# Supplementary material for: A cross-cohort computational framework to trace tumor tissue-of-origin based on RNA sequencing
Source: Sci Rep. 2023 Sep 16;13:15356. doi: 10.1038/s41598-023-42465-8 (PMC10505149; doi:10.1038/s41598-023-42465-8)
Supplement: Supplementary file 5 — Supplementary Table 3. [file 41598_2023_42465_MOESM5_ESM.xls]

Supplementary Table 3. Prediction probabilities of the TCGA metastatic dataset.
	ACC	BLCA	BRCA	CESC	CHOL	COADREAD	DLBC	ESCA	GBM	HNSC	KICH	KIRC	KIRP	LAML	LGG	LIHC	LUAD	LUSC	MESO	OV	PAAD	PCPG	PRAD	SARC	SKCM	STAD	TGCT	THCA	THYM	UCEC	UCS	UVM	LOW_CONFIDENCE	predicted_label	true_label	correct
TCGA-E2-A15A-06A-11R-A12D-07	2.76E-07	2.30E-05	0.999954226	2.21E-07	3.29E-07	6.10E-08	6.69E-06	6.51E-11	3.55E-10	2.17E-09	9.17E-07	1.10E-07	2.24E-07	2.45E-07	4.97E-08	3.29E-08	1.82E-06	7.94E-09	9.58E-08	7.81E-07	2.14E-07	1.23E-08	1.34E-07	6.48E-07	6.59E-08	9.67E-08	1.72E-07	6.47E-07	2.94E-06	5.91E-06	1.86E-08	8.06E-08	0	BRCA	BRCA	1
TCGA-E2-A15K-06A-11R-A12P-07	2.79E-07	1.59E-06	0.999974412	3.47E-07	2.00E-08	4.49E-09	3.45E-06	1.62E-09	2.17E-10	1.13E-08	1.94E-06	1.18E-08	2.30E-06	2.41E-07	4.54E-08	4.53E-07	1.00E-05	1.98E-09	1.22E-08	2.03E-07	5.59E-07	5.27E-09	1.73E-06	1.11E-07	1.37E-07	4.04E-08	6.75E-08	6.99E-07	6.79E-07	5.57E-07	7.95E-09	6.28E-08	0	BRCA	BRCA	1
TCGA-BH-A1ES-06A-12R-A24H-07	0.000176639	0.00018805	0.174249119	0.004467551	0.003715024	8.37E-08	2.83E-05	3.85E-08	1.58E-06	1.33E-08	4.81E-05	0.001865857	0.000419327	4.26E-06	2.41E-06	0.805624928	0.000683148	2.19E-06	2.27E-05	9.48E-05	0.007203207	4.48E-06	1.66E-05	3.83E-05	2.15E-05	0.000229773	7.63E-05	4.02E-05	1.88E-05	0.000429053	0.00032552	2.17E-06	0	LIHC	BRCA	0
TCGA-E2-A15E-06A-11R-A12D-07	1.36E-10	1.40E-09	0.999999984	3.93E-10	5.40E-11	2.87E-12	3.61E-09	8.13E-13	3.02E-12	3.47E-13	3.31E-10	3.28E-10	6.82E-10	3.50E-10	4.77E-12	5.37E-11	1.19E-09	9.02E-13	1.15E-10	1.48E-09	5.70E-10	1.01E-11	7.51E-10	1.94E-10	1.36E-10	1.72E-10	3.26E-11	2.45E-10	3.61E-09	4.04E-11	4.02E-11	1.37E-10	0	BRCA	BRCA	1
TCGA-BH-A18V-06A-11R-A213-07	1.03E-05	0.000276912	0.998223243	0.000158726	3.08E-05	2.35E-05	4.98E-05	1.66E-06	1.17E-07	2.92E-05	6.83E-06	5.55E-06	0.0001109	2.21E-05	4.61E-06	2.33E-06	0.000116137	4.52E-06	2.52E-05	0.000106966	4.34E-06	4.32E-07	5.01E-06	7.41E-05	2.48E-05	3.30E-05	0.000118925	1.29E-05	0.000466226	2.75E-05	2.10E-05	2.53E-06	0	BRCA	BRCA	1
TCGA-BH-A1FE-06A-11R-A213-07	0.441882753	0.002376555	0.000791001	3.33E-05	0.000762318	0.000109869	0.000758859	8.17E-07	1.89E-05	9.10E-07	0.000647806	0.00947792	0.000230719	0.001007704	0.011131194	0.000664267	0.000198808	5.28E-05	0.316497068	0.050502116	0.001925723	0.002451589	0.000553595	0.133517504	0.000450424	0.000111463	0.002242725	0.014916028	0.000904852	0.001288472	0.003060246	0.001431703	0	ACC	BRCA	0
TCGA-AC-A6IX-06A-11R-A32P-07	2.65E-09	2.48E-08	0.999994094	6.87E-08	3.59E-07	6.38E-10	1.24E-07	6.22E-12	1.07E-11	2.29E-10	2.49E-08	4.70E-08	5.55E-08	4.85E-09	1.31E-08	6.92E-09	1.92E-06	4.20E-11	3.46E-09	1.56E-08	9.68E-07	6.55E-10	1.76E-06	1.00E-07	2.82E-09	6.75E-09	7.35E-08	3.52E-08	1.70E-07	7.03E-08	3.79E-08	3.62E-09	0	BRCA	BRCA	1
TCGA-UF-A71A-06A-11R-A39I-07	1.68E-07	5.44E-05	3.81E-07	5.75E-06	1.56E-07	3.04E-07	1.47E-08	6.07E-05	1.18E-10	0.999595549	1.40E-08	2.33E-09	8.36E-06	2.90E-09	1.61E-08	7.33E-09	2.71E-09	0.000172873	6.36E-08	2.74E-08	8.64E-09	6.88E-10	4.97E-08	1.77E-06	9.55E-05	7.89E-08	3.40E-07	7.00E-08	1.60E-06	5.01E-07	1.20E-06	5.16E-08	0	HNSC	HNSC	1
TCGA-KU-A6H7-06A-21R-A31N-07	2.55E-05	0.000978831	9.67E-05	0.098763214	7.58E-05	2.00E-05	0.000220508	1.10E-05	2.66E-08	0.883052708	3.71E-06	5.19E-06	0.000458345	2.08E-06	2.41E-06	6.92E-07	1.24E-06	2.68E-05	1.38E-05	5.85E-06	8.56E-06	6.16E-08	1.08E-05	0.000203719	8.49E-05	1.90E-06	4.86E-05	3.10E-05	0.015699251	4.83E-05	9.43E-05	4.20E-06	0	HNSC	HNSC	1
TCGA-V1-A9O5-06A-11R-A41O-07	6.24E-06	8.16E-05	2.25E-05	3.98E-07	6.50E-06	1.97E-06	3.18E-05	3.92E-08	1.39E-07	4.33E-09	6.13E-06	3.88E-06	3.91E-07	4.46E-06	3.50E-07	1.52E-06	1.32E-05	7.03E-09	8.32E-07	8.43E-08	5.41E-06	4.27E-08	0.999780661	4.15E-06	7.81E-07	4.80E-06	1.36E-05	8.99E-07	6.31E-06	9.80E-08	6.37E-07	4.85E-07	0	PRAD	PRAD	1
TCGA-SI-A71O-06A-11R-A38C-07	3.85E-05	3.99E-05	1.31E-07	2.72E-07	1.74E-05	3.94E-06	5.15E-06	1.65E-07	2.86E-05	5.48E-06	5.89E-05	3.27E-06	8.27E-05	3.79E-06	1.18E-06	5.48E-07	0.982538225	0.006766088	0.007315291	1.46E-06	7.25E-07	1.87E-07	1.00E-05	0.002308542	8.89E-05	2.66E-06	4.34E-05	0.000602949	1.57E-05	4.83E-06	7.57E-06	3.57E-06	0	LUAD	SARC	0
TCGA-HZ-A9TJ-06A-11R-A41B-07	0.002630939	0.013910791	1.86E-08	8.10E-06	0.003259483	0.002843458	1.59E-06	2.77E-06	1.42E-07	1.43E-08	1.08E-05	1.61E-05	0.001020646	3.13E-06	5.14E-05	5.27E-06	0.001869652	3.97E-08	0.000891201	3.14E-05	0.965053819	0.004887832	0.000341454	5.86E-06	3.04E-07	0.00087312	0.002051455	3.23E-05	4.90E-06	0.00014067	4.03E-05	1.10E-05	0	PAAD	PAAD	1
TCGA-V5-A7RC-06A-11R-A406-31	2.40E-07	1.23E-05	6.09E-07	1.32E-06	6.86E-06	6.03E-09	6.32E-08	0.092723452	5.10E-08	1.01E-06	1.67E-08	6.76E-09	6.90E-05	2.13E-07	7.38E-08	3.86E-09	5.44E-05	0.906962824	2.58E-06	6.70E-05	4.79E-08	1.04E-09	3.64E-07	3.41E-08	4.48E-07	8.08E-05	8.72E-06	1.82E-06	5.11E-06	3.31E-07	4.56E-08	3.40E-07	0	LUSC	ESCA	0
TCGA-RW-A686-06A-11R-A35K-07	6.21E-06	1.18E-07	3.20E-10	8.77E-11	2.02E-08	2.74E-08	1.02E-07	2.64E-09	6.04E-06	2.43E-10	7.63E-07	4.70E-08	6.08E-08	3.45E-06	0.000116695	6.94E-09	3.98E-09	1.28E-09	3.96E-06	1.34E-08	2.48E-06	0.99983578	4.54E-07	1.07E-05	2.99E-08	6.75E-10	1.24E-06	6.89E-07	5.06E-07	2.47E-09	3.16E-08	1.05E-05	0	PCPG	PCPG	1
TCGA-SR-A6MX-06A-11R-A35L-07	4.93E-05	1.50E-07	3.15E-08	1.35E-09	1.25E-07	6.72E-07	1.30E-06	3.06E-08	5.53E-05	1.53E-08	1.67E-05	4.43E-09	1.38E-06	6.08E-05	0.000190723	4.71E-07	3.17E-08	5.23E-09	1.74E-05	1.81E-07	2.25E-06	0.998548158	1.77E-06	0.000644868	3.26E-06	4.38E-08	1.13E-06	7.11E-06	1.76E-06	9.74E-08	1.07E-07	0.000394847	0	PCPG	PCPG	1
TCGA-D3-A2JB-06A-11R-A18T-07	9.40E-05	8.09E-05	0.00298697	1.71E-06	0.000123865	6.36E-05	0.010453256	3.35E-08	3.28E-05	3.68E-05	0.000326122	4.02E-05	8.95E-06	0.000348674	0.0001279	1.47E-05	1.69E-05	2.45E-06	0.000297372	4.39E-06	1.35E-05	1.03E-05	5.29E-06	0.001241806	0.97789715	4.15E-06	0.000140738	0.000102892	0.000623432	0.000627595	6.92E-05	0.004202306	0	SKCM	SKCM	1
TCGA-DA-A1HV-06A-21R-A18S-07	6.36E-06	0.000192822	2.23E-05	1.08E-05	1.09E-06	1.34E-06	0.000261859	3.32E-05	9.12E-08	0.026013155	2.15E-06	2.92E-05	0.000633998	1.49E-05	5.95E-06	8.52E-06	7.37E-06	9.74E-08	2.84E-06	1.80E-07	8.08E-07	2.23E-07	5.13E-07	2.64E-05	0.971256847	3.18E-05	7.73E-05	7.90E-06	1.54E-05	0.001253765	1.05E-06	7.99E-05	0	SKCM	SKCM	1
TCGA-WE-A8K5-06A-11R-A37K-07	2.95E-06	4.58E-06	6.03E-06	2.11E-08	1.23E-07	6.95E-05	5.05E-05	4.79E-08	4.60E-06	2.36E-08	1.57E-05	1.85E-06	4.01E-07	2.57E-06	9.42E-07	2.26E-06	6.87E-08	4.43E-08	4.82E-06	2.80E-08	2.19E-07	5.84E-07	6.33E-07	0.002111663	0.997665083	1.37E-08	1.41E-06	2.33E-07	7.00E-07	7.11E-07	2.21E-07	5.15E-05	0	SKCM	SKCM	1
TCGA-WE-AAA3-06A-11R-A38C-07	2.75E-05	2.90E-06	7.79E-06	1.23E-08	1.57E-07	7.97E-06	1.72E-05	4.25E-09	1.17E-05	8.13E-08	1.26E-05	4.99E-07	2.25E-06	7.12E-06	4.01E-06	1.26E-06	2.30E-08	5.28E-06	3.74E-05	7.69E-08	3.55E-07	1.55E-06	5.57E-07	6.88E-05	0.998866705	8.83E-08	1.92E-06	2.29E-06	2.01E-06	2.58E-06	7.52E-07	0.000906653	0	SKCM	SKCM	1
TCGA-EE-A2GT-06A-12R-A18S-07	4.69E-05	1.61E-06	2.59E-06	2.29E-07	2.14E-05	1.37E-05	0.008828814	4.13E-07	1.29E-05	3.02E-05	3.82E-05	7.73E-06	4.07E-05	0.000223897	3.92E-05	2.39E-06	3.76E-06	5.04E-07	0.000240051	5.62E-07	3.07E-06	5.83E-06	4.30E-06	0.001399433	0.983312548	4.80E-07	2.33E-05	6.54E-05	8.19E-05	0.000163937	3.00E-07	0.005383722	0	SKCM	SKCM	1
TCGA-WE-A8ZM-06A-11R-A37K-07	0.000136849	2.85E-07	0.00012112	1.71E-07	3.69E-06	7.22E-06	3.30E-05	1.56E-05	0.000537638	2.77E-08	8.66E-06	5.80E-05	7.24E-05	5.29E-05	1.51E-05	0.150033042	2.05E-06	0.000187134	2.70E-05	9.79E-06	1.43E-05	1.86E-05	3.07E-05	0.018787444	0.828547368	9.36E-07	6.81E-05	6.83E-06	6.74E-06	2.12E-05	0.000193432	0.000982639	0	SKCM	SKCM	1
TCGA-W3-AA1R-06A-11R-A39D-07	0.000157649	3.31E-05	1.03E-06	4.81E-09	6.51E-06	3.11E-06	1.35E-05	2.60E-08	8.04E-05	3.65E-06	3.12E-05	3.62E-05	5.84E-07	6.89E-06	6.87E-07	0.000151442	1.25E-05	2.73E-07	1.73E-05	2.24E-07	2.08E-06	6.00E-06	2.98E-07	1.78E-05	0.999242603	3.60E-07	8.78E-06	1.41E-06	3.31E-06	3.35E-06	8.30E-06	0.000149254	0	SKCM	SKCM	1
TCGA-EE-A2MG-06A-11R-A18T-07	9.01E-05	0.000141212	3.57E-05	3.89E-09	5.93E-05	0.000127952	0.003377328	1.94E-07	0.000302651	5.06E-08	0.000423092	5.21E-05	1.88E-05	0.000463772	2.84E-05	1.03E-05	0.000259208	4.98E-06	0.000236707	4.91E-06	1.09E-05	1.51E-05	5.93E-06	0.004272603	0.983678046	3.31E-06	8.70E-05	0.000162956	0.00038031	5.26E-05	4.84E-06	0.005689554	0	SKCM	SKCM	1
TCGA-FS-A1ZZ-06A-11R-A18S-07	1.33E-06	4.87E-06	3.02E-05	7.72E-06	1.52E-07	8.58E-08	1.08E-06	4.28E-06	2.38E-07	0.003717702	7.04E-07	7.35E-08	1.74E-05	3.32E-07	6.00E-08	9.95E-08	2.40E-07	3.76E-07	1.06E-06	2.45E-07	2.08E-08	8.09E-08	1.20E-07	1.08E-06	0.996161224	2.09E-08	5.89E-07	2.71E-06	2.35E-06	1.06E-06	1.62E-06	4.09E-05	0	SKCM	SKCM	1
TCGA-D3-A5GL-06A-11R-A27Q-07	1.59E-05	6.02E-07	5.48E-07	7.61E-10	3.95E-08	2.54E-07	2.32E-05	1.59E-08	9.47E-06	9.44E-08	6.07E-06	8.40E-08	3.99E-07	3.33E-06	1.62E-07	1.07E-06	4.69E-08	1.05E-08	6.52E-06	5.84E-08	7.20E-08	2.67E-06	8.92E-08	7.36E-05	0.999757261	2.76E-09	1.20E-07	4.80E-07	4.14E-07	1.50E-06	3.14E-08	9.58E-05	0	SKCM	SKCM	1
TCGA-WE-A8ZX-06A-11R-A37K-07	0.011777928	0.000104085	1.26E-07	2.66E-08	1.30E-05	9.20E-05	0.00090193	1.58E-07	0.000103668	1.18E-07	0.00040133	1.97E-05	1.52E-05	0.000187116	9.30E-05	0.004081189	9.15E-05	2.28E-07	0.000227584	1.26E-05	1.61E-05	0.000210469	2.97E-06	0.000210146	0.977123166	5.61E-06	0.000146155	1.33E-05	2.92E-05	0.000849668	2.76E-05	0.003243117	0	SKCM	SKCM	1
TCGA-EE-A2GN-06A-11R-A18S-07	1.13E-05	6.07E-06	9.76E-06	6.10E-08	8.56E-08	1.79E-06	5.10E-06	3.76E-08	8.37E-05	1.96E-06	8.12E-06	1.76E-07	2.50E-06	3.14E-06	1.80E-06	2.46E-07	1.42E-06	1.75E-06	7.23E-05	3.22E-07	5.59E-07	9.92E-07	1.32E-06	0.000913172	0.997477157	2.44E-06	4.77E-06	6.96E-06	3.16E-06	2.43E-06	4.98E-06	0.001370322	0	SKCM	SKCM	1
TCGA-EE-A2GM-06B-11R-A18S-07	1.03E-06	3.11E-07	3.83E-06	4.92E-07	1.24E-08	9.55E-08	8.22E-06	2.18E-08	3.00E-07	2.25E-07	3.22E-07	5.37E-08	1.02E-05	8.11E-07	8.01E-08	1.39E-07	1.56E-08	5.44E-08	3.69E-07	2.48E-08	3.66E-08	4.52E-08	1.31E-08	3.21E-05	0.999888567	5.29E-08	8.48E-08	4.87E-07	1.28E-07	3.47E-06	8.35E-08	4.83E-05	0	SKCM	SKCM	1
TCGA-DA-A95V-06A-11R-A37K-07	9.08E-06	1.36E-07	3.29E-07	3.66E-09	1.60E-06	6.46E-07	9.05E-05	1.24E-09	2.59E-06	1.19E-07	1.73E-05	2.58E-06	6.30E-07	1.94E-06	3.45E-07	5.54E-05	5.77E-07	5.92E-06	2.50E-06	7.13E-08	9.74E-08	2.64E-07	1.79E-07	1.49E-05	0.999290542	4.68E-07	1.15E-06	8.71E-07	3.55E-07	2.04E-05	3.20E-06	0.000475231	0	SKCM	SKCM	1
TCGA-GN-A4U9-06A-11R-A32P-07	0.000879458	0.000595058	8.77E-05	8.75E-05	9.43E-06	7.56E-05	0.0001081	2.46E-05	0.008392802	1.54E-05	0.000386243	0.001148206	6.31E-06	0.000260202	0.00013833	4.26E-05	3.44E-05	5.34E-05	0.000367969	2.51E-05	3.11E-06	0.000923751	0.00030386	0.968047643	0.002741362	2.26E-06	0.012737435	5.80E-05	8.68E-05	2.38E-06	0.002060916	0.000293934	0	SARC	SKCM	0
TCGA-ER-A198-06A-11R-A18T-07	3.36E-05	5.61E-06	1.22E-06	2.14E-08	1.07E-06	2.34E-05	0.000326629	1.42E-07	5.13E-05	6.82E-07	2.43E-05	3.23E-06	1.46E-06	7.51E-05	3.44E-06	2.21E-07	2.05E-06	1.80E-08	3.62E-05	3.79E-07	1.57E-07	4.02E-06	6.93E-07	0.000234224	0.996686659	2.83E-06	6.31E-07	8.78E-06	5.81E-06	1.25E-05	4.67E-08	0.002453666	0	SKCM	SKCM	1
TCGA-RP-A6K9-06A-41R-A352-07	0.00057293	6.27E-05	0.000156441	3.54E-07	5.17E-06	0.000235664	0.001026678	2.53E-07	3.31E-05	4.30E-05	0.000994746	6.60E-06	2.17E-05	0.000112817	4.77E-05	4.47E-05	2.47E-06	7.74E-06	0.000166151	7.41E-06	2.27E-06	4.15E-05	0.000208636	0.004442173	0.38934814	2.51E-06	2.28E-05	0.000170523	4.63E-05	0.000991886	3.54E-06	0.601171313	0	UVM	SKCM	0
TCGA-EE-A3J8-06A-11R-A20F-07	0.000436164	0.000102169	1.19E-05	1.15E-07	1.17E-06	2.04E-05	6.27E-05	9.76E-06	0.001604971	4.18E-06	0.000115308	7.98E-05	4.33E-06	6.01E-05	0.000451579	1.56E-05	5.62E-05	2.15E-05	0.000153128	8.72E-07	7.74E-06	0.000223313	1.43E-05	0.001411409	0.99326475	1.78E-07	0.000176905	1.79E-05	7.10E-06	4.17E-06	6.77E-05	0.001592633	0	SKCM	SKCM	1
TCGA-EE-A3J5-06A-11R-A20F-07	1.57E-05	1.83E-05	5.71E-06	8.19E-08	3.52E-07	1.35E-06	4.63E-05	2.13E-06	5.93E-06	2.99E-07	2.11E-06	7.04E-07	7.92E-06	3.54E-06	2.87E-07	6.44E-07	2.46E-07	2.86E-07	9.71E-06	1.02E-07	2.82E-07	6.49E-07	4.99E-07	0.000243127	0.998446156	2.79E-08	7.93E-07	1.60E-06	1.32E-06	3.53E-06	2.11E-07	0.00118014	0	SKCM	SKCM	1
TCGA-ER-A2NG-06A-11R-A18T-07	2.34E-05	3.86E-05	5.27E-05	6.09E-06	4.69E-06	2.94E-06	6.52E-05	4.40E-06	4.55E-07	0.002420565	4.49E-06	7.32E-07	4.05E-06	2.17E-06	9.07E-07	3.07E-07	7.11E-07	1.41E-05	2.09E-05	1.10E-06	1.23E-07	1.10E-07	1.49E-06	2.79E-05	0.996984527	2.55E-06	1.71E-06	6.76E-06	1.02E-05	1.04E-06	1.76E-06	0.000293206	0	SKCM	SKCM	1
TCGA-WE-AAA4-06A-12R-A38C-07	5.91E-06	1.83E-07	1.37E-06	9.13E-09	1.96E-07	4.13E-07	0.00035507	9.07E-11	1.33E-06	6.84E-08	5.29E-06	1.21E-05	1.39E-07	6.30E-06	9.07E-08	3.93E-06	4.65E-08	6.19E-08	1.12E-05	3.32E-08	2.23E-07	5.07E-07	3.68E-08	0.000223083	0.999238798	1.32E-06	2.90E-07	1.25E-06	4.96E-07	1.91E-06	3.91E-08	0.000128292	0	SKCM	SKCM	1
TCGA-FS-A4F4-06A-12R-A266-07	0.000104427	1.82E-06	3.77E-05	5.90E-07	2.11E-06	5.11E-06	0.000283538	5.75E-07	5.00E-05	1.54E-06	8.59E-05	6.34E-06	5.15E-06	3.15E-05	5.43E-06	1.36E-06	9.75E-07	3.20E-09	0.000176125	1.75E-06	1.86E-06	2.22E-05	4.82E-06	0.007668353	0.986326326	2.57E-06	7.12E-06	1.12E-05	6.97E-06	1.35E-06	2.47E-06	0.005142798	0	SKCM	SKCM	1
TCGA-D3-A3C6-06A-12R-A18U-07	3.17E-05	1.20E-05	0.00016724	2.37E-08	1.84E-08	3.96E-07	9.45E-06	3.72E-08	8.26E-05	2.46E-08	5.73E-06	9.52E-05	1.39E-07	5.27E-06	1.55E-06	3.86E-06	9.64E-08	3.77E-08	2.29E-06	2.75E-07	2.84E-07	2.28E-06	7.86E-08	0.005488787	0.993889925	1.30E-07	2.37E-07	2.32E-06	5.07E-07	6.54E-07	3.57E-06	0.0001933	0	SKCM	SKCM	1
TCGA-EE-A29M-06A-11R-A18T-07	0.000153956	6.80E-07	7.25E-05	2.40E-08	6.77E-06	4.65E-07	0.000818831	1.06E-08	3.06E-05	1.71E-06	0.000155176	1.97E-06	8.96E-06	4.33E-05	1.66E-05	2.23E-06	2.04E-05	1.41E-08	6.67E-05	3.39E-05	3.44E-06	1.54E-05	5.42E-07	0.000352404	0.938974893	7.18E-06	3.83E-06	0.000105452	2.29E-05	2.89E-05	7.06E-06	0.059043193	0	SKCM	SKCM	1
TCGA-D3-A51N-06A-11R-A266-07	0.00024903	2.55E-05	0.000233075	6.80E-07	6.55E-07	2.35E-06	0.000391793	6.89E-07	0.000646228	1.24E-06	0.000561115	1.52E-05	7.73E-05	4.88E-05	3.65E-06	3.04E-05	0.000420174	5.26E-08	6.25E-05	2.08E-05	1.22E-05	1.58E-05	1.35E-06	0.000259879	0.996026274	3.00E-06	2.11E-06	2.25E-05	3.02E-05	0.000281865	1.49E-05	0.000538817	0	SKCM	SKCM	1
TCGA-DA-A1HY-06A-11R-A18T-07	0.000141031	0.0017857	0.00159402	3.24E-07	8.60E-07	1.26E-05	7.30E-05	5.65E-06	0.001082035	2.64E-06	1.12E-05	0.000279631	1.12E-05	3.57E-05	1.29E-06	8.80E-05	1.83E-06	7.40E-06	3.36E-05	2.90E-06	7.57E-06	1.58E-05	2.19E-06	0.055231952	0.939403534	3.17E-06	1.59E-05	3.45E-05	2.93E-05	6.70E-06	9.61E-06	6.93E-05	0	SKCM	SKCM	1
TCGA-FS-A1ZY-06A-11R-A18S-07	1.91E-06	4.16E-07	4.91E-07	1.76E-07	1.02E-07	5.97E-07	6.70E-06	1.59E-06	2.16E-06	1.37E-06	1.00E-06	2.92E-07	3.56E-06	6.45E-06	1.91E-06	4.80E-08	6.93E-07	3.08E-08	1.14E-05	1.74E-07	2.09E-07	1.09E-06	1.73E-07	2.70E-05	0.999130511	1.22E-08	4.03E-07	5.07E-07	1.31E-06	9.03E-06	3.19E-07	0.000788384	0	SKCM	SKCM	1
TCGA-ER-A19N-06A-11R-A18S-07	2.92E-06	6.02E-05	1.80E-05	2.29E-06	4.13E-06	2.22E-05	0.000190721	2.39E-05	1.84E-07	0.012632892	5.21E-06	7.03E-07	3.42E-05	4.15E-06	1.15E-06	2.55E-07	1.64E-06	0.00022458	2.45E-05	5.62E-07	5.97E-07	8.23E-08	2.10E-06	0.000306044	0.986157148	1.48E-07	1.08E-05	1.67E-05	4.51E-05	5.23E-05	2.33E-07	0.000154313	0	SKCM	SKCM	1
TCGA-FS-A1Z4-06A-11R-A18T-07	0.000271801	0.000155309	0.000690763	7.15E-08	6.48E-05	0.001100514	0.031557747	6.93E-06	0.000299035	0.006920999	5.17E-05	0.000169806	0.000179332	0.000474198	0.000837413	2.56E-06	3.68E-05	1.82E-05	0.003891325	4.57E-07	3.94E-05	7.44E-05	0.000101407	0.003651529	0.941572134	1.26E-05	0.000162132	0.000108442	0.000621144	4.64E-05	4.47E-05	0.006836051	0	SKCM	SKCM	1
TCGA-WE-A8JZ-06A-11R-A37K-07	1.25E-05	8.81E-05	7.56E-05	7.52E-08	1.65E-06	2.27E-05	2.69E-05	3.23E-07	9.65E-06	3.76E-07	1.24E-05	4.00E-06	7.08E-05	1.17E-05	1.76E-05	3.36E-06	0.000138179	6.46E-08	2.67E-05	5.74E-07	3.81E-05	6.35E-06	1.49E-05	0.00049481	0.99856516	9.20E-08	2.27E-05	1.12E-05	1.12E-05	2.70E-06	1.48E-06	0.000308123	0	SKCM	SKCM	1
TCGA-DA-A3F8-06A-11R-A20F-07	9.94E-06	4.19E-07	2.91E-06	1.09E-08	6.26E-07	1.70E-06	0.001106312	1.41E-06	2.37E-06	6.38E-05	5.62E-07	4.16E-07	1.08E-05	1.61E-05	3.11E-06	4.03E-07	1.12E-07	1.39E-06	4.13E-05	3.16E-07	1.25E-07	5.48E-07	3.23E-07	1.78E-05	0.998180253	1.43E-07	9.32E-07	9.55E-06	9.88E-06	3.41E-05	3.03E-08	0.000482228	0	SKCM	SKCM	1
TCGA-DA-A1I2-06A-21R-A18U-07	5.13E-05	3.59E-06	1.11E-05	3.40E-08	8.89E-07	1.07E-05	0.000388493	3.43E-07	6.19E-05	1.36E-06	0.000126562	1.37E-05	4.36E-06	5.60E-05	0.000110277	6.61E-07	3.07E-05	5.09E-08	0.00018837	2.45E-07	8.04E-07	1.95E-05	3.36E-06	0.003276686	0.993747146	8.20E-08	8.86E-06	1.87E-05	6.08E-06	3.82E-06	1.92E-07	0.00185416	0	SKCM	SKCM	1
TCGA-EE-A17X-06A-11R-A18S-07	5.54E-05	4.74E-05	8.24E-06	1.15E-06	9.44E-06	1.81E-06	0.000152955	1.02E-06	1.30E-06	0.003433414	5.10E-06	0.000120797	2.19E-05	3.50E-05	1.86E-05	3.68E-07	2.23E-07	5.88E-08	7.77E-06	3.89E-07	4.39E-07	4.55E-06	2.08E-06	0.000444973	0.994112854	4.34E-06	6.96E-06	1.15E-05	4.23E-06	9.81E-05	2.57E-07	0.001387328	0	SKCM	SKCM	1
TCGA-D3-A1Q8-06A-11R-A18T-07	0.000225857	0.01048443	0.000346749	7.41E-07	1.52E-06	2.64E-05	0.000297665	6.73E-06	0.00044577	7.13E-05	1.26E-05	7.08E-05	0.000109634	0.000114185	3.36E-05	3.74E-05	0.000500933	3.20E-05	0.000141052	3.72E-06	1.69E-05	9.38E-05	5.18E-06	0.038619112	0.94722351	3.37E-06	9.50E-05	0.000180097	0.000274993	4.54E-05	0.000113352	0.000366235	0	SKCM	SKCM	1
TCGA-FS-A1ZF-06A-12R-A18S-07	3.96E-06	1.69E-05	8.42E-05	5.59E-07	4.47E-08	3.98E-07	7.38E-06	6.62E-08	2.05E-06	8.89E-08	4.02E-06	2.38E-07	4.96E-06	1.65E-06	1.76E-07	6.95E-07	2.15E-07	2.32E-08	1.56E-06	7.59E-08	4.24E-07	6.20E-07	3.35E-07	9.71E-05	0.999676937	5.15E-09	1.01E-06	5.57E-06	4.52E-07	3.55E-05	1.39E-06	5.14E-05	0	SKCM	SKCM	1
TCGA-D3-A5GO-06A-12R-A27Q-07	0.000252133	4.72E-05	8.26E-05	5.42E-10	8.00E-07	2.32E-05	0.000382165	1.44E-06	0.000287809	4.70E-05	0.000161654	6.00E-06	4.37E-06	6.06E-05	2.81E-05	3.37E-05	2.02E-05	1.28E-06	7.33E-05	4.01E-07	6.23E-07	1.76E-05	1.47E-06	0.013286666	0.984294784	7.25E-09	4.97E-06	1.63E-05	3.62E-05	1.26E-05	8.02E-07	0.000814062	0	SKCM	SKCM	1
TCGA-FS-A1Z7-06A-11R-A18T-07	5.70E-05	2.08E-06	9.57E-07	1.46E-08	1.63E-07	2.13E-06	2.43E-05	7.41E-07	0.000100748	3.84E-07	4.07E-05	1.66E-06	7.88E-06	1.92E-05	1.82E-05	1.65E-06	6.53E-07	4.19E-08	0.000188455	5.58E-07	2.75E-06	9.05E-06	1.52E-07	0.002319924	0.995553808	4.23E-08	2.77E-06	3.80E-06	5.00E-06	3.43E-07	9.21E-07	0.001633806	0	SKCM	SKCM	1
TCGA-GF-A6C8-06A-12R-A311-07	7.41E-05	6.47E-06	1.63E-05	2.35E-06	5.28E-06	3.35E-06	0.000228859	1.95E-08	3.56E-05	1.11E-08	0.000192144	9.37E-06	9.12E-07	2.54E-05	1.21E-05	0.000316215	5.60E-06	1.34E-07	4.54E-06	1.09E-06	3.18E-06	1.63E-05	3.93E-07	0.001229697	0.997604068	3.93E-07	8.54E-06	3.82E-06	3.91E-06	5.82E-05	2.91E-05	0.000102536	0	SKCM	SKCM	1
TCGA-EE-A2A1-06A-11R-A18T-07	9.43E-05	7.48E-06	8.42E-05	1.60E-06	8.59E-06	1.13E-05	0.00623147	1.41E-07	0.000787561	9.94E-06	6.13E-05	2.40E-05	7.22E-06	0.000276558	4.48E-05	6.60E-06	1.69E-06	4.00E-05	0.002163711	1.43E-05	3.45E-06	2.30E-05	4.15E-06	0.034024584	0.911290912	6.49E-06	9.52E-05	0.000238235	0.000493161	2.03E-06	1.14E-05	0.043930568	0	SKCM	SKCM	1
TCGA-GN-A264-06A-11R-A18U-07	4.76E-06	9.21E-07	6.49E-06	1.28E-06	5.20E-08	2.43E-06	6.58E-06	1.36E-05	3.37E-06	1.26E-05	1.14E-06	1.24E-07	6.97E-06	3.57E-06	1.69E-06	7.13E-07	6.37E-08	1.28E-07	1.38E-05	1.01E-07	2.49E-07	3.28E-07	1.03E-05	0.000354097	0.999260453	1.07E-07	3.74E-06	2.66E-06	1.22E-06	9.20E-07	5.41E-08	0.000285551	0	SKCM	SKCM	1
TCGA-W3-AA1O-06A-11R-A38C-07	4.04E-05	1.45E-06	8.33E-07	1.00E-08	4.06E-07	3.56E-06	1.86E-05	2.44E-08	5.20E-06	1.20E-07	1.85E-05	3.97E-08	5.97E-07	3.69E-06	1.21E-06	1.79E-06	9.14E-07	2.11E-08	7.70E-06	3.23E-08	1.51E-07	7.51E-07	2.05E-07	2.33E-05	0.999822372	5.53E-09	1.03E-07	7.22E-07	1.56E-07	1.74E-07	6.80E-08	4.70E-05	0	SKCM	SKCM	1
TCGA-FS-A1ZW-06A-12R-A18T-07	3.46E-05	5.44E-06	6.50E-06	4.21E-08	2.89E-07	2.27E-05	0.001091406	2.49E-06	2.47E-05	4.93E-05	1.43E-05	9.21E-07	8.70E-06	6.80E-05	1.72E-05	1.15E-05	2.66E-05	1.68E-06	8.11E-06	5.69E-08	1.75E-07	3.24E-06	5.98E-07	6.68E-05	0.995972051	9.94E-09	5.26E-06	8.69E-06	3.26E-05	1.63E-05	5.35E-07	0.002499091	0	SKCM	SKCM	1
TCGA-EE-A20C-06A-11R-A18S-07	6.77E-05	0.002289707	3.89E-05	1.39E-07	8.86E-07	8.32E-06	6.90E-05	5.93E-06	4.96E-05	2.66E-05	3.94E-05	1.29E-06	0.000105348	3.45E-05	7.93E-05	1.02E-05	2.51E-05	1.16E-06	3.11E-05	4.36E-07	1.61E-06	6.63E-06	6.64E-06	0.000473826	0.996327075	8.15E-08	1.55E-05	2.16E-05	1.81E-05	1.37E-05	7.73E-06	0.000222964	0	SKCM	SKCM	1
TCGA-EE-A29B-06A-11R-A18U-07	0.000451188	5.76E-05	3.68E-05	6.58E-07	2.89E-06	4.44E-05	0.000612734	2.12E-07	7.25E-05	2.49E-06	0.000159117	2.30E-06	1.85E-05	0.000392086	0.000151713	7.03E-06	6.64E-07	9.40E-08	0.000257162	2.81E-06	1.14E-06	2.85E-05	8.43E-06	0.00258304	0.974407241	1.75E-07	9.86E-06	2.92E-05	2.73E-05	0.000106654	2.40E-06	0.020523	0	SKCM	SKCM	1
TCGA-D3-A5GS-06A-11R-A27Q-07	5.51E-05	5.11E-07	2.33E-06	6.20E-10	1.66E-07	1.00E-06	0.000180453	2.43E-08	0.00031447	1.66E-07	7.15E-05	2.21E-06	6.95E-06	1.78E-05	2.47E-05	9.63E-06	4.55E-06	3.18E-08	3.25E-05	2.07E-07	3.61E-07	2.03E-05	9.57E-07	0.000174442	0.996554633	1.01E-07	3.50E-06	5.18E-06	6.94E-06	1.22E-05	9.00E-07	0.002496264	0	SKCM	SKCM	1
TCGA-D3-A2J7-06A-11R-A18T-07	1.20E-05	2.20E-06	7.31E-06	1.64E-09	2.83E-08	1.15E-06	4.63E-05	3.86E-08	2.55E-06	3.58E-07	1.11E-05	4.72E-07	2.76E-07	2.31E-06	2.75E-07	6.87E-07	1.74E-06	2.05E-09	9.86E-07	2.33E-08	2.68E-07	7.94E-07	1.28E-07	0.000170998	0.999711454	5.12E-09	4.32E-07	1.04E-06	5.21E-07	1.30E-06	3.22E-08	2.33E-05	0	SKCM	SKCM	1
TCGA-DA-A95Z-06A-11R-A37K-07	0.000158024	1.01E-06	2.25E-07	1.82E-08	1.59E-06	8.43E-07	0.000108948	2.20E-08	3.09E-05	6.07E-07	5.28E-05	2.86E-05	0.000102954	2.82E-05	5.16E-06	0.015637625	4.32E-08	4.13E-08	5.89E-06	1.58E-08	8.14E-07	1.67E-06	5.04E-07	0.001069571	0.982551706	2.79E-08	5.90E-06	2.76E-07	4.38E-07	2.48E-05	1.45E-06	0.000179279	0	SKCM	SKCM	1
TCGA-GN-A4U3-06A-11R-A32P-07	0.00049001	3.63E-06	5.41E-06	1.65E-08	1.00E-06	5.43E-06	0.000337788	9.42E-07	0.000299543	1.41E-05	0.000283588	1.44E-06	5.60E-05	0.00082177	0.002919331	4.56E-05	3.62E-06	1.28E-07	0.00038266	6.99E-07	8.16E-06	5.53E-05	3.94E-06	0.000383925	0.97750885	5.00E-08	1.52E-05	5.55E-05	3.30E-05	3.19E-05	1.02E-06	0.016230465	0	SKCM	SKCM	1
TCGA-W3-AA21-06A-11R-A38C-07	0.000130908	9.17E-06	0.000131901	1.19E-08	4.85E-07	2.14E-06	0.000122818	1.98E-07	9.27E-05	1.21E-07	0.000629511	1.06E-07	7.24E-06	1.27E-05	1.59E-06	8.53E-06	2.25E-06	4.71E-07	1.21E-05	3.25E-07	1.78E-07	5.72E-06	4.20E-07	0.001595848	0.991925346	4.52E-09	2.18E-06	3.04E-06	7.69E-06	3.61E-06	3.55E-06	0.005287147	0	SKCM	SKCM	1
TCGA-D3-A51E-06A-11R-A266-07	0.000128554	3.67E-05	0.000150952	1.94E-07	8.38E-07	1.42E-06	0.000465723	1.57E-08	7.47E-06	8.94E-07	0.000785072	7.22E-06	8.57E-07	1.69E-05	1.54E-06	3.32E-06	6.31E-07	5.80E-07	2.71E-05	3.51E-06	1.77E-07	4.77E-06	4.33E-07	2.73E-05	0.994456447	6.62E-08	2.10E-06	2.52E-05	8.35E-06	0.00026573	3.17E-06	0.003566855	0	SKCM	SKCM	1
TCGA-DA-A1I4-06A-11R-A18U-07	3.05E-05	1.39E-05	1.01E-05	8.60E-10	1.48E-07	4.78E-06	1.14E-05	3.18E-08	0.000113157	2.43E-05	2.79E-05	2.91E-06	4.26E-07	3.40E-06	1.75E-06	3.59E-06	3.92E-07	2.59E-08	6.84E-05	1.49E-06	1.60E-06	1.12E-05	8.01E-07	0.015237125	0.983684033	1.02E-07	2.21E-06	4.48E-06	2.42E-06	7.03E-08	3.28E-06	0.000733986	0	SKCM	SKCM	1
TCGA-HR-A2OH-06A-11R-A18U-07	0.000174516	3.55E-06	2.57E-05	3.14E-07	9.38E-07	1.15E-05	0.003699772	5.29E-08	6.91E-05	3.17E-07	8.12E-05	5.84E-06	2.27E-05	0.000301479	4.33E-05	1.28E-05	1.18E-05	1.23E-05	6.30E-05	4.70E-06	3.09E-06	2.13E-05	9.26E-06	0.000543306	0.987194268	2.76E-07	8.58E-06	0.0003596	2.88E-05	0.000458575	5.52E-06	0.006822415	0	SKCM	SKCM	1
TCGA-D3-A51H-06A-12R-A266-07	0.001272145	0.006241486	0.000444755	5.96E-07	0.000228057	0.000492007	0.436828731	7.63E-06	7.17E-05	3.86E-05	0.002484245	0.000105937	0.000329599	0.005054394	0.001100583	4.58E-05	0.000358867	8.81E-05	0.001204248	4.89E-06	0.000263897	0.000179905	8.61E-05	0.00855085	0.515577938	7.49E-06	0.000874582	0.000377994	0.006447539	0.001234476	4.98E-06	0.009991833	0	SKCM	SKCM	1
TCGA-EE-A20H-06A-11R-A18S-07	9.10E-05	0.000542296	6.48E-05	1.36E-05	1.75E-06	1.95E-05	6.17E-06	4.28E-05	2.00E-05	0.066415133	2.45E-06	4.88E-06	3.12E-05	3.80E-06	2.76E-05	2.23E-06	1.24E-06	0.000464317	3.20E-05	2.21E-06	2.30E-05	2.86E-06	1.31E-05	0.003119679	0.928296285	3.79E-06	0.000295248	1.33E-05	1.33E-05	5.27E-05	0.00029866	7.92E-05	0	SKCM	SKCM	1
TCGA-D3-A2JH-06A-11R-A18T-07	7.97E-06	0.00012239	2.20E-05	2.09E-09	7.26E-08	2.37E-06	0.000432603	1.36E-07	4.26E-05	3.62E-08	7.25E-05	5.44E-06	1.12E-06	1.50E-05	2.13E-07	2.47E-06	4.67E-06	2.81E-07	1.43E-05	1.12E-07	1.53E-07	1.62E-06	2.53E-07	1.06E-05	0.998664036	2.59E-07	8.56E-06	2.19E-06	3.48E-06	4.33E-05	1.71E-07	0.000518957	0	SKCM	SKCM	1
TCGA-D9-A6E9-06A-12R-A311-07	2.91E-05	3.63E-07	2.64E-06	9.46E-08	9.67E-08	7.88E-07	0.000335551	1.69E-09	1.37E-05	6.25E-07	1.97E-05	3.87E-07	4.46E-07	7.40E-06	8.52E-07	2.81E-06	2.88E-07	3.89E-08	4.04E-06	1.22E-07	1.17E-07	1.88E-06	2.08E-07	1.91E-05	0.999208595	6.52E-08	3.46E-07	1.01E-06	1.74E-06	6.27E-06	9.49E-07	0.000340717	0	SKCM	SKCM	1
TCGA-ER-A19O-06A-11R-A18S-07	0.000705897	0.000290083	5.29E-05	2.26E-07	1.88E-05	0.00021595	0.007756498	7.18E-06	1.83E-05	0.002215135	0.00010184	1.71E-05	2.77E-05	0.000255333	1.35E-05	1.50E-05	0.000124929	0.00014212	0.002172446	4.17E-06	8.93E-06	2.48E-05	2.97E-05	0.000989084	0.982436028	7.51E-06	4.36E-05	0.00024121	0.000115538	0.000708516	1.40E-06	0.001238488	0	SKCM	SKCM	1
TCGA-DA-A95X-06A-11R-A37K-07	0.000672699	4.30E-05	0.000357438	1.90E-07	7.63E-07	5.71E-05	0.001797436	2.92E-05	0.000462538	9.44E-06	0.001686258	1.53E-05	3.78E-06	0.001216452	6.88E-05	0.000256487	0.002302661	3.91E-06	0.000858044	2.35E-05	2.98E-06	0.000113814	6.44E-06	0.016040321	0.954041567	1.74E-07	0.000530178	0.00011699	0.000122925	5.06E-05	3.45E-06	0.019105566	0	SKCM	SKCM	1
TCGA-D3-A3CB-06A-11R-A18S-07	0.000319166	3.52E-05	0.000198175	3.58E-08	4.15E-05	0.000378957	0.009749376	2.99E-06	5.15E-05	0.001619671	0.000105749	2.35E-05	0.000116033	0.000729684	0.000267824	1.80E-05	9.03E-06	2.69E-05	0.000144087	1.06E-06	2.23E-06	2.87E-05	7.37E-06	0.000251476	0.9808299	1.17E-06	4.11E-05	7.95E-05	0.000192956	4.31E-05	3.00E-06	0.00468114	0	SKCM	SKCM	1
TCGA-EE-A29C-06A-21R-A18S-07	3.13E-05	6.27E-05	9.18E-05	2.51E-07	2.12E-06	6.15E-06	7.88E-05	1.49E-06	1.77E-05	0.000442931	2.43E-05	2.46E-07	5.42E-06	8.83E-06	3.04E-06	9.19E-06	2.60E-08	2.22E-05	0.000123653	4.05E-07	2.97E-06	5.61E-06	3.57E-06	0.009418232	0.987426706	1.40E-07	1.26E-05	3.31E-06	1.06E-05	4.52E-06	1.17E-06	0.002177998	0	SKCM	SKCM	1
TCGA-D9-A6EC-06A-11R-A311-07	1.36E-05	1.43E-06	6.98E-07	1.75E-08	1.37E-06	1.20E-06	2.87E-06	4.24E-09	4.58E-06	2.16E-08	6.08E-06	1.45E-06	1.96E-06	8.34E-07	1.69E-07	0.000974239	1.86E-07	3.37E-07	4.94E-07	1.09E-08	6.80E-08	2.48E-07	6.89E-08	0.000162574	0.998788909	9.26E-09	3.31E-07	1.61E-07	3.28E-07	4.67E-06	1.35E-06	2.98E-05	0	SKCM	SKCM	1
TCGA-EB-A5UL-06A-11R-A311-07	2.94E-05	5.25E-06	2.39E-06	3.85E-09	4.13E-07	1.81E-05	0.000255686	4.11E-08	5.01E-05	2.89E-07	2.78E-05	1.33E-07	1.77E-07	2.42E-05	3.86E-06	1.21E-06	3.09E-06	8.58E-08	1.86E-05	1.68E-07	2.51E-07	2.49E-06	1.01E-06	3.43E-05	0.998694122	1.62E-08	2.37E-06	2.19E-06	2.62E-06	1.08E-06	2.73E-07	0.000818144	0	SKCM	SKCM	1
TCGA-EE-A2GS-06A-12R-A18S-07	1.58E-06	4.43E-05	8.77E-05	1.89E-07	6.07E-08	1.07E-06	1.30E-05	1.25E-05	8.80E-06	1.05E-05	1.09E-05	3.92E-06	3.55E-06	2.59E-06	1.41E-06	2.64E-06	4.06E-07	1.59E-06	3.16E-06	8.62E-07	1.78E-07	6.88E-07	3.86E-07	0.000613768	0.998940187	7.72E-08	3.28E-06	2.12E-06	3.95E-06	7.11E-06	3.33E-05	0.000184272	0	SKCM	SKCM	1
TCGA-W3-A828-06A-11R-A352-07	0.000174771	3.34E-05	7.51E-05	6.43E-07	0.001081787	4.30E-06	0.000125962	4.41E-08	7.99E-06	1.64E-07	1.85E-05	0.00070314	5.77E-05	4.98E-06	1.42E-05	0.004892197	0.724327755	0.195126803	0.001469072	4.40E-06	0.00131994	1.18E-06	0.000441682	0.05564778	0.000225066	1.85E-05	0.008104228	0.001705452	9.92E-05	1.84E-05	0.004292893	2.67E-06	0	LUAD	SKCM	0
TCGA-EE-A3JE-06A-11R-A20F-07	2.58E-05	2.83E-05	7.33E-05	3.48E-09	1.31E-06	4.29E-05	0.000678049	4.12E-08	2.68E-05	2.03E-06	1.57E-05	1.34E-05	8.19E-06	5.94E-05	2.20E-05	2.81E-06	2.66E-05	5.71E-08	0.000122437	1.30E-07	2.68E-06	5.93E-06	1.80E-06	0.00396535	0.994707434	2.03E-07	8.83E-06	1.29E-05	2.02E-05	1.02E-05	4.21E-07	0.000114875	0	SKCM	SKCM	1
TCGA-FS-A1ZT-06A-11R-A18U-07	0.000126697	0.000204345	3.13E-05	5.07E-07	1.74E-06	4.62E-06	0.001447183	1.28E-06	2.05E-05	2.78E-05	4.40E-05	8.52E-06	9.69E-05	0.000107093	5.26E-05	2.12E-06	3.08E-06	0.000246686	0.000174338	3.25E-06	6.28E-06	7.71E-06	2.27E-06	0.00015574	0.986982886	2.60E-07	3.62E-05	0.000318904	0.000126438	0.000153672	1.55E-06	0.009603638	0	SKCM	SKCM	1
TCGA-ER-A2NH-06A-11R-A18S-07	4.07E-07	2.86E-06	2.34E-06	3.84E-08	1.82E-07	2.02E-06	5.90E-06	2.21E-06	5.41E-08	0.001551968	5.53E-08	8.69E-07	2.05E-06	3.31E-07	1.63E-07	3.44E-08	3.53E-07	3.58E-07	1.94E-06	2.72E-08	6.90E-08	9.62E-09	4.88E-08	3.39E-06	0.998414718	2.03E-08	4.25E-07	4.54E-07	2.15E-06	1.13E-07	3.65E-07	4.08E-06	0	SKCM	SKCM	1
TCGA-D3-A2JF-06A-11R-A18S-07	0.00016071	0.004564735	0.001324528	1.37E-05	4.62E-06	7.65E-05	0.017768416	0.001076397	0.000152969	0.00922614	5.95E-05	0.000818754	4.48E-05	0.000536101	3.01E-05	2.61E-05	9.44E-06	1.48E-06	0.000121894	3.15E-06	7.28E-06	7.35E-06	2.79E-05	0.003687889	0.95847131	1.84E-06	0.000277754	0.000125548	0.000432924	1.68E-05	1.87E-05	0.000904756	0	SKCM	SKCM	1
TCGA-GN-A8LK-06A-11R-A37K-07	0.00071525	2.53E-06	2.22E-06	3.18E-08	2.78E-06	8.47E-06	2.66E-05	4.30E-08	0.000191592	2.86E-07	6.59E-05	1.96E-06	3.08E-06	2.64E-05	4.79E-06	4.77E-06	1.29E-06	3.79E-06	8.08E-05	2.60E-06	7.20E-07	6.73E-05	2.31E-06	0.000120124	0.966501042	1.11E-06	1.20E-05	9.54E-06	2.64E-06	1.28E-05	6.03E-06	0.032119165	0	SKCM	SKCM	1
TCGA-D3-A5GN-06A-11R-A27Q-07	2.86E-06	7.34E-06	0.000135697	6.45E-08	2.42E-08	1.60E-06	7.28E-05	1.21E-08	6.63E-05	1.73E-07	3.53E-06	2.36E-06	2.72E-07	1.90E-06	1.69E-07	3.50E-06	1.15E-06	8.99E-09	5.66E-07	2.66E-07	2.64E-07	5.87E-07	4.38E-08	0.000256368	0.999392148	9.70E-08	7.36E-07	1.01E-06	7.71E-07	1.82E-05	3.17E-06	2.59E-05	0	SKCM	SKCM	1
TCGA-EE-A2MJ-06A-11R-A18S-07	0.0001515	6.50E-05	2.94E-05	1.87E-06	4.40E-05	7.23E-05	0.004161794	9.67E-06	8.26E-06	5.51E-05	0.000103255	8.94E-05	0.000262137	0.00015129	0.000127035	1.14E-05	1.83E-06	0.000483137	0.000320078	1.13E-06	1.91E-06	1.35E-05	5.86E-06	0.00010807	0.984033222	1.20E-07	0.000111677	0.000132552	0.000206924	5.59E-05	5.13E-06	0.009175462	0	SKCM	SKCM	1
TCGA-RP-A690-06A-11R-A311-07	4.70E-05	9.92E-08	5.29E-06	5.82E-09	7.59E-07	1.19E-07	2.90E-05	5.80E-09	4.02E-06	1.05E-08	5.63E-05	2.14E-07	2.57E-06	1.77E-05	0.000100831	1.38E-07	6.04E-07	7.69E-09	5.38E-05	7.38E-06	1.38E-06	1.32E-05	7.66E-07	3.97E-05	0.008059065	5.18E-08	1.79E-07	6.86E-05	1.31E-06	2.31E-05	3.09E-07	0.991466464	0	UVM	SKCM	0
TCGA-ER-A19W-06A-41R-A239-07	2.09E-05	2.45E-06	9.67E-06	8.89E-09	3.60E-08	3.59E-06	0.000639302	4.36E-09	1.69E-06	5.50E-08	4.89E-06	5.08E-07	8.80E-07	1.60E-05	9.64E-07	6.42E-07	4.79E-07	1.11E-08	7.16E-06	5.99E-08	3.34E-07	2.64E-06	1.50E-07	0.000368719	0.998707466	1.61E-08	9.64E-07	1.94E-06	2.70E-06	6.50E-06	1.94E-07	0.000199008	0	SKCM	SKCM	1
TCGA-FS-A1ZS-06A-12R-A18T-07	1.19E-05	5.68E-05	0.000104869	9.05E-08	1.76E-07	4.98E-06	3.84E-05	2.00E-06	0.000204791	2.05E-05	2.49E-05	3.98E-06	1.49E-06	2.97E-05	2.02E-05	1.20E-05	2.43E-05	3.02E-09	5.70E-05	2.11E-07	2.48E-06	1.19E-05	1.88E-06	0.996740826	0.002581239	1.34E-07	8.25E-06	2.74E-06	1.75E-05	2.81E-06	1.53E-06	1.03E-05	0	SARC	SKCM	0
TCGA-DA-A1I7-06A-22R-A18S-07	8.41E-05	9.53E-06	8.40E-05	2.32E-06	9.65E-07	4.01E-06	2.62E-05	1.51E-06	0.000245428	0.004988167	3.29E-05	0.000606261	7.30E-06	9.38E-06	2.30E-05	9.54E-06	7.05E-08	4.31E-06	6.11E-05	1.90E-06	1.98E-06	1.50E-05	6.44E-06	0.299413864	0.694082099	2.51E-06	2.21E-05	1.38E-05	7.28E-06	3.10E-06	4.66E-05	0.000183201	0	SKCM	SKCM	1
TCGA-QB-A6FS-06A-11R-A311-07	5.22E-05	1.93E-06	2.01E-05	9.33E-08	1.91E-06	6.62E-06	0.000460611	3.07E-08	6.08E-05	1.18E-06	5.15E-05	2.71E-07	3.04E-05	1.87E-05	7.20E-06	1.62E-06	1.57E-05	1.22E-07	0.000118827	1.22E-06	2.26E-06	9.78E-06	2.04E-06	0.000270794	0.99173479	6.47E-08	4.41E-06	2.49E-05	1.69E-05	3.55E-06	5.66E-07	0.007078994	0	SKCM	SKCM	1
TCGA-WE-A8K6-06A-11R-A37K-07	0.000168323	7.76E-06	8.29E-06	8.53E-09	4.50E-07	8.12E-06	1.25E-05	4.75E-07	0.000336161	1.46E-07	8.08E-05	9.90E-06	4.83E-06	2.38E-05	8.03E-06	1.75E-05	1.56E-05	1.29E-06	8.32E-05	2.00E-06	5.21E-06	1.89E-05	2.22E-06	0.01114634	0.985180448	2.35E-07	4.21E-06	1.26E-05	1.15E-05	3.41E-06	5.62E-06	0.002820274	0	SKCM	SKCM	1
TCGA-EE-A3JD-06A-11R-A20F-07	0.001288307	0.00197093	0.002333831	3.99E-07	0.000575503	0.000108592	0.20028487	8.92E-06	0.000814685	2.03E-05	0.003282001	0.000110862	0.002086412	0.005203063	0.005140975	0.00023041	0.002007782	8.89E-06	0.003549394	8.25E-06	0.00017765	0.000208025	7.57E-05	0.0099655	0.746532768	1.05E-05	0.000432524	0.00160054	0.005041934	0.000103195	6.11E-06	0.006811147	0	SKCM	SKCM	1
TCGA-D3-A2J9-06A-11R-A18T-07	0.001830144	0.002608457	0.000145977	3.82E-07	0.000163959	5.19E-05	0.068445488	0.000978409	8.80E-05	0.012979357	4.86E-05	0.000304304	3.74E-05	0.00555002	0.000136645	2.04E-05	2.81E-06	4.12E-05	0.000918364	2.21E-05	1.16E-05	4.60E-05	1.10E-05	0.002280525	0.894480761	1.75E-06	0.000597418	7.74E-05	0.000722173	0.000169036	8.53E-07	0.007227637	0	SKCM	SKCM	1
TCGA-EE-A29L-06A-12R-A18S-07	9.06E-06	1.04E-05	2.98E-06	1.93E-06	2.90E-07	1.93E-07	2.71E-05	2.68E-06	1.94E-07	1.84E-05	4.30E-06	8.23E-07	8.34E-05	5.03E-06	1.19E-06	2.37E-07	2.96E-06	2.18E-08	1.34E-06	3.41E-08	2.46E-07	2.61E-07	6.74E-07	7.83E-06	0.999678167	1.62E-07	8.02E-07	1.47E-06	3.90E-06	2.47E-06	2.22E-07	0.000131158	0	SKCM	SKCM	1
TCGA-FR-A7U8-06A-21R-A352-07	4.91E-05	6.49E-05	5.14E-06	1.93E-08	1.62E-07	1.18E-05	1.05E-05	6.95E-10	2.09E-05	5.83E-08	2.84E-06	8.84E-07	6.06E-06	2.09E-06	1.65E-06	5.24E-07	2.38E-07	3.76E-08	7.35E-06	2.56E-07	3.87E-07	1.92E-06	2.74E-06	4.53E-05	0.998806892	7.76E-06	1.63E-06	2.44E-06	8.14E-07	9.90E-05	7.70E-06	0.000838977	0	SKCM	SKCM	1
TCGA-GN-A262-06A-11R-A18T-07	1.58E-05	9.78E-06	2.01E-05	4.94E-06	5.03E-07	2.84E-06	3.85E-05	3.19E-07	1.31E-06	1.12E-06	4.75E-06	6.58E-05	4.92E-06	1.86E-05	3.40E-05	3.11E-06	2.31E-07	3.05E-08	2.35E-06	7.14E-07	3.07E-07	2.02E-06	8.28E-07	6.52E-05	0.997708704	7.90E-08	3.10E-06	4.55E-06	2.64E-06	0.001121535	1.58E-05	0.000845393	0	SKCM	SKCM	1
TCGA-DA-A1I1-06A-12R-A18U-07	2.05E-05	3.76E-05	0.000115544	4.94E-09	1.83E-07	1.06E-05	4.07E-05	5.29E-09	6.97E-06	5.33E-08	1.18E-05	1.39E-06	2.43E-06	2.68E-06	4.94E-07	1.29E-06	9.62E-07	3.71E-07	1.84E-05	6.34E-08	1.21E-07	1.21E-06	1.80E-07	0.00077413	0.998840756	5.23E-08	2.30E-06	2.32E-06	3.23E-06	3.32E-06	6.53E-08	0.000100253	0	SKCM	SKCM	1
TCGA-EE-A29H-06A-12R-A18S-07	6.67E-07	6.92E-06	3.64E-05	2.43E-07	9.09E-08	3.04E-07	0.000119232	4.31E-07	6.12E-08	2.42E-05	9.77E-07	2.28E-07	1.04E-06	4.98E-07	2.71E-08	5.54E-08	4.02E-07	5.42E-07	7.35E-07	9.64E-08	2.69E-08	3.63E-08	1.73E-07	4.95E-07	0.99975912	5.89E-07	1.11E-06	1.14E-06	1.34E-06	5.17E-06	1.46E-07	3.76E-05	0	SKCM	SKCM	1
TCGA-ER-A1A1-06A-11R-A18U-07	0.000751171	1.28E-05	0.000161376	6.71E-07	0.001340582	0.001263032	0.730456202	6.55E-08	0.000445356	0.000111263	0.009983367	0.005379886	0.000432047	0.007115828	0.000491691	0.000273266	0.000172623	8.88E-05	0.001907295	1.41E-06	0.000260672	7.17E-05	0.000139912	0.008278335	0.207658316	9.28E-05	0.001386624	0.002193735	0.005994894	2.56E-05	2.98E-05	0.013478899	0	DLBC	SKCM	0
TCGA-D3-A51G-06A-11R-A266-07	0.000388209	0.00027392	0.004475817	6.81E-07	6.24E-06	2.51E-05	0.000683519	1.79E-06	0.001822298	6.31E-05	2.87E-05	0.004313563	2.94E-05	0.000291329	0.001020851	6.33E-06	0.000277761	3.63E-08	0.000129174	7.92E-06	6.34E-05	5.84E-05	2.61E-05	0.10042545	0.884683261	4.35E-05	0.000249445	3.21E-05	7.17E-05	3.23E-06	0.00018326	0.00031433	0	SKCM	SKCM	1
TCGA-ER-A19Q-06A-11R-A18U-07	5.61E-05	3.39E-06	0.000145725	1.06E-06	7.45E-07	7.56E-06	0.000278556	8.72E-09	1.44E-05	1.03E-06	6.02E-05	1.46E-06	7.10E-06	1.30E-05	1.15E-06	3.33E-06	1.18E-06	9.65E-07	4.30E-05	1.86E-06	4.69E-07	3.95E-06	3.29E-07	9.63E-05	0.998195708	2.65E-07	4.07E-06	0.000157667	2.14E-05	0.00030502	6.62E-07	0.000572399	0	SKCM	SKCM	1
TCGA-ER-A195-06A-11R-A18U-07	0.000758176	0.002423837	4.15E-05	4.64E-05	0.000557111	0.002466278	0.0028207	0.002853833	0.000351317	0.008887552	4.64E-05	0.000573095	2.01E-05	0.000721108	0.000166175	9.51E-06	6.55E-07	7.92E-05	0.010891856	5.46E-05	7.08E-05	5.97E-05	5.19E-05	0.194399969	0.767873768	1.45E-05	0.001113145	0.000134849	0.001005144	2.75E-05	9.93E-05	0.001379972	0	SKCM	SKCM	1
TCGA-EE-A2M5-06A-12R-A18S-07	0.0003702	0.316908649	0.000544119	0.000404913	4.43E-05	0.000750112	0.000682265	0.000214998	0.000136838	0.61534214	0.000197556	0.001649467	0.001099706	0.000130346	0.000107517	0.000185806	0.000839444	1.39E-05	0.000849647	2.71E-05	6.36E-05	2.81E-05	2.55E-05	0.010575512	0.04682163	0.000209535	0.000749121	0.000227726	0.00029979	0.000180463	3.77E-05	0.000282134	0	HNSC	SKCM	0
TCGA-D3-A2JL-06A-11R-A18S-07	5.62E-05	8.18E-06	9.01E-05	4.58E-06	3.45E-07	4.49E-06	0.00518472	6.95E-07	5.03E-06	8.86E-06	1.17E-05	7.04E-06	0.000103649	4.89E-05	8.24E-06	6.18E-06	2.74E-06	2.19E-06	4.35E-05	4.45E-06	4.61E-06	7.67E-06	3.60E-06	2.22E-05	0.989773869	5.76E-06	7.56E-06	2.56E-05	4.96E-05	0.000267601	4.71E-06	0.004225431	0	SKCM	SKCM	1
TCGA-FS-A1ZR-06A-21R-A18U-07	3.18E-08	7.52E-07	3.77E-05	2.04E-08	3.22E-07	1.79E-07	1.27E-07	2.81E-08	5.99E-08	3.54E-05	3.84E-08	1.09E-07	0.000214235	2.04E-08	9.66E-07	2.09E-09	1.27E-10	1.76E-07	4.14E-06	3.21E-09	1.14E-07	1.04E-08	2.92E-07	7.26E-06	0.999686553	1.36E-09	5.59E-07	5.95E-07	3.80E-06	1.96E-07	5.58E-07	5.83E-06	0	SKCM	SKCM	1
TCGA-FS-A1ZU-06A-12R-A18T-07	5.36E-05	0.00018032	0.000207077	2.56E-05	3.00E-07	2.00E-06	3.72E-05	1.79E-06	1.50E-05	3.98E-07	1.27E-05	2.45E-06	3.41E-05	9.69E-06	1.64E-05	1.26E-06	6.16E-08	3.07E-06	2.70E-05	2.00E-06	3.99E-06	8.89E-06	4.40E-07	0.000143939	0.996732935	5.69E-08	9.92E-06	1.13E-05	6.65E-06	0.000109889	5.54E-05	0.002284542	0	SKCM	SKCM	1
TCGA-YD-A89C-06A-11R-A37K-07	5.44E-05	4.38E-06	1.13E-05	2.47E-05	8.93E-06	2.25E-06	8.78E-05	4.56E-08	0.000211513	3.04E-07	0.000744056	4.17E-05	0.00014978	9.91E-05	7.26E-06	0.000549256	4.68E-07	1.25E-07	7.94E-06	4.22E-06	1.34E-06	1.86E-05	6.53E-07	0.001600404	0.995602306	5.48E-07	8.01E-06	2.12E-06	6.29E-06	0.00028296	0.000217435	0.000249752	0	SKCM	SKCM	1
TCGA-FS-A4F8-06A-11R-A266-07	6.02E-05	2.22E-05	2.45E-06	4.14E-07	3.24E-06	8.49E-06	0.000832149	3.27E-06	6.85E-06	4.99E-05	6.59E-06	6.22E-06	8.16E-07	2.06E-05	5.74E-06	9.11E-07	7.62E-07	4.06E-06	8.03E-05	3.11E-07	2.22E-06	9.84E-07	7.12E-07	0.002268494	0.996141623	5.78E-07	1.34E-05	1.72E-05	5.26E-05	4.47E-07	3.76E-07	0.000385824	0	SKCM	SKCM	1
TCGA-D3-A1Q9-06A-11R-A18T-07	1.91E-05	8.45E-05	5.60E-06	7.26E-08	4.04E-07	1.70E-06	1.66E-05	7.69E-06	1.81E-05	1.69E-05	2.01E-05	1.15E-05	4.71E-06	5.16E-06	4.24E-07	3.42E-06	3.47E-06	2.66E-05	1.34E-05	7.63E-07	7.11E-07	5.81E-07	6.45E-07	2.52E-05	0.997937462	4.99E-07	1.37E-05	2.05E-05	5.54E-06	4.75E-05	2.19E-06	0.001685186	0	SKCM	SKCM	1
TCGA-FW-A3I3-06A-11R-A21D-07	3.78E-06	0.001433665	0.000129963	0.004410088	1.65E-06	1.07E-06	2.11E-06	0.000106738	5.72E-07	0.000563606	1.44E-06	7.87E-08	0.001561401	7.42E-07	8.75E-08	2.63E-08	1.73E-07	2.16E-05	2.38E-06	8.05E-07	6.02E-08	2.65E-07	1.67E-06	1.21E-05	0.990815678	1.57E-06	6.48E-05	4.20E-06	4.64E-06	0.000222602	5.17E-06	0.000625176	0	SKCM	SKCM	1
TCGA-D3-A51J-06A-11R-A266-07	0.000178125	3.33E-05	5.60E-06	9.29E-09	2.39E-06	2.31E-05	0.010000148	7.42E-07	0.000115051	7.51E-06	0.000478623	0.000279197	1.90E-05	0.000731069	6.55E-05	3.22E-05	1.56E-05	2.76E-05	0.00023363	2.40E-07	1.55E-05	1.75E-05	7.20E-06	0.001161717	0.979576368	1.25E-06	0.000105671	2.65E-05	7.44E-05	9.19E-05	2.41E-06	0.006670993	0	SKCM	SKCM	1
TCGA-GN-A8LL-06A-21R-A37K-07	0.000362402	3.79E-06	3.95E-05	1.56E-07	3.80E-05	0.00095092	0.000310382	1.07E-07	2.61E-05	5.09E-05	0.000309776	2.44E-06	0.000212368	7.37E-05	2.57E-05	2.03E-05	2.75E-05	2.88E-06	0.000448586	4.33E-05	3.57E-06	6.97E-06	1.54E-05	0.000806356	0.829205919	3.40E-05	8.06E-05	0.000185835	2.52E-05	0.018007663	0.000131513	0.148548099	0	SKCM	SKCM	1
TCGA-D3-A3MR-06A-11R-A21D-07	6.44E-05	0.001692493	6.29E-05	7.33E-09	2.47E-07	6.74E-06	0.007011898	1.68E-06	6.87E-05	5.96E-06	0.000255601	0.000232155	6.55E-06	0.000862564	1.31E-05	2.72E-05	8.88E-06	4.02E-08	0.000110476	3.17E-06	3.47E-06	1.34E-05	1.71E-06	0.000142993	0.988108303	1.18E-05	3.93E-05	2.56E-05	4.42E-05	1.53E-05	1.31E-06	0.001157881	0	SKCM	SKCM	1
TCGA-DA-A1I5-06A-11R-A18T-07	1.04E-05	1.99E-05	6.39E-05	2.72E-07	4.64E-07	1.33E-06	8.39E-05	1.12E-06	1.31E-06	0.000143025	5.34E-06	2.43E-05	7.96E-07	1.49E-06	3.43E-07	3.51E-07	9.77E-07	8.45E-07	2.09E-05	9.64E-07	7.69E-06	6.79E-07	1.26E-06	0.000246911	0.999136169	3.17E-06	1.33E-05	2.97E-05	5.20E-06	1.13E-05	4.72E-05	0.000115371	0	SKCM	SKCM	1
TCGA-YD-A9TA-06A-11R-A39D-07	1.84E-05	1.06E-05	8.43E-07	8.60E-09	5.06E-06	2.91E-06	9.04E-06	9.38E-08	5.87E-06	2.93E-07	1.30E-06	5.62E-05	2.03E-06	1.59E-06	2.98E-07	0.000653352	0.013427932	0.984525143	3.72E-05	1.32E-08	5.92E-07	2.32E-07	4.36E-06	0.00091508	5.32E-05	1.53E-07	0.000115822	1.61E-05	4.79E-06	1.24E-05	0.000118669	4.17E-07	0	LUSC	SKCM	0
TCGA-FR-A69P-06A-21R-A311-07	3.94E-05	4.29E-05	0.000360448	1.11E-06	4.58E-07	7.99E-05	0.000271191	2.55E-07	0.000255602	8.99E-07	0.000175439	5.65E-06	1.42E-06	9.73E-05	2.34E-06	6.54E-06	1.09E-06	7.88E-08	6.63E-05	3.43E-06	1.28E-05	2.59E-05	0.000116561	0.002503333	0.993855578	4.15E-06	1.54E-05	2.79E-05	2.20E-05	0.000100981	1.91E-06	0.001901541	0	SKCM	SKCM	1
TCGA-EE-A20F-06A-21R-A18S-07	2.09E-06	3.01E-05	2.55E-06	9.28E-11	8.99E-07	7.71E-07	5.40E-05	3.55E-07	3.66E-06	5.48E-06	1.18E-06	1.50E-05	6.31E-06	9.36E-07	2.33E-07	3.09E-07	2.44E-07	5.29E-07	6.73E-06	1.96E-08	2.90E-08	5.82E-07	6.85E-08	6.14E-05	0.999715269	4.78E-08	1.42E-06	2.47E-07	1.63E-06	7.66E-06	1.04E-06	7.93E-05	0	SKCM	SKCM	1
TCGA-EE-A3AH-06A-11R-A18S-07	1.41E-06	1.01E-05	1.19E-06	2.25E-09	1.46E-08	1.83E-07	6.86E-06	7.40E-07	1.17E-06	2.60E-06	7.48E-07	3.82E-06	5.42E-05	1.11E-06	4.58E-07	7.56E-07	1.38E-07	7.94E-09	4.49E-07	9.45E-09	3.83E-08	3.51E-07	2.67E-07	6.18E-05	0.99979576	5.76E-09	5.11E-07	7.99E-07	2.42E-07	9.53E-07	1.29E-07	5.31E-05	0	SKCM	SKCM	1
TCGA-FS-A1ZA-06A-11R-A18T-07	2.39E-05	0.000257853	0.000280213	2.21E-05	2.90E-06	4.56E-06	1.98E-05	0.002945065	9.50E-06	0.326542072	2.19E-06	9.96E-06	8.95E-06	2.26E-05	6.04E-06	1.00E-06	4.14E-05	0.000277862	1.19E-05	7.64E-06	3.40E-06	6.43E-07	1.84E-06	0.000318303	0.669077426	6.72E-07	1.27E-05	1.15E-05	2.24E-05	1.31E-06	1.66E-05	3.57E-05	0	SKCM	SKCM	1
TCGA-EE-A3J7-06A-11R-A20F-07	0.000132763	3.61E-07	1.71E-05	5.07E-09	1.13E-07	6.60E-06	7.52E-06	1.63E-07	0.000276416	1.17E-06	5.58E-06	5.34E-07	4.90E-06	2.35E-05	3.70E-05	1.74E-06	6.62E-07	7.98E-07	3.68E-05	1.12E-06	6.20E-07	6.64E-06	2.57E-06	0.000177506	0.997549668	6.57E-07	8.63E-06	8.46E-07	2.04E-06	3.47E-06	4.82E-06	0.001687757	0	SKCM	SKCM	1
TCGA-GN-A26D-06A-11R-A18T-07	4.30E-05	8.44E-06	2.97E-05	1.29E-07	2.23E-06	2.40E-06	0.00013861	6.75E-09	2.57E-06	1.23E-07	5.30E-05	1.98E-06	1.90E-06	4.31E-05	4.09E-05	2.11E-06	3.48E-06	4.29E-08	1.06E-05	1.08E-06	5.50E-07	9.54E-06	2.86E-07	0.00254503	0.9956276	1.51E-07	4.04E-06	1.33E-05	1.04E-05	0.000102859	2.97E-06	0.001297914	0	SKCM	SKCM	1
TCGA-EE-A2A6-06A-11R-A18T-07	4.43E-05	1.70E-06	4.62E-06	4.18E-08	5.02E-07	1.77E-06	0.000973109	3.55E-07	3.94E-06	1.61E-05	9.80E-06	6.75E-08	1.67E-06	3.46E-05	2.39E-05	8.94E-07	3.81E-07	3.14E-06	9.03E-05	1.89E-07	7.71E-07	1.56E-06	7.10E-07	0.000105662	0.997771531	2.72E-07	6.12E-06	5.48E-06	1.01E-05	2.40E-06	2.11E-08	0.000883936	0	SKCM	SKCM	1
TCGA-GN-A4U8-06A-11R-A32P-07	3.14E-06	2.10E-05	1.31E-07	7.05E-09	3.90E-08	5.98E-07	0.000406935	3.78E-08	4.52E-06	2.57E-07	2.39E-06	5.59E-07	2.78E-07	1.06E-05	2.93E-07	7.58E-07	4.15E-07	3.51E-06	3.81E-06	2.83E-08	3.78E-08	4.25E-07	6.48E-08	1.39E-05	0.999199707	1.26E-07	1.30E-06	8.62E-07	1.88E-06	4.00E-06	4.22E-08	0.000318368	0	SKCM	SKCM	1
TCGA-D3-A8GB-06A-11R-A37K-07	3.36E-05	4.59E-07	7.45E-06	5.23E-09	1.84E-05	8.07E-07	0.000313081	1.40E-07	1.24E-05	9.21E-07	1.65E-05	0.002393663	9.20E-07	2.03E-05	2.17E-05	0.003573376	1.07E-05	7.92E-07	3.21E-05	2.13E-07	4.53E-05	2.91E-06	6.27E-07	0.00054506	0.992776809	3.20E-07	3.60E-05	3.94E-06	2.07E-05	3.34E-06	1.69E-06	0.000105793	0	SKCM	SKCM	1
TCGA-EE-A2MP-06A-11R-A18S-07	4.72E-06	4.01E-06	6.65E-05	2.00E-07	3.16E-09	4.10E-07	5.94E-06	1.74E-07	5.93E-07	1.75E-07	3.23E-07	2.29E-06	3.64E-06	3.60E-07	6.24E-07	4.38E-06	5.03E-07	9.47E-06	1.26E-06	1.04E-06	8.45E-08	1.10E-07	1.92E-08	2.17E-05	0.999796738	6.10E-08	5.09E-07	3.51E-06	4.78E-07	1.41E-05	2.23E-07	5.58E-05	0	SKCM	SKCM	1
TCGA-WE-AAA0-06A-11R-A38C-07	0.000136654	6.40E-06	3.49E-06	6.01E-09	2.69E-06	5.63E-06	0.002641803	2.04E-07	9.47E-05	7.44E-06	9.07E-05	2.64E-06	3.55E-06	0.000129128	8.15E-06	2.20E-05	9.72E-06	1.46E-05	5.33E-05	7.02E-07	6.57E-07	7.52E-06	2.18E-06	0.000109143	0.984259092	3.10E-06	7.04E-06	2.87E-05	0.000107704	4.57E-05	3.32E-07	0.012195412	0	SKCM	SKCM	1
TCGA-ER-A2NF-06A-11R-A18T-07	4.67E-06	3.71E-07	3.65E-08	1.32E-09	8.86E-07	1.21E-06	0.000188484	2.85E-08	1.39E-06	3.72E-07	1.39E-05	2.98E-07	1.26E-06	1.68E-05	1.10E-05	9.72E-08	3.42E-07	3.34E-07	3.27E-05	4.98E-07	1.18E-07	1.75E-06	3.89E-07	9.98E-06	0.007992854	4.76E-08	8.94E-07	2.98E-05	6.51E-06	3.41E-06	9.26E-08	0.991679527	0	UVM	SKCM	0
TCGA-D3-A3BZ-06A-12R-A18S-07	3.43E-05	0.000109979	6.74E-05	2.74E-06	1.02E-05	4.60E-05	8.19E-05	2.67E-06	2.13E-05	0.00113883	4.61E-06	3.08E-05	2.02E-05	1.52E-05	4.97E-06	5.83E-06	3.25E-05	5.61E-06	0.000578051	1.34E-06	1.33E-05	2.23E-06	1.26E-05	0.005368263	0.991538684	3.32E-06	9.89E-05	9.17E-05	7.96E-05	5.38E-06	9.71E-06	0.000561944	0	SKCM	SKCM	1
TCGA-D3-A1Q4-06A-11R-A18T-07	0.00014605	1.98E-05	0.002199409	2.28E-06	1.61E-05	0.000640138	0.000161111	1.66E-06	0.002438472	1.09E-05	0.000264233	4.93E-05	8.20E-05	8.92E-05	0.001862593	9.89E-05	6.17E-05	2.46E-05	0.000431271	8.28E-06	8.30E-05	0.000574924	3.35E-05	0.555640501	0.4283479	1.54E-06	0.0001376	0.000166214	0.000190584	8.22E-05	0.000340743	0.00579341	0	SARC	SKCM	0
TCGA-D3-A8GK-06A-11R-A37K-07	3.40E-05	1.95E-06	2.04E-05	2.51E-07	1.26E-06	1.11E-05	2.66E-05	2.99E-07	0.000153311	5.34E-06	2.99E-05	4.29E-08	1.35E-05	1.78E-05	5.92E-06	6.26E-07	2.61E-07	1.74E-08	0.000275965	8.02E-07	8.66E-07	1.08E-05	3.34E-06	0.000407936	0.987622978	9.13E-09	4.21E-06	7.29E-06	7.70E-06	1.16E-05	8.35E-06	0.01131558	0	SKCM	SKCM	1
TCGA-ER-A19F-06A-11R-A18S-07	1.42E-06	9.19E-06	8.43E-06	7.54E-08	5.61E-08	6.67E-07	1.36E-05	1.77E-07	9.78E-07	1.00E-06	1.63E-06	1.21E-07	3.76E-05	1.30E-06	2.76E-07	2.51E-07	2.11E-06	2.27E-08	5.20E-06	6.67E-08	1.33E-07	6.52E-07	6.14E-08	8.77E-05	0.999464345	5.54E-09	1.14E-06	2.24E-06	1.63E-06	9.31E-07	7.08E-07	0.000356189	0	SKCM	SKCM	1
TCGA-EE-A29E-06A-11R-A18T-07	8.83E-05	5.95E-07	1.72E-06	5.77E-09	1.85E-07	1.58E-06	3.86E-05	2.35E-07	1.27E-05	8.93E-06	4.15E-05	1.53E-06	2.16E-06	1.47E-05	9.61E-06	1.27E-06	5.11E-07	9.83E-09	5.16E-05	6.33E-07	2.83E-07	7.62E-06	4.60E-07	0.000228665	0.995056962	1.57E-08	4.19E-07	7.93E-06	4.01E-06	4.01E-06	1.52E-07	0.004412985	0	SKCM	SKCM	1
TCGA-ER-A19H-06A-12R-A18S-07	7.47E-06	4.71E-05	3.46E-05	2.99E-09	1.92E-08	5.65E-06	8.85E-05	1.66E-07	3.74E-06	9.62E-08	7.09E-06	2.44E-06	1.35E-06	8.23E-06	4.65E-06	6.52E-06	1.23E-07	3.42E-05	2.60E-06	9.46E-08	1.50E-07	1.31E-06	2.78E-07	9.99E-05	0.999470136	1.22E-08	7.57E-06	8.95E-07	3.45E-06	2.55E-06	1.51E-06	0.000157577	0	SKCM	SKCM	1
TCGA-ER-A2NC-06A-11R-A18T-07	0.000345559	0.000428421	4.88E-05	1.43E-06	7.20E-07	1.09E-05	2.08E-05	2.16E-07	0.00195977	2.17E-07	5.87E-05	7.49E-05	3.14E-05	0.000119786	0.00016522	4.51E-05	4.54E-05	1.01E-05	0.000748835	3.47E-05	6.08E-06	0.00023242	1.14E-05	0.90225241	0.091074094	6.83E-06	0.000291259	0.000203785	8.30E-05	2.87E-05	0.000504842	0.001154058	0	SARC	SKCM	0
TCGA-D3-A3C3-06A-12R-A18S-07	4.35E-05	0.000714037	3.18E-05	1.60E-06	3.51E-07	3.66E-05	0.002939853	2.85E-06	1.58E-05	0.000153173	1.11E-05	1.38E-05	7.66E-05	5.96E-05	7.24E-06	2.04E-05	2.44E-05	6.48E-06	1.95E-05	5.86E-06	2.98E-06	3.15E-06	3.61E-06	0.000366112	0.991463683	1.30E-05	3.90E-05	1.76E-05	6.24E-05	0.002296341	7.86E-05	0.001468956	0	SKCM	SKCM	1
TCGA-W3-AA1Q-06A-11R-A38C-07	0.000173666	3.20E-05	6.55E-07	7.33E-09	3.38E-07	4.72E-06	0.000143373	1.13E-07	4.63E-05	4.38E-07	0.000306914	1.49E-07	3.93E-06	7.50E-05	3.40E-06	2.51E-06	5.20E-05	5.67E-09	8.90E-05	2.13E-07	1.59E-07	7.24E-06	6.24E-07	0.000403491	0.996546785	3.54E-08	2.80E-06	3.67E-06	5.37E-06	6.71E-06	5.25E-08	0.002088318	0	SKCM	SKCM	1
TCGA-D3-A2JD-06A-11R-A18T-07	7.58E-06	1.28E-05	8.95E-06	4.70E-09	1.79E-07	2.34E-06	0.000126152	3.59E-09	2.07E-05	9.40E-07	8.15E-06	1.40E-06	4.53E-07	5.48E-06	2.88E-08	4.35E-06	2.69E-06	1.87E-08	7.62E-06	2.46E-07	2.96E-07	7.09E-07	4.80E-07	3.50E-05	0.999563001	4.08E-06	1.52E-06	1.65E-06	3.49E-06	1.24E-05	1.07E-06	0.000166206	0	SKCM	SKCM	1
TCGA-W3-A824-06A-21R-A352-07	0.00010977	0.000762415	1.55E-05	1.71E-07	3.62E-06	3.83E-05	0.000825911	5.11E-06	3.66E-05	1.54E-07	0.00016635	4.95E-07	9.01E-06	0.000402563	3.20E-05	1.19E-05	7.89E-06	1.51E-07	8.71E-05	2.02E-06	2.48E-06	3.48E-05	0.000110211	0.000140195	0.996264448	5.16E-06	1.14E-05	1.33E-05	1.47E-05	4.69E-06	3.41E-07	0.000881258	0	SKCM	SKCM	1
TCGA-EE-A183-06A-11R-A18S-07	6.56E-05	2.08E-05	1.05E-05	4.63E-06	4.18E-05	1.41E-05	0.003676325	2.80E-07	1.86E-05	0.001323719	4.52E-05	0.000116684	4.37E-05	0.000244725	3.57E-05	4.71E-06	5.05E-07	1.14E-06	0.000173316	3.40E-06	3.99E-06	1.35E-05	1.72E-05	0.000557683	0.991843671	0.000225212	0.000101351	6.68E-05	4.14E-05	5.11E-05	1.08E-06	0.00123155	0	SKCM	SKCM	1
TCGA-ER-A3PL-06A-11R-A239-07	3.53E-05	7.92E-06	5.05E-05	3.69E-08	1.21E-06	5.05E-06	3.97E-05	4.39E-06	8.13E-05	1.51E-08	8.40E-05	4.26E-07	3.21E-06	2.54E-05	2.12E-05	2.48E-06	6.13E-07	1.29E-07	0.000115293	5.84E-07	1.05E-07	7.87E-06	2.19E-06	0.008589724	0.989099645	2.42E-09	2.22E-06	1.58E-05	3.13E-06	6.60E-06	2.59E-07	0.001793695	0	SKCM	SKCM	1
TCGA-DA-A95W-06A-11R-A37K-07	0.000269399	2.83E-06	1.44E-06	2.19E-08	2.00E-07	4.50E-05	0.000200611	1.19E-07	0.000239316	3.24E-07	5.73E-05	1.49E-07	7.87E-06	0.000265816	3.76E-06	2.49E-05	4.62E-06	1.63E-05	1.01E-05	5.94E-07	1.59E-07	1.41E-05	3.88E-06	2.38E-05	0.995659898	2.80E-07	4.10E-06	8.31E-06	9.59E-06	5.45E-06	5.19E-07	0.003119263	0	SKCM	SKCM	1
TCGA-D3-A2JA-06A-11R-A18T-07	8.50E-05	4.28E-05	0.000279453	1.44E-05	6.78E-06	1.57E-05	3.52E-05	0.000213509	0.000391812	0.00175743	4.82E-06	0.000177494	4.65E-05	3.33E-05	0.000134345	7.58E-07	5.01E-06	3.34E-05	0.000126244	1.98E-06	5.45E-06	1.69E-05	9.30E-06	0.180492199	0.815294645	1.87E-07	0.00055517	1.73E-05	6.63E-05	1.43E-05	4.32E-05	7.90E-05	0	SKCM	SKCM	1
TCGA-D3-A2JE-06A-11R-A37K-07	9.29E-05	1.60E-06	4.51E-06	1.66E-05	2.55E-06	1.47E-06	6.55E-05	2.95E-08	1.95E-05	4.75E-08	2.53E-05	0.000161492	9.23E-07	1.73E-05	7.23E-07	0.042845651	1.19E-06	2.25E-07	2.60E-06	3.48E-07	6.69E-07	9.48E-07	4.62E-07	0.001544586	0.955039623	3.72E-07	6.12E-06	7.47E-07	1.52E-06	2.77E-05	3.04E-05	8.63E-05	0	SKCM	SKCM	1
TCGA-FS-A1ZD-06A-11R-A18T-07	0.001042953	1.94E-05	0.000410397	9.20E-08	1.02E-05	2.76E-06	2.08E-05	5.28E-06	0.005738939	4.56E-06	4.00E-05	3.51E-05	1.39E-05	0.00086392	0.002704273	2.52E-06	3.11E-05	6.11E-08	0.000766913	1.06E-05	1.24E-05	0.000193302	3.20E-05	0.706702807	0.278108649	4.21E-07	0.000199351	3.72E-05	4.38E-05	7.08E-06	1.72E-05	0.002921929	0	SARC	SKCM	0
TCGA-EE-A3AF-06A-11R-A18S-07	5.22E-05	0.000235916	8.53E-05	1.21E-06	8.83E-07	1.11E-05	0.000767014	5.03E-08	1.20E-05	5.34E-06	5.84E-05	7.72E-07	2.12E-05	2.38E-05	8.09E-06	5.15E-05	1.68E-06	7.54E-07	3.33E-05	2.45E-06	1.53E-06	9.98E-06	1.26E-06	0.000129368	0.997470776	8.25E-07	1.30E-05	9.00E-06	1.60E-05	3.36E-05	5.23E-06	0.000936589	0	SKCM	SKCM	1
TCGA-D3-A1QA-06A-11R-A18T-07	2.13E-05	4.25E-05	3.83E-06	9.05E-08	2.12E-07	2.29E-06	9.40E-05	4.03E-07	1.65E-05	3.86E-06	5.25E-05	3.04E-06	5.03E-06	4.43E-05	2.07E-06	4.01E-06	4.82E-06	8.05E-07	3.08E-05	1.31E-07	1.38E-07	3.42E-06	1.00E-06	0.000134984	0.998218379	1.30E-07	1.94E-06	6.51E-06	1.02E-05	3.07E-05	1.65E-07	0.001259845	0	SKCM	SKCM	1
TCGA-EE-A17Z-06A-11R-A18S-07	2.73E-06	1.17E-05	1.37E-06	2.07E-06	1.28E-07	3.07E-06	4.28E-06	1.88E-05	1.19E-06	0.002610514	8.59E-07	1.02E-07	3.95E-05	1.18E-06	1.95E-06	3.42E-07	3.76E-08	0.000239143	1.88E-06	8.31E-07	1.31E-07	1.42E-07	9.08E-07	0.000194798	0.995131762	1.50E-07	6.32E-06	5.50E-06	5.69E-06	0.000179971	5.52E-06	0.001527417	0	SKCM	SKCM	1
TCGA-FS-A4F5-06A-11R-A266-07	1.84E-06	1.19E-06	6.24E-05	3.59E-10	2.18E-08	7.43E-08	8.84E-07	1.02E-09	2.28E-06	1.05E-08	6.35E-06	1.22E-07	1.25E-07	2.48E-07	7.08E-08	8.09E-08	2.11E-07	3.34E-09	6.53E-07	4.01E-08	8.82E-08	6.66E-08	6.84E-08	1.54E-06	0.999913998	2.18E-10	1.97E-07	2.96E-07	2.32E-07	1.84E-07	1.18E-07	6.59E-06	0	SKCM	SKCM	1
TCGA-ER-A19A-06A-21R-A18U-07	8.27E-07	8.23E-05	2.62E-05	3.27E-07	1.89E-07	8.15E-07	1.20E-05	1.28E-06	5.85E-08	0.014160468	2.46E-07	2.57E-07	8.79E-06	4.37E-07	2.03E-06	3.44E-07	8.22E-09	5.73E-05	6.91E-06	6.11E-08	4.85E-07	3.68E-08	8.63E-08	0.000198653	0.985406397	2.36E-07	3.79E-06	3.59E-06	8.95E-06	6.88E-07	3.49E-08	1.62E-05	0	SKCM	SKCM	1
TCGA-EE-A2MR-06A-11R-A18S-07	0.004904819	0.006207757	0.000278653	2.43E-05	0.000363435	0.002863626	0.024748724	0.000142526	0.0003311	0.011678299	0.0020116	0.001298333	0.000641597	0.012747454	0.010704832	0.000112355	7.08E-06	0.000761012	0.004883632	2.15E-05	9.85E-05	0.000595761	0.000242968	0.110421313	0.780922437	1.47E-05	0.002596272	0.001285229	0.013236358	0.000473553	5.44E-05	0.005325885	0	SKCM	SKCM	1
TCGA-EE-A2GC-06A-11R-A18T-07	1.31E-05	1.37E-06	5.94E-06	6.60E-09	7.15E-07	3.26E-06	0.000209827	1.76E-07	3.38E-05	3.87E-07	1.59E-05	9.71E-07	5.21E-06	2.90E-05	1.26E-05	2.33E-06	1.00E-06	1.17E-05	4.58E-05	1.22E-07	1.53E-07	4.06E-06	3.18E-07	1.92E-05	0.997228445	7.58E-09	2.47E-06	8.77E-06	1.22E-05	4.11E-06	4.96E-08	0.00232686	0	SKCM	SKCM	1
TCGA-EE-A2MD-06A-11R-A18T-07	3.73E-05	0.000301163	2.82E-05	1.10E-09	1.70E-07	3.03E-06	9.09E-05	6.37E-07	2.23E-06	9.63E-07	3.34E-05	4.54E-05	5.54E-07	7.25E-06	3.20E-07	3.68E-06	1.54E-05	6.99E-06	5.69E-06	1.68E-07	1.69E-07	1.13E-06	9.53E-07	3.06E-06	0.99912472	2.81E-07	1.08E-05	1.68E-06	4.67E-06	5.13E-06	2.50E-07	0.000263666	0	SKCM	SKCM	1
TCGA-WE-A8K1-06A-21R-A37K-07	6.61E-06	1.12E-05	4.15E-06	8.60E-10	7.32E-08	2.10E-06	0.000461822	4.43E-09	2.58E-06	2.45E-07	1.62E-05	1.87E-06	4.24E-07	2.39E-05	3.60E-07	7.46E-07	1.87E-06	2.86E-08	3.25E-06	2.33E-08	1.36E-07	1.05E-06	4.83E-08	4.96E-05	0.999167312	8.08E-09	5.15E-07	9.45E-07	2.37E-06	1.68E-06	6.51E-08	0.000238845	0	SKCM	SKCM	1
TCGA-D3-A3C7-06A-11R-A18U-07	0.000182961	0.000129319	0.001373613	3.57E-06	3.91E-06	7.15E-06	0.000557352	7.89E-07	6.68E-05	1.37E-05	6.77E-05	9.51E-06	0.0001247	6.56E-05	9.98E-05	2.40E-05	9.80E-06	2.99E-05	8.21E-05	1.27E-05	3.43E-05	2.24E-05	1.11E-06	0.032680609	0.963913215	1.18E-06	2.82E-05	5.15E-05	0.000144691	4.55E-05	2.75E-06	0.000209534	0	SKCM	SKCM	1
TCGA-EE-A3JH-06A-11R-A21D-07	3.15E-05	0.00092669	1.94E-05	5.38E-09	3.42E-07	1.80E-05	0.002698555	2.36E-08	3.02E-05	6.29E-06	1.75E-05	9.06E-06	1.56E-05	4.81E-05	7.76E-07	1.38E-05	6.03E-07	7.69E-07	1.76E-05	6.22E-07	1.08E-06	1.10E-06	1.60E-06	0.002494887	0.993288526	1.29E-05	1.10E-05	4.68E-06	2.62E-05	7.57E-06	5.60E-07	0.000294476	0	SKCM	SKCM	1
TCGA-FR-A8YC-06A-11R-A37K-07	3.61E-05	3.58E-05	6.69E-06	3.07E-07	6.49E-07	0.000117635	8.76E-06	2.66E-06	0.000184232	2.36E-07	8.22E-05	2.00E-06	1.08E-06	0.00011392	1.45E-06	5.05E-06	9.15E-07	1.23E-06	5.77E-06	1.80E-06	1.79E-07	1.68E-06	2.57E-06	0.000236221	0.997731839	2.62E-07	1.28E-05	1.59E-06	2.54E-06	5.04E-06	5.95E-07	0.001396306	0	SKCM	SKCM	1
TCGA-EE-A29D-06A-11R-A18T-07	2.99E-05	9.10E-06	8.82E-07	1.16E-09	2.66E-08	5.55E-06	2.39E-05	7.45E-07	1.76E-05	4.44E-07	3.00E-06	4.86E-07	3.94E-06	5.31E-06	2.20E-07	1.03E-06	2.36E-07	1.58E-07	2.07E-05	3.55E-08	1.41E-07	4.35E-06	7.27E-07	1.44E-05	0.99934036	7.74E-09	2.01E-06	2.75E-06	1.15E-06	6.29E-06	3.34E-07	0.000504283	0	SKCM	SKCM	1
TCGA-FS-A1Z3-06A-11R-A18T-07	6.02E-06	6.93E-05	0.000109766	1.08E-07	9.53E-08	7.57E-06	3.12E-06	1.33E-08	5.52E-06	1.24E-08	3.57E-06	4.86E-08	9.48E-07	1.60E-06	1.66E-06	1.17E-06	7.51E-07	3.73E-09	1.33E-06	5.43E-08	9.02E-08	1.36E-06	9.50E-08	0.00038986	0.99933135	1.16E-09	1.83E-07	1.81E-06	4.38E-07	1.68E-06	1.67E-06	5.88E-05	0	SKCM	SKCM	1
TCGA-WE-A8ZY-06A-11R-A37K-07	7.84E-07	5.19E-07	6.72E-07	3.26E-09	5.42E-09	9.76E-07	8.81E-06	9.10E-09	7.77E-07	1.59E-08	2.92E-06	2.49E-07	9.49E-08	1.50E-06	4.10E-08	7.12E-07	7.08E-07	3.66E-09	1.23E-06	4.93E-09	3.62E-08	2.44E-07	4.98E-08	4.16E-05	0.999911953	2.67E-09	5.48E-08	3.51E-07	1.70E-07	8.36E-07	9.33E-09	2.46E-05	0	SKCM	SKCM	1
TCGA-D3-A2J8-06A-11R-A18T-07	0.003894813	0.065401615	0.000282976	3.22E-07	0.000957061	0.001732356	0.101854178	5.03E-05	0.001329264	0.000174349	0.001271247	0.00104121	1.28E-05	0.010411858	0.000218298	3.31E-05	0.037421296	5.95E-07	0.062917713	0.000192927	5.62E-05	0.000210118	5.91E-05	0.649618788	0.055926895	0.000373737	0.000397868	0.001057396	0.002131497	0.000167735	3.84E-06	0.000798529	0	SARC	SKCM	0
TCGA-D3-A8GV-06A-11R-A37K-07	1.16E-05	2.99E-06	7.49E-07	7.27E-09	5.45E-08	5.60E-07	2.15E-05	1.75E-08	1.02E-05	1.05E-07	2.21E-06	8.77E-08	1.50E-06	2.06E-06	1.57E-07	8.37E-07	3.57E-07	8.23E-10	1.93E-06	2.66E-08	6.38E-08	5.77E-07	9.55E-08	0.000416921	0.999486453	1.56E-08	1.69E-07	7.65E-07	4.10E-07	6.06E-07	3.16E-07	3.66E-05	0	SKCM	SKCM	1
TCGA-D3-A8GE-06A-11R-A37K-07	1.14E-05	5.68E-06	5.99E-06	2.06E-09	1.78E-07	3.83E-07	2.93E-05	1.16E-07	2.60E-05	2.52E-07	1.04E-05	3.05E-06	7.18E-07	7.29E-05	0.000105583	2.18E-06	3.11E-05	2.84E-09	8.42E-05	1.22E-07	1.18E-06	2.39E-05	8.23E-07	0.999341502	0.000153733	8.86E-09	2.10E-05	1.37E-05	2.31E-05	1.71E-06	6.10E-07	2.92E-05	0	SARC	SKCM	0
TCGA-D9-A1JX-06A-11R-A18S-07	2.70E-06	5.24E-06	1.26E-05	6.94E-09	1.14E-08	3.27E-08	2.95E-05	3.46E-08	5.98E-07	6.39E-08	1.61E-06	1.85E-06	1.54E-06	4.04E-06	1.07E-07	4.56E-07	1.36E-07	3.51E-07	4.05E-07	1.96E-08	4.39E-09	1.35E-07	1.60E-08	1.98E-05	0.999864873	1.27E-08	2.05E-07	5.60E-07	3.40E-07	4.02E-06	2.64E-07	4.85E-05	0	SKCM	SKCM	1
TCGA-D9-A1JW-06A-11R-A18S-07	6.57E-06	1.24E-05	2.41E-06	3.81E-06	3.68E-06	6.57E-06	0.000148442	1.19E-06	1.80E-06	0.004406807	7.49E-06	6.01E-07	1.04E-05	1.34E-05	3.09E-06	1.51E-07	1.82E-06	2.15E-05	9.36E-05	2.07E-06	6.70E-07	1.64E-06	2.34E-06	2.04E-05	0.990871408	2.90E-06	2.52E-05	1.11E-05	1.97E-05	1.10E-05	2.35E-07	0.004285602	0	SKCM	SKCM	1
TCGA-D3-A3CC-06A-11R-A18S-07	1.16E-06	8.50E-06	0.00051426	1.34E-05	1.60E-07	9.08E-08	3.25E-06	1.84E-06	1.59E-08	3.34E-05	3.96E-07	2.40E-07	3.48E-06	2.14E-07	2.11E-07	1.44E-08	5.22E-09	2.42E-08	1.79E-06	1.15E-07	5.19E-07	5.04E-08	2.60E-07	2.55E-05	0.999204785	1.50E-08	3.08E-06	1.03E-06	8.69E-07	6.53E-06	8.63E-07	0.00017397	0	SKCM	SKCM	1
TCGA-EE-A2MN-06A-11R-A18S-07	1.36E-05	1.28E-06	2.17E-05	1.43E-07	3.64E-06	1.37E-06	0.000536898	3.66E-07	1.72E-06	9.62E-06	1.40E-05	1.86E-07	0.000234625	2.72E-05	3.53E-05	6.52E-07	6.16E-06	1.14E-06	1.65E-05	1.59E-07	2.06E-07	1.97E-06	2.31E-06	0.000243087	0.987882449	9.01E-08	5.80E-06	1.05E-05	6.36E-06	4.48E-05	8.35E-07	0.010875377	0	SKCM	SKCM	1
TCGA-FS-A4FB-06A-11R-A266-07	1.69E-06	2.19E-06	2.45E-06	3.97E-07	1.28E-08	4.84E-08	1.05E-06	6.24E-08	1.00E-06	1.06E-07	1.80E-07	2.60E-08	7.34E-07	4.19E-07	4.90E-07	1.66E-07	4.55E-10	3.13E-07	9.45E-07	1.65E-07	8.14E-09	2.96E-08	7.42E-08	2.18E-05	0.999859173	1.71E-09	1.16E-07	1.03E-06	2.14E-07	1.33E-06	2.96E-07	0.000103499	0	SKCM	SKCM	1
TCGA-RP-A695-06A-11R-A311-07	0.014291072	4.57E-05	6.83E-06	3.85E-08	1.12E-06	1.82E-05	0.000142434	2.81E-07	0.003968597	1.58E-05	0.000123384	1.91E-06	1.90E-05	7.18E-05	0.00377096	5.12E-06	1.28E-06	5.94E-07	0.000425968	6.37E-06	2.00E-06	0.000531094	1.05E-05	0.00034996	0.893064671	1.76E-06	1.12E-05	1.84E-05	1.59E-05	3.45E-05	6.65E-06	0.083036803	0	SKCM	SKCM	1
TCGA-GF-A3OT-06A-23R-A239-07	0.001362445	0.002994301	0.009797483	0.000936964	2.60E-05	0.00049321	0.012094274	2.06E-07	0.000182969	0.000952549	0.002381682	1.92E-05	0.00034737	0.000566759	0.000163287	0.000180705	0.000245713	2.96E-07	0.006583178	8.39E-06	0.001978647	0.000518807	1.79E-05	0.808512345	0.147063557	3.66E-05	5.33E-05	0.00084864	0.000539045	0.00060527	3.77E-05	0.000451229	0	SARC	SKCM	0
TCGA-EE-A2GP-06A-11R-A18S-07	2.03E-06	0.00015089	7.81E-07	2.10E-09	4.46E-08	3.41E-07	7.29E-06	6.91E-08	1.33E-06	2.88E-06	7.16E-07	1.81E-05	3.54E-06	1.57E-06	3.93E-06	3.71E-07	4.22E-07	2.98E-08	5.70E-06	1.26E-08	1.16E-07	1.84E-07	5.03E-07	0.00080891	0.998937134	3.70E-07	1.57E-06	6.79E-07	2.53E-07	6.17E-07	2.12E-07	4.94E-05	0	SKCM	SKCM	1
TCGA-DA-A1IC-06A-11R-A18S-07	4.02E-08	3.59E-06	4.44E-07	5.22E-09	3.08E-08	2.08E-08	3.51E-07	6.49E-07	4.37E-09	3.11E-05	4.62E-09	5.09E-10	3.01E-06	1.42E-08	6.86E-09	1.09E-09	3.28E-09	7.02E-08	3.04E-07	4.37E-09	7.30E-09	5.33E-09	4.58E-09	1.74E-06	0.999955834	3.60E-10	1.23E-07	2.47E-07	1.55E-07	5.83E-09	4.63E-09	2.23E-06	0	SKCM	SKCM	1
TCGA-D3-A2JO-06A-11R-A18S-07	1.33E-05	0.000176535	5.32E-06	5.93E-07	1.05E-07	2.69E-06	0.00031887	4.62E-07	3.40E-06	5.43E-06	1.21E-05	4.26E-06	3.37E-07	6.78E-06	2.62E-07	1.83E-06	1.06E-06	1.00E-07	2.56E-06	1.16E-07	1.43E-07	1.60E-06	4.06E-07	4.23E-06	0.999372484	4.72E-08	1.03E-06	6.11E-06	2.36E-06	6.76E-06	2.09E-06	4.67E-05	0	SKCM	SKCM	1
TCGA-EE-A3AA-06A-11R-A18S-07	7.46E-05	0.000327364	9.44E-05	1.04E-05	3.00E-06	6.86E-06	0.002821812	6.79E-05	1.78E-06	0.013920644	3.49E-05	2.47E-05	0.000147493	6.92E-05	0.000107131	4.04E-06	2.04E-06	3.97E-05	0.000146479	1.13E-06	8.10E-06	3.45E-06	9.17E-06	0.001731703	0.978353535	4.91E-06	0.000115855	4.53E-05	0.000132025	4.05E-05	1.58E-06	0.001648219	0	SKCM	SKCM	1
TCGA-FR-A7U9-06A-11R-A352-07	5.37E-05	3.72E-05	0.000249285	3.21E-06	1.75E-06	3.06E-05	0.001704724	1.91E-07	4.26E-05	0.000387801	6.45E-05	1.89E-05	1.16E-06	8.04E-05	1.66E-06	2.03E-05	3.28E-05	1.39E-09	0.00016564	1.21E-06	1.25E-05	6.79E-06	1.28E-05	0.98894944	0.007964806	1.36E-06	1.45E-05	3.99E-05	2.14E-05	1.14E-05	8.81E-06	5.86E-05	0	SARC	SKCM	0
TCGA-D3-A51F-06A-11R-A266-07	7.27E-05	1.42E-05	2.97E-05	1.57E-08	4.45E-06	0.00019601	0.001197005	5.65E-08	0.000209251	8.71E-07	7.57E-05	1.12E-05	2.16E-05	0.000276912	3.71E-05	1.17E-05	2.22E-06	1.49E-07	0.000372484	1.26E-06	1.14E-05	1.88E-05	1.87E-06	0.014441344	0.98062215	8.89E-07	1.36E-05	3.44E-05	5.08E-05	3.10E-05	8.15E-07	0.002238239	0	SKCM	SKCM	1
TCGA-FS-A4FD-06A-11R-A266-07	0.000411718	4.26E-05	0.000133727	4.20E-06	0.000103089	0.010469365	0.001081551	5.36E-06	0.000128076	6.42E-06	0.002912895	1.56E-05	0.000100738	0.000491663	0.000206089	1.76E-05	1.44E-05	9.39E-07	0.000192296	1.11E-05	3.41E-06	4.68E-05	3.21E-05	0.037925322	0.879615405	3.27E-05	0.000446964	0.000123783	0.000155126	0.000238278	2.73E-05	0.06500337	0	SKCM	SKCM	1
TCGA-D3-A2J6-06A-11R-A18T-07	8.42E-05	2.30E-06	4.45E-05	1.00E-06	1.85E-06	1.05E-05	7.35E-05	2.88E-06	1.61E-05	6.85E-05	5.37E-05	8.42E-07	1.30E-05	9.82E-06	1.26E-06	4.75E-07	7.22E-09	8.22E-06	4.94E-05	7.29E-06	4.36E-07	1.88E-06	5.33E-06	1.46E-05	0.995334238	1.75E-06	4.86E-06	1.17E-05	1.30E-05	1.64E-05	5.26E-07	0.004145866	0	SKCM	SKCM	1
TCGA-GN-A266-06A-11R-A18T-07	0.000182996	0.000347026	6.17E-05	1.07E-08	3.48E-06	4.45E-05	0.000758762	5.63E-07	0.000962492	4.48E-05	2.82E-05	0.000197561	6.35E-07	0.000203459	0.000290699	3.93E-06	3.38E-06	4.15E-05	0.00196204	5.69E-06	8.75E-06	9.17E-05	3.28E-06	0.750671961	0.242505614	5.35E-06	0.000124031	5.27E-05	8.16E-05	1.23E-06	1.56E-06	0.001308746	0	SARC	SKCM	0
TCGA-D9-A3Z3-06A-11R-A239-07	1.25E-05	8.17E-06	9.07E-06	5.39E-09	1.88E-06	6.69E-06	0.000271695	1.59E-10	6.01E-06	5.77E-07	9.87E-06	1.48E-06	4.77E-07	1.62E-06	2.45E-07	2.57E-07	1.33E-06	6.51E-08	8.42E-06	1.46E-07	3.57E-07	2.26E-06	3.59E-07	2.79E-05	0.998864974	7.93E-07	1.83E-05	2.72E-06	3.10E-06	1.66E-05	5.71E-07	0.000721581	0	SKCM	SKCM	1
TCGA-D3-A8GL-06A-11R-A37K-07	3.26E-05	5.24E-06	5.70E-06	2.50E-09	9.80E-08	6.09E-06	1.16E-05	1.90E-07	0.000237199	1.56E-06	5.50E-05	1.93E-07	3.05E-06	5.87E-05	1.84E-06	4.28E-06	1.01E-05	3.05E-09	2.58E-05	2.70E-07	7.19E-08	5.78E-06	2.29E-06	0.001989355	0.996103584	5.79E-08	7.14E-07	2.23E-06	1.23E-06	3.04E-07	3.35E-06	0.001431489	0	SKCM	SKCM	1
TCGA-XV-AB01-06A-12R-A40A-07	0.000195181	2.03E-05	2.15E-05	8.16E-08	1.54E-06	6.90E-06	0.000626937	9.89E-08	2.81E-05	6.04E-07	0.000283674	1.95E-06	4.22E-06	7.56E-05	2.08E-05	1.02E-05	3.87E-06	2.92E-07	0.000266168	4.09E-06	3.68E-06	4.67E-05	3.03E-06	0.001224857	0.987646277	4.62E-07	2.56E-06	5.17E-05	1.40E-05	3.63E-05	2.91E-06	0.009395457	0	SKCM	SKCM	1
TCGA-EE-A2A0-06A-11R-A18T-07	5.98E-05	0.003314265	0.000497803	9.62E-07	4.79E-07	0.000104502	0.000691845	1.34E-06	1.87E-05	6.28E-07	1.55E-05	6.48E-05	6.48E-06	5.09E-05	4.00E-06	1.39E-05	1.68E-06	4.00E-05	1.29E-05	1.19E-06	2.31E-06	4.35E-06	6.03E-07	0.003300097	0.991472707	8.97E-08	8.55E-06	1.27E-05	3.15E-05	6.54E-05	1.27E-05	0.000187549	0	SKCM	SKCM	1
TCGA-YG-AA3P-06A-11R-A38C-07	0.001030195	1.30E-06	0.000531334	1.40E-05	4.22E-06	4.65E-05	0.001193959	3.02E-07	8.13E-05	3.08E-06	0.000366013	6.69E-06	7.33E-05	0.000203195	0.001379414	2.41E-05	9.11E-06	4.65E-05	0.000170529	7.40E-06	3.13E-06	8.48E-05	1.57E-05	0.004305915	0.939085206	4.18E-06	5.15E-05	2.05E-05	7.00E-05	9.38E-05	2.47E-05	0.051048216	0	SKCM	SKCM	1
TCGA-D3-A8GR-06A-11R-A37K-07	0.000204854	4.75E-06	3.15E-07	1.13E-06	5.63E-07	3.70E-06	2.63E-05	8.37E-09	4.42E-06	2.45E-08	5.88E-05	5.13E-07	1.53E-05	6.70E-06	5.11E-06	1.17E-05	6.34E-07	6.43E-09	1.71E-05	3.30E-07	3.67E-07	1.12E-05	4.80E-07	4.61E-05	0.998803305	1.65E-08	2.05E-06	1.99E-05	1.49E-06	1.81E-05	4.10E-06	0.000730693	0	SKCM	SKCM	1
TCGA-EB-A5SG-06A-11R-A311-07	4.83E-05	6.81E-06	2.57E-05	2.96E-08	6.57E-08	1.11E-05	0.001523845	5.25E-09	7.46E-06	5.44E-08	6.15E-05	7.08E-06	1.21E-06	2.90E-05	1.46E-06	2.59E-06	3.04E-06	8.77E-08	8.35E-06	2.15E-07	1.87E-07	2.32E-06	3.01E-07	6.36E-05	0.997360929	3.87E-07	1.47E-06	1.74E-06	2.10E-06	2.96E-05	1.07E-06	0.000798456	0	SKCM	SKCM	1
TCGA-GN-A4U7-06A-21R-A32P-07	3.00E-06	1.48E-06	2.22E-06	8.12E-08	3.07E-08	1.13E-07	1.00E-05	7.80E-09	2.95E-07	7.46E-07	2.05E-06	1.10E-07	1.52E-06	8.44E-08	9.39E-08	2.05E-07	8.51E-10	9.22E-07	9.61E-07	3.28E-08	2.19E-08	3.39E-07	3.16E-08	3.73E-06	0.999782786	1.73E-08	2.53E-07	2.74E-07	7.39E-07	1.94E-06	1.68E-06	0.00018425	0	SKCM	SKCM	1
TCGA-D3-A8GI-06A-11R-A37K-07	8.22E-05	1.07E-05	1.10E-06	7.39E-09	9.01E-06	1.96E-05	0.000203808	3.00E-08	1.03E-05	2.57E-06	7.09E-06	0.000598329	1.19E-06	7.25E-06	2.08E-05	0.004048218	1.66E-05	1.66E-09	1.52E-05	1.34E-07	6.99E-05	1.02E-05	1.07E-06	0.000861776	0.993870599	2.28E-05	5.90E-06	3.32E-06	8.79E-07	1.53E-05	1.04E-05	7.39E-05	0	SKCM	SKCM	1
TCGA-D9-A1X3-06A-11R-A18S-07	6.04E-07	1.37E-06	4.37E-06	6.95E-09	3.53E-08	1.12E-07	5.55E-06	8.01E-07	7.08E-07	5.43E-06	3.03E-07	3.67E-07	1.16E-05	7.90E-07	5.42E-07	1.88E-07	9.24E-07	7.65E-09	7.72E-07	3.94E-08	1.37E-07	2.11E-07	2.12E-07	0.000248803	0.999673849	4.61E-06	9.75E-07	4.83E-07	3.91E-07	4.49E-07	8.95E-08	3.53E-05	0	SKCM	SKCM	1
TCGA-Z2-AA3S-06A-11R-A39D-07	4.23E-05	6.60E-05	1.96E-06	1.93E-09	2.59E-07	8.61E-06	0.000268487	5.02E-08	2.21E-05	8.60E-09	6.19E-05	1.43E-06	2.54E-05	6.10E-05	1.30E-05	3.23E-06	5.56E-07	1.27E-06	6.85E-06	8.50E-08	2.29E-07	8.33E-06	9.48E-07	0.000117399	0.995862117	3.17E-08	3.26E-06	9.12E-06	3.37E-06	1.04E-06	1.57E-06	0.003408038	0	SKCM	SKCM	1
TCGA-FR-A729-06A-11R-A352-07	1.60E-06	3.98E-06	0.000108234	1.18E-07	6.88E-08	3.96E-06	0.000589567	4.76E-08	6.19E-07	4.32E-07	6.33E-06	4.48E-07	1.22E-06	4.81E-06	3.05E-06	3.24E-07	3.35E-08	2.81E-06	1.18E-06	1.24E-08	5.85E-07	2.39E-07	1.66E-05	0.000327697	0.99862713	6.47E-08	1.14E-06	1.49E-06	8.05E-06	2.25E-06	3.82E-07	0.000285583	0	SKCM	SKCM	1
TCGA-D3-A8GJ-06A-11R-A37K-07	5.92E-05	5.09E-07	4.38E-08	3.89E-09	1.60E-06	1.43E-06	9.97E-05	1.72E-08	1.26E-05	8.40E-09	6.11E-06	4.05E-05	1.77E-06	1.78E-05	2.77E-07	0.000673703	6.30E-07	1.65E-06	1.43E-05	2.55E-08	1.12E-07	6.61E-07	2.34E-07	8.65E-05	0.998898064	3.88E-08	2.67E-06	5.57E-07	9.75E-07	1.61E-05	1.89E-07	6.20E-05	0	SKCM	SKCM	1
TCGA-FS-A1Z0-06A-11R-A18T-07	0.000392951	0.000124004	0.002568202	1.36E-06	8.49E-06	0.000159489	0.001758404	6.93E-07	0.000890674	3.06E-06	0.000284116	0.000150581	4.63E-06	0.000463578	0.00071131	1.82E-05	6.50E-05	7.35E-07	0.001357642	1.07E-05	1.87E-05	0.000144447	7.06E-06	0.00646539	0.951008681	2.78E-07	7.07E-05	0.000115183	0.000203858	0.000981961	0.000179059	0.031830981	0	SKCM	SKCM	1
TCGA-D3-A1Q1-06A-21R-A18T-07	0.00031512	7.68E-05	0.000168391	5.16E-07	3.31E-05	1.57E-05	0.000395001	4.28E-08	0.000310246	9.36E-06	0.000145853	2.04E-06	0.000282889	0.000287516	0.000591201	5.99E-06	6.05E-06	1.06E-07	0.000244731	2.64E-05	3.66E-06	0.000172506	6.12E-06	0.003575183	0.929798838	1.76E-06	9.43E-05	7.95E-05	4.87E-05	0.000974949	0.00082176	0.061505748	0	SKCM	SKCM	1
TCGA-FR-A8YD-06A-11R-A37K-07	0.000144644	5.88E-06	2.66E-05	7.04E-06	1.37E-05	9.15E-06	0.000199292	8.43E-09	7.35E-06	2.44E-07	0.000108124	9.92E-07	0.000427295	6.87E-06	2.32E-06	2.55E-06	0.589595323	0.016106807	0.000925967	2.28E-05	2.20E-05	2.37E-06	0.000225571	4.03E-06	0.38698002	3.71E-05	8.11E-05	0.000231645	5.18E-05	0.00147375	0.000147727	0.003129837	0	LUAD	SKCM	0
TCGA-EE-A2GB-06A-11R-A18T-07	1.05E-05	7.42E-06	3.49E-05	6.23E-11	2.02E-08	1.42E-06	4.98E-05	7.30E-08	4.44E-05	1.11E-06	2.73E-05	1.01E-05	1.26E-06	1.24E-05	2.13E-06	2.55E-05	5.26E-05	1.61E-07	6.40E-06	3.20E-07	6.31E-08	1.36E-06	1.13E-07	0.00083298	0.998590998	1.52E-07	4.16E-06	2.09E-06	3.62E-06	1.55E-06	5.28E-07	0.000274636	0	SKCM	SKCM	1
TCGA-GN-A9SD-06A-11R-A40A-07	2.00E-05	5.74E-07	0.000136424	1.41E-07	2.04E-06	3.27E-06	0.000332268	3.61E-10	4.82E-05	3.21E-08	2.88E-05	1.04E-05	5.44E-07	1.63E-05	1.17E-05	6.93E-06	3.59E-06	7.37E-07	6.75E-05	1.97E-06	5.10E-06	5.02E-06	8.12E-07	0.000806613	0.997468265	2.33E-06	2.87E-06	4.10E-06	1.20E-05	1.17E-05	6.89E-06	0.000983025	0	SKCM	SKCM	1
TCGA-D3-A8GP-06A-11R-A37K-07	9.33E-06	2.59E-05	1.36E-06	3.89E-08	2.69E-07	0.000711915	3.93E-06	7.03E-07	7.12E-05	3.28E-08	1.68E-05	1.17E-06	1.99E-06	5.53E-06	1.45E-06	1.43E-06	5.67E-07	1.28E-08	1.13E-05	1.35E-07	1.48E-07	1.13E-06	5.69E-06	0.000266119	0.99841291	3.07E-07	2.96E-06	1.28E-06	6.44E-07	1.37E-05	3.19E-06	0.000426893	0	SKCM	SKCM	1
TCGA-ER-A19T-06A-11R-A18U-07	7.16E-05	2.81E-06	7.73E-06	2.12E-06	3.03E-07	8.79E-06	5.08E-05	1.42E-07	0.000162588	6.51E-07	4.44E-05	1.23E-06	6.88E-06	1.93E-05	1.02E-05	6.56E-07	4.99E-07	1.19E-06	1.85E-05	2.57E-07	3.52E-07	6.68E-06	2.13E-06	0.000220412	0.996605342	2.54E-08	1.38E-06	2.11E-05	9.65E-06	1.45E-06	4.35E-07	0.002720412	0	SKCM	SKCM	1
TCGA-EE-A29T-06A-11R-A18T-07	0.001092898	0.001151888	0.000553605	1.39E-06	6.50E-06	0.000791183	0.001829871	1.22E-07	0.001560037	1.73E-05	0.000609993	1.75E-05	0.000277064	0.000352868	0.00052765	4.09E-05	9.12E-05	2.03E-06	0.000595482	5.74E-05	9.17E-05	0.000140976	3.47E-05	0.003652536	0.978786772	4.88E-06	6.93E-05	0.000156134	0.000121004	0.001927586	3.87E-05	0.005398898	0	SKCM	SKCM	1
TCGA-EE-A3JI-06A-11R-A21D-07	0.000195502	8.51E-06	3.71E-06	4.77E-09	1.39E-06	2.64E-06	0.000342479	9.78E-06	3.74E-05	1.17E-06	3.10E-05	2.14E-06	0.000105616	0.000553307	0.000145672	4.98E-06	1.87E-05	7.26E-08	1.13E-05	2.32E-07	1.14E-06	1.29E-05	1.26E-06	0.000855479	0.994041486	1.74E-08	1.54E-05	5.48E-06	6.66E-06	1.82E-05	1.31E-07	0.003566213	0	SKCM	SKCM	1
TCGA-EE-A2MK-06A-11R-A18S-07	5.74E-05	2.01E-05	0.000270516	9.31E-06	4.06E-07	4.91E-06	0.000305302	1.18E-06	4.75E-07	9.02E-06	3.24E-06	6.11E-05	5.48E-06	2.38E-05	1.51E-05	7.89E-06	5.17E-06	1.81E-07	8.99E-06	1.24E-06	5.81E-07	1.42E-06	1.37E-06	0.001605662	0.996943062	1.49E-07	2.12E-06	1.47E-05	6.19E-06	0.000276179	5.35E-06	0.000332543	0	SKCM	SKCM	1
TCGA-WE-A8ZN-06A-11R-A37K-07	4.92E-05	2.08E-05	2.28E-05	1.18E-07	1.38E-05	0.004358589	0.000846749	3.50E-07	1.76E-05	4.51E-06	0.000145037	1.71E-06	3.23E-05	6.91E-05	1.40E-05	2.12E-06	2.20E-06	1.98E-08	0.000201957	1.48E-06	1.72E-05	3.34E-06	2.76E-05	0.036728242	0.955936574	1.66E-05	3.10E-05	3.73E-05	2.68E-05	0.000304072	1.27E-06	0.001065593	0	SKCM	SKCM	1
TCGA-D3-A8GM-06A-11R-A37K-07	5.80E-05	4.11E-07	1.07E-06	6.93E-09	8.71E-07	1.94E-06	0.000375359	4.88E-07	1.96E-05	2.69E-07	2.52E-05	1.44E-05	1.82E-06	4.64E-05	1.87E-06	0.000306021	2.31E-05	4.99E-08	6.04E-05	2.34E-07	4.80E-06	2.45E-06	4.97E-07	0.001334892	0.997189587	2.99E-07	5.55E-06	3.09E-06	1.58E-06	6.12E-06	1.19E-07	0.00051348	0	SKCM	SKCM	1
TCGA-FS-A1ZP-06A-11R-A18T-07	1.69E-05	4.45E-05	2.77E-05	4.39E-09	2.13E-06	3.97E-05	0.000293706	3.87E-07	6.46E-05	1.77E-06	7.95E-05	4.08E-06	2.89E-05	1.19E-05	2.06E-05	2.07E-06	3.48E-06	6.85E-06	4.90E-05	1.26E-07	2.28E-07	1.70E-05	3.60E-06	0.000984327	0.99521206	2.15E-07	2.54E-05	2.57E-06	1.35E-05	6.86E-06	4.05E-06	0.00303213	0	SKCM	SKCM	1
TCGA-DA-A1HW-06A-11R-A18U-07	2.82E-05	2.51E-06	1.34E-05	4.64E-08	2.94E-06	4.31E-06	0.000301471	1.16E-09	5.83E-06	1.12E-07	8.12E-05	1.79E-06	2.18E-07	1.60E-05	9.46E-06	2.76E-07	2.41E-06	2.82E-07	1.78E-05	5.97E-07	7.26E-07	1.97E-06	3.93E-07	5.31E-05	0.993333575	8.82E-07	4.58E-06	6.33E-06	2.63E-06	0.001167642	5.33E-06	0.004934036	0	SKCM	SKCM	1
TCGA-EE-A184-06A-11R-A18S-07	4.62E-06	1.72E-06	3.72E-07	5.75E-07	4.18E-07	2.28E-06	0.000105704	1.17E-05	1.72E-06	4.03E-06	1.03E-06	2.63E-08	7.27E-05	5.08E-06	7.77E-07	4.04E-08	3.25E-07	6.29E-07	3.61E-05	2.00E-07	3.21E-08	8.05E-07	4.78E-07	2.38E-05	0.99913217	8.01E-08	1.21E-06	2.74E-06	3.59E-06	5.72E-05	1.69E-07	0.000527702	0	SKCM	SKCM	1
TCGA-RP-A694-06A-11R-A311-07	0.000996698	8.47E-07	4.94E-06	2.38E-07	7.85E-07	1.01E-05	0.00013007	2.04E-07	0.006267202	2.94E-06	0.000207356	4.63E-07	8.30E-06	6.00E-05	0.000653557	6.82E-06	1.70E-06	5.96E-06	0.000245665	7.43E-07	1.47E-06	0.000154576	5.92E-06	0.000103703	0.963949434	8.37E-09	6.11E-06	2.58E-05	1.37E-05	9.87E-06	7.23E-06	0.027117538	0	SKCM	SKCM	1
TCGA-FS-A1YX-06A-11R-A18T-07	1.34E-05	4.23E-06	8.86E-05	2.58E-07	6.13E-08	1.31E-06	5.49E-06	1.18E-07	3.31E-05	4.98E-07	1.11E-06	2.58E-05	1.34E-06	4.65E-06	1.22E-06	3.21E-07	8.00E-09	1.74E-08	7.49E-06	3.63E-07	2.34E-06	1.90E-06	1.08E-07	0.001792546	0.997832715	1.28E-06	1.58E-06	4.73E-06	7.83E-07	2.65E-06	9.77E-07	0.000169055	0	SKCM	SKCM	1
TCGA-EE-A3J4-06A-11R-A20F-07	1.88E-05	2.72E-05	6.59E-06	7.50E-09	9.16E-07	1.80E-06	0.000306846	5.92E-07	1.41E-05	2.14E-06	3.73E-05	5.34E-06	5.30E-06	6.32E-05	2.42E-06	1.73E-07	2.84E-07	4.69E-08	2.88E-05	9.88E-08	2.81E-07	6.76E-06	1.27E-06	0.000297841	0.998363149	5.69E-08	1.20E-06	4.81E-06	4.72E-06	1.17E-06	7.91E-08	0.000796783	0	SKCM	SKCM	1
TCGA-DA-A1I8-06A-11R-A18T-07	3.36E-05	0.002333762	0.000795415	2.86E-08	7.61E-07	4.24E-06	8.28E-06	1.23E-05	2.19E-05	2.97E-06	5.59E-06	7.81E-06	0.000141944	3.76E-06	3.34E-06	5.69E-05	2.85E-06	5.06E-05	2.30E-06	5.09E-07	1.86E-06	1.24E-06	3.02E-07	0.000474531	0.995951924	4.84E-09	3.38E-06	4.51E-06	6.58E-06	9.09E-07	1.07E-05	5.51E-05	0	SKCM	SKCM	1
TCGA-D9-A148-06A-11R-A18S-07	1.50E-05	2.04E-06	2.23E-06	3.98E-07	8.28E-07	3.49E-06	6.48E-05	1.75E-07	6.69E-06	0.00054971	4.39E-06	3.38E-06	6.66E-06	2.77E-06	1.25E-06	5.80E-07	2.08E-07	1.69E-06	1.72E-05	2.81E-07	1.86E-06	2.20E-06	2.70E-06	6.53E-06	0.995897463	2.17E-06	8.90E-06	1.09E-05	3.11E-06	2.33E-05	1.02E-06	0.003356105	0	SKCM	SKCM	1
TCGA-EE-A2M7-06A-11R-A18U-07	0.000241679	0.0007135	0.000799735	2.05E-07	4.67E-06	3.42E-05	0.002409373	0.000175331	0.001930762	2.63E-05	0.000290354	0.000142691	0.000122048	0.000433707	0.000346111	3.75E-05	2.05E-05	7.41E-06	0.000137224	2.00E-06	6.57E-06	7.43E-05	0.000103836	0.008271128	0.982623676	2.07E-06	0.000124679	6.01E-05	0.000113467	2.64E-05	4.24E-06	0.000714137	0	SKCM	SKCM	1
TCGA-EE-A180-06A-11R-A21D-07	2.93E-06	5.90E-07	9.00E-07	3.03E-09	4.99E-08	2.52E-06	1.75E-05	1.32E-06	1.01E-05	1.70E-07	3.39E-06	4.82E-07	1.81E-06	7.86E-06	5.11E-07	2.71E-07	2.51E-08	1.74E-09	8.07E-06	2.27E-08	5.84E-08	1.33E-06	2.39E-07	0.00101702	0.998689149	1.55E-09	2.21E-07	8.48E-07	1.67E-06	4.64E-07	4.39E-08	0.000230437	0	SKCM	SKCM	1
TCGA-EB-A5SH-06A-11R-A311-07	0.000159052	1.17E-06	4.34E-06	9.77E-07	3.02E-06	2.75E-05	0.002820651	7.85E-08	0.000117954	6.09E-07	0.000314468	7.68E-07	1.41E-05	0.00036734	7.33E-05	4.01E-06	3.37E-06	7.02E-08	0.000168666	4.17E-06	2.12E-06	4.02E-05	4.86E-06	0.009674024	0.944501257	6.35E-07	4.42E-06	6.63E-05	3.59E-05	0.000334558	8.96E-07	0.041249205	0	SKCM	SKCM	1
TCGA-D3-A3C8-06A-12R-A18S-07	1.29E-06	8.40E-05	2.26E-05	5.04E-07	6.36E-07	1.56E-06	0.000286099	2.43E-05	4.86E-08	0.951710018	4.33E-07	5.60E-07	5.65E-06	1.63E-06	7.41E-07	1.09E-07	2.13E-06	7.20E-07	1.09E-05	6.23E-07	5.59E-07	1.75E-08	7.62E-07	1.38E-05	0.047738723	7.49E-07	5.52E-06	1.46E-05	1.51E-05	3.34E-05	2.66E-07	2.19E-05	0	HNSC	SKCM	0
TCGA-D3-A51T-06A-11R-A266-07	3.68E-06	4.75E-06	2.13E-05	2.13E-08	6.08E-07	3.08E-05	6.84E-05	1.27E-09	1.05E-07	2.35E-07	9.74E-06	9.96E-07	1.15E-05	2.97E-06	7.03E-07	3.93E-07	2.92E-05	1.58E-08	7.91E-06	2.49E-08	6.60E-07	2.80E-07	5.04E-08	2.52E-05	0.999676585	2.26E-06	1.11E-06	1.84E-06	1.95E-06	1.39E-05	4.33E-07	8.24E-05	0	SKCM	SKCM	1
TCGA-D3-A5GU-06A-11R-A27Q-07	2.65E-05	1.59E-06	1.45E-05	1.17E-09	3.32E-07	1.14E-05	0.000100045	1.16E-07	9.73E-05	1.73E-07	2.12E-05	5.07E-06	7.18E-06	2.64E-05	6.53E-05	2.60E-06	1.42E-07	2.64E-06	1.32E-05	4.30E-08	1.97E-07	1.31E-05	1.62E-06	0.000362555	0.997723379	1.76E-08	5.40E-06	4.49E-06	6.33E-06	9.67E-07	2.67E-07	0.001485904	0	SKCM	SKCM	1
TCGA-FR-A3YO-06A-11R-A239-07	7.21E-05	3.82E-05	2.49E-05	2.28E-08	4.02E-07	1.16E-05	2.96E-05	3.20E-09	4.85E-06	1.60E-06	8.69E-06	2.57E-06	5.22E-07	1.75E-06	1.48E-07	2.66E-06	2.84E-08	4.46E-08	5.24E-06	2.32E-07	3.32E-06	6.81E-06	2.75E-07	6.64E-06	0.999575392	1.26E-06	3.92E-07	9.32E-07	1.06E-06	1.90E-05	1.71E-06	0.000178029	0	SKCM	SKCM	1
TCGA-D9-A3Z1-06A-11R-A239-07	0.00047545	2.62E-05	6.41E-05	1.16E-07	3.67E-06	2.33E-05	0.001011183	9.83E-08	0.000100436	5.27E-06	0.000162376	2.08E-06	4.93E-06	3.74E-05	4.47E-06	2.99E-06	2.67E-05	1.98E-07	9.42E-05	2.16E-07	1.21E-06	4.61E-06	5.33E-06	2.99E-05	0.993330489	5.06E-07	6.26E-06	2.69E-05	4.48E-06	1.92E-05	2.90E-07	0.004525307	0	SKCM	SKCM	1
TCGA-EE-A2MS-06A-11R-A18S-07	0.000352864	7.34E-06	2.32E-05	7.35E-06	1.11E-06	1.83E-05	5.92E-05	1.05E-06	0.000186591	1.65E-05	4.76E-05	6.00E-06	0.000180936	6.03E-05	0.002591303	3.72E-05	5.42E-06	0.000488237	0.000150405	7.04E-06	0.000133778	0.000430788	1.18E-05	0.003813232	0.935696344	4.92E-06	0.000695753	1.32E-05	2.80E-05	9.03E-05	0.000147288	0.054686646	0	SKCM	SKCM	1
TCGA-LH-A9QB-06A-11R-A38C-07	0.001082845	0.000531957	0.019693063	0.001520392	0.000645276	0.000134836	0.000949207	6.61E-06	0.000126776	4.73E-06	0.000926511	0.000385546	0.000315232	0.001473166	0.002646882	0.000172696	0.000276106	1.55E-07	0.000754869	0.000147517	0.012555031	0.000366596	6.32E-05	0.642370239	0.308873236	1.03E-05	0.000121659	0.000236204	0.000306934	0.000263362	0.001414222	0.001624718	0	SARC	SKCM	0
TCGA-EE-A2GE-06A-11R-A18T-07	8.78E-05	0.000460287	1.23E-05	7.17E-09	4.48E-07	6.11E-05	0.000585619	5.52E-07	0.000216401	1.01E-05	9.68E-05	2.92E-05	0.000110172	5.59E-05	3.81E-06	5.26E-05	7.68E-05	2.78E-06	0.000239077	2.10E-06	7.19E-06	2.26E-06	2.55E-06	0.014995656	0.98251364	1.64E-05	0.000171127	2.50E-05	9.54E-05	1.72E-06	1.41E-06	6.38E-05	0	SKCM	SKCM	1
TCGA-QB-AA9O-06A-11R-A39D-07	0.000155296	1.10E-05	5.43E-05	8.30E-08	1.30E-06	9.40E-05	0.000648035	1.69E-07	6.20E-05	7.84E-06	3.58E-05	8.03E-05	4.26E-06	2.22E-05	2.53E-06	8.68E-06	0.000644114	0.000393067	6.22E-05	1.13E-06	6.29E-07	6.18E-06	4.66E-06	7.96E-06	0.995183622	1.24E-05	8.95E-06	3.88E-05	1.80E-05	0.000252218	2.54E-06	0.002175945	0	SKCM	SKCM	1
TCGA-ER-A42L-06A-11R-A24X-07	0.307606179	7.10E-05	1.56E-06	2.86E-08	0.000207865	1.50E-05	0.000702341	7.82E-07	0.000524381	4.81E-07	0.000268324	0.000490759	6.46E-05	0.000269886	7.47E-05	0.032882533	1.49E-05	7.31E-06	0.000700519	2.89E-06	4.93E-05	0.000960441	2.42E-05	0.012410966	0.641957783	3.09E-08	7.63E-05	0.00015087	3.39E-05	5.84E-05	1.38E-05	0.000357974	0	SKCM	SKCM	1
TCGA-D3-A3C1-06A-12R-A18S-07	3.07E-05	0.000559874	7.84E-06	1.45E-06	4.40E-07	5.08E-06	0.000121716	1.04E-05	4.59E-05	9.10E-05	1.54E-05	8.70E-07	6.64E-05	7.21E-06	3.82E-06	2.27E-06	6.94E-06	3.93E-06	0.000192273	1.78E-06	3.44E-06	1.53E-06	1.46E-06	0.000283946	0.998190955	5.34E-08	4.07E-06	7.37E-06	1.69E-05	8.65E-06	1.07E-06	0.000305378	0	SKCM	SKCM	1
TCGA-EE-A2MI-06A-11R-A18U-07	0.000948968	0.00219921	0.000282963	2.26E-06	2.70E-05	6.97E-05	0.000537546	2.23E-06	0.000478275	7.13E-05	0.000435691	6.92E-05	0.000113171	0.00050023	0.000521573	6.12E-05	0.000125233	2.34E-05	0.001047489	1.56E-05	2.25E-05	0.0001245	2.07E-05	0.133023459	0.857532938	8.30E-06	0.000104956	7.57E-05	0.000222357	4.31E-06	5.10E-05	0.001277055	0	SKCM	SKCM	1
TCGA-WE-A8ZQ-06A-41R-A37K-07	0.00024155	2.27E-06	0.000482805	3.36E-08	5.63E-08	2.74E-05	1.64E-05	8.53E-08	0.000145285	1.42E-08	0.00013067	8.70E-06	1.54E-06	1.30E-05	6.59E-05	2.87E-05	6.36E-06	1.17E-05	2.15E-05	2.28E-06	8.23E-07	3.34E-05	1.69E-06	0.005718545	0.990457563	1.32E-07	2.07E-05	3.56E-06	6.94E-06	1.75E-06	3.43E-05	0.002514305	0	SKCM	SKCM	1
TCGA-ER-A193-06A-12R-A18S-07	8.01E-05	3.21E-05	2.90E-05	7.10E-07	6.80E-07	1.70E-05	0.000209332	6.26E-06	2.12E-05	3.79E-05	1.75E-05	9.11E-07	0.000255842	7.07E-05	5.40E-05	1.29E-05	5.36E-05	0.00035285	0.000455495	7.50E-06	1.86E-05	4.42E-06	1.42E-05	0.002190936	0.992279403	1.81E-07	8.55E-06	0.000127981	5.48E-05	1.52E-05	1.64E-06	0.00356855	0	SKCM	SKCM	1
TCGA-D3-A8GD-06A-11R-A37K-07	3.37E-05	1.27E-05	2.15E-05	1.86E-08	9.10E-07	3.00E-07	0.000419653	4.48E-08	4.28E-05	2.33E-07	3.13E-05	2.47E-07	8.15E-07	9.35E-05	1.17E-06	9.34E-06	2.12E-06	5.34E-07	7.88E-06	1.57E-06	1.50E-07	2.55E-06	2.30E-07	7.93E-05	0.998186048	1.89E-07	2.27E-06	2.73E-06	2.17E-05	1.49E-06	3.57E-07	0.001022726	0	SKCM	SKCM	1
TCGA-EE-A2ME-06A-11R-A18T-07	0.000110472	6.10E-05	6.06E-06	4.85E-08	1.32E-05	2.78E-05	0.009336456	3.35E-06	9.79E-05	3.46E-06	0.000315875	8.30E-06	7.30E-05	0.000565572	0.000560875	2.09E-05	2.25E-05	3.10E-05	0.000866219	8.59E-07	4.58E-06	4.98E-05	3.93E-06	0.004501022	0.979687114	7.57E-07	4.66E-05	9.27E-05	0.000480825	3.05E-05	1.15E-07	0.002977283	0	SKCM	SKCM	1
TCGA-3N-A9WB-06A-11R-A38C-07	7.58E-08	3.66E-07	4.10E-06	1.31E-07	1.01E-08	9.60E-08	1.52E-07	9.01E-07	2.09E-08	4.40E-06	4.99E-08	6.66E-10	2.97E-07	4.51E-08	7.15E-08	6.68E-09	1.17E-09	1.24E-05	2.03E-06	3.83E-09	1.04E-08	1.68E-08	3.80E-08	2.12E-06	0.999962652	1.92E-10	1.05E-07	1.20E-07	1.48E-07	1.50E-08	6.35E-08	9.53E-06	0	SKCM	SKCM	1
TCGA-EE-A29P-06A-11R-A18T-07	3.53E-05	0.000455292	5.55E-05	2.78E-08	1.80E-07	8.83E-06	0.000246634	2.66E-08	1.96E-05	2.96E-07	0.000121547	7.71E-05	9.26E-06	5.03E-05	9.59E-06	7.86E-06	1.07E-05	1.77E-07	3.81E-05	2.97E-07	2.68E-07	9.52E-06	9.02E-07	0.00020635	0.99834251	2.42E-07	5.29E-06	1.03E-05	2.21E-05	8.43E-05	3.83E-07	0.000171173	0	SKCM	SKCM	1
TCGA-EE-A2MM-06A-11R-A18S-07	0.000336945	7.42E-05	0.000334019	0.000379131	3.26E-05	7.85E-05	0.001953558	1.30E-05	2.34E-05	5.72E-05	0.000186391	0.000146137	0.000483288	0.000981135	0.002046256	2.56E-05	4.77E-06	2.19E-05	0.000320299	1.93E-05	1.74E-05	8.09E-05	6.69E-06	0.128152849	0.854542997	4.71E-07	2.02E-05	0.000265715	0.000114954	0.00022794	1.77E-05	0.009034554	0	SKCM	SKCM	1
TCGA-EE-A3JB-06A-11R-A21D-07	0.000224993	0.000260621	0.002101157	3.09E-07	7.61E-07	1.34E-05	0.000179374	3.59E-06	0.000171259	1.28E-06	5.09E-05	0.000127316	1.84E-06	5.00E-05	1.16E-06	3.78E-05	5.15E-05	2.65E-06	5.03E-05	1.85E-06	1.62E-06	3.98E-06	1.27E-06	0.028936198	0.967602026	2.25E-07	1.01E-05	2.04E-05	9.04E-06	6.04E-06	2.91E-05	4.79E-05	0	SKCM	SKCM	1
TCGA-EE-A29W-06A-11R-A18U-07	7.71E-05	4.26E-05	9.03E-05	1.39E-07	8.42E-07	4.09E-06	1.68E-05	1.34E-06	0.000760986	8.38E-07	2.94E-05	4.35E-05	1.75E-06	3.57E-05	1.93E-05	3.80E-06	2.43E-06	1.31E-07	9.20E-05	3.57E-07	2.90E-06	2.22E-05	8.66E-07	0.580414539	0.418217444	1.80E-08	1.39E-05	6.51E-06	4.37E-06	4.38E-08	3.87E-06	8.98E-05	0	SARC	SKCM	0
TCGA-D3-A1QB-06A-11R-A18T-07	0.000631252	1.89E-06	0.000441477	7.41E-07	2.08E-05	0.000141724	0.006886146	1.05E-06	0.000132743	7.57E-05	0.001719037	2.37E-06	9.67E-06	0.00031631	0.000105866	5.96E-06	2.70E-05	1.14E-05	0.000388446	2.50E-05	8.76E-06	0.00019264	2.80E-05	0.002192759	0.77349856	6.28E-08	4.67E-05	0.000264646	0.000172305	0.000210994	3.91E-06	0.212435927	0	SKCM	SKCM	1
TCGA-FS-A1YW-06A-11R-A18T-07	3.42E-05	6.59E-06	4.01E-06	4.37E-07	5.66E-07	7.40E-07	2.49E-05	7.07E-05	2.71E-06	6.92E-05	1.25E-05	2.28E-07	0.000230902	2.45E-05	1.58E-05	1.22E-06	3.74E-07	2.66E-06	4.84E-05	6.16E-07	2.00E-07	1.66E-06	2.21E-06	0.000184728	0.99770006	1.45E-08	4.38E-06	1.19E-05	5.36E-06	2.52E-06	1.64E-07	0.001535584	0	SKCM	SKCM	1
TCGA-WE-A8ZR-06A-11R-A37K-07	7.34E-05	1.07E-06	7.83E-07	3.67E-08	5.09E-06	8.15E-06	6.73E-05	5.75E-08	1.43E-05	4.43E-08	3.90E-05	8.40E-07	3.03E-07	2.61E-05	4.81E-06	1.41E-05	6.39E-07	9.56E-07	1.58E-05	1.83E-07	5.69E-06	5.67E-06	1.77E-05	0.000115229	0.997025344	7.20E-08	6.79E-06	5.16E-06	2.08E-06	6.82E-06	2.13E-06	0.002534236	0	SKCM	SKCM	1
TCGA-EE-A2MF-06A-11R-A21D-07	2.65E-05	7.29E-06	1.16E-06	2.07E-08	7.05E-08	3.60E-06	3.49E-05	2.01E-08	1.60E-05	3.21E-09	2.08E-05	9.29E-07	1.69E-06	1.23E-05	1.04E-06	2.00E-06	7.70E-07	7.49E-08	2.68E-06	2.64E-08	7.10E-08	8.15E-07	6.26E-08	0.000148539	0.999438981	2.89E-09	2.13E-07	1.88E-06	1.44E-06	9.91E-07	5.37E-07	0.00027459	0	SKCM	SKCM	1
TCGA-ER-A19J-06A-11R-A18S-07	4.29E-06	2.05E-05	1.34E-06	1.24E-05	4.94E-07	1.84E-06	6.44E-06	9.93E-06	1.19E-06	0.001044425	2.40E-06	9.62E-06	5.55E-05	6.21E-06	2.65E-06	2.28E-07	2.55E-06	2.17E-06	1.47E-05	4.14E-07	2.20E-07	1.23E-07	4.43E-07	0.000160151	0.998436301	1.13E-06	7.48E-06	4.87E-06	2.16E-06	4.35E-07	5.97E-07	0.000186829	0	SKCM	SKCM	1
TCGA-EE-A29A-06A-12R-A18U-07	6.89E-05	1.57E-05	7.48E-05	4.44E-07	2.84E-06	3.31E-05	3.03E-05	1.92E-06	0.000433744	3.89E-06	4.12E-05	6.68E-06	8.29E-06	4.13E-05	2.97E-05	2.93E-06	3.06E-05	2.84E-08	0.000174388	5.84E-06	5.70E-06	3.50E-05	3.91E-06	0.146713668	0.851924397	4.43E-08	1.75E-05	2.23E-05	1.88E-05	1.08E-06	4.54E-06	0.000246423	0	SKCM	SKCM	1
TCGA-EE-A2M6-06A-12R-A18S-07	0.00014528	3.57E-05	6.32E-06	4.53E-08	9.64E-08	7.01E-06	1.00E-04	1.64E-05	0.00027524	0.000263128	1.39E-05	1.76E-05	4.45E-05	6.52E-05	8.01E-06	4.12E-05	1.12E-05	9.77E-05	5.13E-05	3.12E-06	1.01E-06	1.71E-05	3.72E-06	0.000331519	0.997633213	3.97E-06	1.29E-05	2.36E-05	6.94E-06	4.70E-05	1.03E-05	0.000705767	0	SKCM	SKCM	1
TCGA-FW-A5DY-06A-11R-A311-07	0.000820099	0.000112028	0.000180841	2.11E-06	0.001024634	9.38E-05	0.027065878	8.67E-08	0.000104974	4.09E-07	0.000339569	0.000107563	0.000251277	0.001260151	0.000312767	0.003163403	0.000281919	2.70E-05	0.000161755	1.36E-06	0.00011621	7.80E-05	2.37E-06	0.008912053	0.951464384	3.29E-06	0.000185084	0.000112667	0.000262214	0.001156212	7.49E-05	0.002321017	0	SKCM	SKCM	1
TCGA-D3-A2JK-06A-11R-A18S-07	6.04E-06	6.57E-05	1.04E-05	2.13E-07	1.43E-07	5.67E-06	1.55E-05	1.46E-07	1.97E-06	0.000115786	1.07E-05	3.18E-07	6.70E-06	2.31E-06	8.22E-07	1.00E-06	4.28E-08	5.70E-06	1.24E-05	8.40E-08	2.70E-07	9.85E-07	1.63E-06	0.000333447	0.999148114	1.08E-07	9.95E-07	5.54E-06	2.67E-06	2.70E-05	2.33E-06	0.000215278	0	SKCM	SKCM	1
TCGA-D3-A1Q5-06A-11R-A18T-07	0.003166313	0.006053042	0.041692655	5.35E-07	0.000131197	0.001606987	0.00011653	3.78E-05	0.30697199	1.61E-06	0.003664902	0.002602931	0.000169359	0.000733016	0.00828923	0.000353961	0.014975475	0.003546756	0.041987974	0.001975272	0.000607881	0.006627655	0.006051807	0.078798569	0.422073255	0.000437069	0.01004134	0.001323573	0.001024495	0.000141898	0.013507306	0.021287623	0	SKCM	SKCM	1
TCGA-FS-A1ZE-06A-11R-A18T-07	2.16E-07	1.04E-06	0.005998544	2.01E-08	8.86E-08	9.49E-07	4.18E-07	8.52E-07	2.11E-07	8.15E-07	2.71E-07	9.84E-08	9.31E-07	1.99E-07	3.82E-07	1.70E-08	2.91E-08	2.71E-08	1.59E-06	1.25E-07	1.97E-07	6.97E-08	5.34E-07	2.96E-05	0.993873008	2.48E-10	1.33E-06	6.77E-07	1.74E-06	2.25E-06	4.39E-07	8.33E-05	0	SKCM	SKCM	1
TCGA-D3-A3ML-06A-11R-A21D-07	6.13E-05	4.33E-06	2.21E-05	1.11E-08	3.59E-07	1.38E-06	0.000103643	3.13E-07	2.56E-05	1.02E-06	7.09E-05	3.24E-06	3.19E-06	4.30E-05	5.66E-06	4.31E-06	1.38E-06	5.06E-08	1.48E-05	3.56E-07	4.32E-07	5.17E-06	2.10E-06	0.000515499	0.996018861	9.44E-09	1.08E-06	4.09E-06	4.57E-06	4.02E-07	4.10E-07	0.00308046	0	SKCM	SKCM	1
TCGA-OD-A75X-06A-12R-A32P-07	1.37E-05	0.000204015	2.16E-06	1.14E-05	4.33E-06	1.47E-05	2.93E-05	1.43E-06	4.13E-07	2.10E-06	2.73E-06	4.52E-06	0.000173803	1.12E-06	7.60E-07	5.01E-06	9.87E-05	0.011997409	0.000103469	1.23E-07	1.33E-06	3.54E-08	1.13E-05	2.00E-05	0.987074298	3.42E-07	1.40E-05	4.92E-05	1.93E-06	4.07E-05	1.86E-06	0.00011378	0	SKCM	SKCM	1
TCGA-EE-A3J3-06A-11R-A20F-07	4.32E-05	2.35E-06	9.08E-05	1.91E-09	1.21E-07	5.70E-06	5.89E-05	4.15E-07	7.81E-05	6.15E-07	5.27E-05	1.02E-06	1.65E-06	1.33E-05	1.27E-06	1.34E-05	1.56E-06	2.57E-06	2.86E-05	2.35E-06	2.44E-06	5.45E-06	5.10E-07	0.001773541	0.996718642	6.19E-07	1.81E-06	4.61E-06	1.12E-05	5.21E-07	9.27E-07	0.001080982	0	SKCM	SKCM	1
TCGA-FS-A1ZQ-06A-11R-A18U-07	1.43E-05	5.21E-06	5.28E-07	7.87E-07	2.10E-06	1.92E-05	5.36E-05	1.21E-09	3.39E-07	1.45E-07	3.63E-05	0.00034697	0.000489422	8.56E-07	2.92E-06	4.15E-05	3.77E-05	8.26E-06	6.18E-06	5.94E-07	1.55E-06	6.35E-07	8.34E-07	4.83E-06	0.995467819	6.20E-07	9.98E-06	0.002889116	3.14E-06	2.93E-05	1.13E-05	0.000513897	0	SKCM	SKCM	1
TCGA-EE-A29G-06A-12R-A18T-07	3.78E-08	1.27E-05	0.001574776	3.99E-07	3.92E-07	1.41E-07	3.78E-07	2.25E-05	2.70E-09	0.007574117	2.20E-08	1.40E-08	9.82E-05	5.75E-09	2.59E-07	2.05E-09	5.55E-09	1.18E-06	2.23E-06	1.31E-08	2.05E-07	7.83E-10	5.34E-07	3.71E-06	0.99068333	1.21E-09	9.93E-07	8.92E-07	1.67E-05	4.45E-06	4.44E-07	1.30E-06	0	SKCM	SKCM	1
TCGA-EE-A2GK-06A-11R-A18S-07	0.001313902	0.00332246	0.011384129	2.22E-05	0.000567554	0.000588643	0.65654345	2.15E-05	6.35E-05	0.002160437	0.000379578	0.000163196	0.000607572	0.016792383	0.001968558	0.000106672	5.37E-05	5.51E-05	0.001563109	0.000167919	0.000767209	9.69E-05	3.86E-05	0.185893592	0.080866371	0.000356715	0.000556224	0.00251488	0.022967942	0.003911183	8.75E-06	0.004176052	0	DLBC	SKCM	0
TCGA-D3-A2JP-06A-11R-A18S-07	3.29E-06	0.000102347	1.34E-05	2.76E-07	1.89E-07	7.89E-07	3.28E-05	3.04E-06	1.73E-06	1.40E-05	2.22E-06	5.28E-07	1.18E-05	3.33E-06	6.75E-07	4.98E-07	1.77E-07	2.22E-05	8.36E-06	2.63E-07	4.10E-07	1.17E-07	4.39E-07	3.12E-05	0.999433311	7.96E-08	3.74E-06	4.09E-06	7.17E-06	8.27E-06	1.99E-06	0.000287235	0	SKCM	SKCM	1
TCGA-WE-A8ZT-06A-11R-A37K-07	0.00010619	1.87E-06	2.02E-05	8.48E-08	4.83E-06	0.000502662	0.000668643	2.30E-08	1.58E-05	4.48E-08	0.00011256	1.31E-06	0.000104632	0.00018721	6.18E-05	1.73E-05	2.17E-05	3.11E-07	1.56E-05	1.73E-06	3.17E-06	9.20E-06	1.93E-05	0.000447775	0.992342319	7.75E-07	7.28E-06	4.79E-05	2.55E-05	0.000156521	1.26E-06	0.005094532	0	SKCM	SKCM	1
TCGA-YG-AA3O-06A-11R-A38C-07	4.08E-05	4.24E-06	4.04E-06	6.01E-08	9.83E-07	0.000117364	0.000125227	8.18E-08	2.75E-05	5.40E-07	4.34E-05	6.12E-08	6.86E-06	1.38E-05	4.64E-06	4.02E-06	1.40E-05	5.79E-08	4.69E-05	1.85E-07	1.98E-06	7.51E-06	0.000101558	0.000563561	0.997483091	5.10E-07	1.17E-05	5.20E-06	3.28E-06	6.83E-05	1.73E-07	0.001298424	0	SKCM	SKCM	1
TCGA-GN-A4U4-06A-11R-A32P-07	7.24E-07	1.22E-06	1.66E-06	3.04E-09	1.78E-09	8.10E-08	5.12E-06	1.10E-08	1.31E-07	1.15E-06	4.63E-07	4.13E-08	1.02E-07	9.24E-07	1.65E-07	6.47E-08	2.11E-08	1.53E-08	1.91E-06	1.21E-08	9.21E-09	3.09E-08	8.45E-09	4.08E-06	0.999949349	5.02E-10	6.75E-08	1.11E-07	2.11E-07	5.00E-08	2.91E-08	3.22E-05	0	SKCM	SKCM	1
TCGA-EE-A3AG-06A-31R-A18S-07	8.38E-05	0.001249341	0.002219367	9.07E-06	1.77E-06	1.98E-06	4.51E-05	1.30E-05	1.86E-05	0.004784304	7.97E-06	0.001123072	0.000309394	9.02E-06	3.95E-05	5.19E-05	2.75E-05	3.18E-05	3.79E-05	5.96E-06	8.35E-06	4.41E-06	4.22E-06	0.000667821	0.988699224	8.69E-06	0.000132169	3.99E-05	2.43E-05	0.000185603	5.51E-05	0.00010001	0	SKCM	SKCM	1
TCGA-BF-AAP0-06A-11R-A39D-07	4.06E-05	1.38E-06	3.91E-05	5.53E-06	4.02E-06	4.01E-06	0.003188858	3.18E-09	5.58E-06	9.17E-08	7.19E-05	9.32E-06	9.72E-06	1.21E-05	1.84E-06	9.06E-06	1.49E-05	3.56E-08	3.50E-05	4.12E-07	7.93E-06	6.13E-06	5.33E-07	0.00014589	0.994776229	2.88E-07	8.58E-06	1.24E-05	1.97E-05	0.000297869	1.40E-06	0.001269572	0	SKCM	SKCM	1
TCGA-DA-A1IB-06A-11R-A18S-07	1.16E-06	7.36E-05	3.51E-05	1.55E-05	2.14E-05	1.50E-06	0.001059409	1.87E-05	3.72E-08	0.225711674	1.63E-06	1.92E-07	0.000514407	3.98E-06	4.27E-06	6.85E-08	1.09E-07	1.85E-06	2.76E-06	1.07E-07	1.81E-06	6.65E-08	1.47E-06	6.38E-06	0.772336218	3.18E-06	1.97E-05	4.16E-06	0.000133579	9.44E-06	1.71E-06	1.48E-05	0	SKCM	SKCM	1
TCGA-RP-A693-06A-13R-A311-07	0.000200315	1.92E-05	1.41E-05	5.79E-07	1.08E-05	0.000185131	0.000574967	1.29E-06	0.00056391	4.35E-06	0.00041801	2.81E-06	7.63E-06	0.000893027	0.000782856	7.89E-06	1.56E-06	2.08E-07	0.000386742	2.49E-06	2.59E-06	0.000107176	1.95E-05	0.000595955	0.979820608	6.26E-08	8.33E-06	4.33E-05	2.96E-05	2.33E-05	3.85E-07	0.015271237	0	SKCM	SKCM	1
TCGA-FS-A4F2-06A-11R-A24X-07	0.000819797	5.64E-05	8.57E-05	1.39E-07	8.14E-06	1.03E-05	0.000105463	4.28E-07	0.000106785	6.36E-05	0.005577784	1.73E-05	3.84E-06	0.000156524	6.21E-05	0.000298355	0.00025148	1.31E-06	0.000274313	1.10E-06	3.90E-06	5.45E-05	3.36E-06	0.137451837	0.852683144	7.75E-08	3.68E-05	6.20E-05	6.32E-05	3.42E-06	4.52E-05	0.001691739	0	SKCM	SKCM	1
TCGA-EE-A29S-06A-11R-A18T-07	1.67E-05	8.28E-06	2.22E-05	2.89E-09	8.52E-08	1.98E-06	6.59E-05	3.72E-09	4.02E-06	1.48E-06	1.40E-05	3.48E-07	4.47E-06	6.56E-06	4.40E-07	7.77E-07	1.07E-06	1.31E-08	1.45E-05	4.85E-08	6.09E-08	1.24E-06	1.46E-07	0.001129835	0.998585333	9.79E-09	5.89E-07	3.43E-06	2.96E-06	3.31E-06	1.37E-07	0.000110059	0	SKCM	SKCM	1
TCGA-FS-A1ZC-06A-11R-A18T-07	0.000481656	0.022229234	0.010967688	0.00528272	3.61E-06	0.000154719	0.000113638	0.000173826	0.000537317	0.000420914	9.54E-05	1.80E-05	5.22E-05	0.00012321	0.000163406	8.77E-05	0.000478453	6.77E-05	0.000210129	6.77E-05	4.87E-05	0.000138972	0.000584779	0.052021041	0.902480293	1.63E-05	0.000147098	0.000122951	0.000100502	0.000406227	0.000630389	0.001573508	0	SKCM	SKCM	1
TCGA-D9-A149-06A-11R-A18S-07	9.74E-06	1.20E-05	0.000190484	1.13E-05	1.44E-07	3.06E-06	0.000745116	9.57E-06	5.95E-07	5.25E-06	6.98E-06	1.55E-07	2.98E-05	1.64E-05	5.61E-06	3.47E-07	9.71E-08	3.71E-07	6.16E-05	4.85E-07	2.11E-06	1.85E-06	4.70E-07	0.000252433	0.997354259	1.63E-07	1.45E-06	1.62E-05	8.59E-06	3.01E-05	7.72E-08	0.001223165	0	SKCM	SKCM	1
TCGA-DA-A1I0-06A-11R-A20F-07	0.000608114	1.28E-05	4.16E-06	4.09E-07	4.51E-06	6.78E-06	0.001664713	3.02E-06	0.000988626	1.22E-05	3.45E-05	3.34E-06	3.08E-05	0.000196762	1.56E-06	1.39E-05	8.38E-05	1.71E-06	0.00015242	8.41E-06	1.16E-06	5.20E-05	5.35E-06	0.000685563	0.987353939	3.89E-06	1.36E-05	4.22E-05	0.000104732	9.76E-05	1.03E-06	0.007806625	0	SKCM	SKCM	1
TCGA-FS-A4F9-06A-11R-A24X-07	0.001005076	3.46E-06	2.23E-06	5.23E-09	4.09E-07	2.94E-05	0.00013136	2.17E-07	0.000162288	1.70E-05	0.000143192	8.44E-06	1.38E-06	8.07E-05	2.89E-05	8.86E-05	3.54E-06	8.22E-07	2.92E-05	3.64E-07	8.95E-07	3.32E-05	2.12E-06	0.001382631	0.993756359	1.52E-07	8.41E-06	4.17E-06	7.17E-06	1.19E-05	1.84E-06	0.003054449	0	SKCM	SKCM	1
TCGA-3N-A9WC-06A-11R-A38C-07	0.000411469	0.000451696	0.000219663	8.74E-09	4.01E-05	6.03E-05	0.000917067	7.00E-07	0.000652075	7.48E-07	0.000278121	2.62E-05	9.91E-06	0.000154805	7.72E-05	8.74E-06	0.000248762	0.000200316	0.000707048	2.54E-06	8.96E-07	3.56E-05	8.79E-06	0.000504532	0.991808142	2.04E-07	2.47E-05	9.13E-05	9.54E-05	1.38E-05	2.64E-06	0.002946598	0	SKCM	SKCM	1
TCGA-EE-A3AB-06A-11R-A18S-07	5.59E-05	0.00090822	0.000357729	2.05E-05	2.60E-07	8.64E-05	0.000289027	4.76E-05	1.26E-05	2.81E-05	1.34E-05	4.30E-05	9.08E-05	3.01E-05	1.60E-05	0.000230518	1.05E-05	0.000868498	0.000117944	2.09E-06	1.78E-05	1.80E-05	1.71E-06	0.000744714	0.99558789	5.20E-07	6.15E-05	1.13E-05	4.44E-05	0.000202608	6.92E-06	7.34E-05	0	SKCM	SKCM	1
TCGA-FS-A1ZG-06A-11R-A18T-07	0.000149143	4.17E-06	4.71E-05	1.25E-06	2.24E-06	8.48E-06	0.00068871	7.53E-08	8.19E-05	1.26E-06	0.000170596	9.53E-08	5.90E-06	0.000272595	5.45E-05	3.77E-06	1.04E-06	1.15E-07	4.76E-05	4.60E-06	2.99E-07	6.24E-05	1.17E-06	0.005994096	0.965694302	7.84E-07	2.48E-06	3.42E-05	1.37E-05	0.000182965	1.06E-06	0.026467419	0	SKCM	SKCM	1
TCGA-FW-A3TU-06A-11R-A239-07	0.002514982	0.000126097	0.011959335	0.000189779	0.000115419	0.000304363	0.004500787	9.04E-07	8.84E-05	2.11E-08	0.010341741	8.77E-06	5.74E-05	0.000129723	2.57E-05	0.000136894	0.091640601	0.006310271	0.001801007	0.000212304	1.64E-05	4.23E-05	0.000551035	8.64E-05	0.804105555	4.48E-06	8.84E-05	0.004384817	8.86E-05	0.012156406	8.05E-05	0.047930801	0	SKCM	SKCM	1
TCGA-HR-A2OG-06A-21R-A18U-07	3.22E-05	0.00011456	0.006004847	2.78E-07	4.25E-07	3.04E-05	0.000190693	5.45E-07	2.19E-05	7.13E-05	1.98E-05	1.88E-05	1.62E-06	3.31E-05	2.43E-05	4.36E-06	2.56E-06	5.48E-06	9.23E-05	3.47E-06	3.21E-06	7.10E-06	5.05E-07	0.011275049	0.981663546	5.20E-08	1.30E-05	0.0001139	9.32E-05	2.23E-05	1.20E-05	0.000123021	0	SKCM	SKCM	1
TCGA-EE-A2MU-06A-21R-A18S-07	6.07E-06	7.65E-07	2.47E-06	3.48E-08	7.01E-08	7.22E-07	6.76E-05	5.19E-08	2.02E-06	2.82E-06	1.96E-06	6.65E-07	2.47E-06	2.70E-06	7.33E-07	1.66E-07	1.02E-06	1.01E-06	6.50E-06	1.91E-08	1.82E-07	7.67E-07	3.79E-07	6.91E-05	0.999725592	5.07E-08	1.70E-06	6.79E-07	1.61E-06	3.05E-06	3.66E-07	9.66E-05	0	SKCM	SKCM	1
TCGA-GN-A26A-06A-11R-A18T-07	0.000204643	0.001403403	0.005712457	3.93E-07	7.41E-06	0.000182623	0.002242892	2.30E-06	0.00224875	1.81E-05	0.000131222	3.48E-05	0.000134047	0.000104657	5.25E-06	0.000241928	0.001804807	0.00160653	0.001588193	4.85E-05	4.08E-05	3.05E-05	1.39E-05	0.008936848	0.968611556	0.003214005	4.87E-05	0.000125306	4.63E-05	0.000717821	0.000110146	0.000381167	0	SKCM	SKCM	1
TCGA-D3-A8GC-06A-11R-A37K-07	0.000117797	2.66E-06	2.58E-05	3.43E-07	2.08E-06	3.25E-05	0.000313021	1.53E-07	1.62E-05	3.70E-07	5.51E-05	2.30E-06	4.20E-05	3.33E-05	9.61E-05	1.26E-05	0.000427309	1.16E-06	3.56E-05	1.92E-07	9.68E-06	1.57E-05	2.93E-06	0.001741701	0.996048946	1.59E-07	6.15E-06	3.51E-05	7.39E-06	3.31E-06	1.61E-06	0.000910759	0	SKCM	SKCM	1
TCGA-DA-A3F5-06A-11R-A20F-07	0.007492533	0.000189805	3.24E-05	2.82E-06	5.21E-06	0.000542368	0.00056927	3.66E-05	0.000740608	9.56E-05	0.000224385	1.11E-05	0.000142222	7.78E-05	0.000139515	3.55E-05	1.27E-06	2.30E-05	0.000438357	5.86E-07	1.60E-06	0.000179389	5.32E-05	0.013956624	0.973748424	2.13E-07	5.08E-05	3.39E-05	6.00E-05	0.000112694	7.98E-06	0.000994279	0	SKCM	SKCM	1
TCGA-D3-A3CE-06A-11R-A18S-07	9.38E-06	0.000331236	0.00390848	3.80E-06	1.52E-06	5.06E-06	0.000189619	2.63E-05	5.06E-06	9.06E-06	4.50E-06	3.83E-05	0.000213477	1.95E-05	3.94E-06	7.63E-06	5.04E-07	6.20E-05	2.02E-05	2.44E-06	1.51E-07	1.03E-06	1.40E-05	0.000368305	0.994354092	4.74E-07	3.15E-05	7.62E-06	3.82E-05	0.000196464	1.49E-05	0.00011117	0	SKCM	SKCM	1
TCGA-FS-A4FC-06A-11R-A24X-07	1.43E-08	7.92E-08	0.000170269	3.22E-07	3.93E-08	3.82E-08	6.28E-08	1.14E-09	2.16E-10	1.57E-07	1.11E-08	7.27E-08	5.84E-07	2.71E-09	1.82E-08	3.61E-07	2.30E-09	1.62E-09	7.56E-08	4.21E-10	8.44E-08	5.40E-10	1.96E-09	8.51E-06	0.999818756	2.78E-11	7.42E-08	2.70E-08	6.69E-08	2.41E-07	7.81E-08	4.46E-08	0	SKCM	SKCM	1
TCGA-EE-A2GO-06A-11R-A18S-07	0.000529177	1.10E-05	0.001859628	0.000385713	7.92E-06	0.000163076	9.00E-05	2.40E-05	0.000237484	0.000113722	4.62E-05	6.43E-06	4.97E-06	5.85E-05	3.54E-05	6.50E-06	3.42E-05	2.69E-05	0.000463121	6.94E-05	4.01E-05	1.38E-05	1.96E-05	0.003908509	0.990497117	8.49E-07	1.50E-05	0.000228226	1.96E-05	0.000444271	4.93E-05	0.000590397	0	SKCM	SKCM	1
TCGA-DA-A3F3-06A-11R-A20F-07	0.000171129	0.000175457	0.000364949	3.50E-07	4.85E-06	3.83E-06	0.000340441	7.19E-06	0.001907519	9.57E-07	0.000129337	2.69E-06	0.000136037	0.000112413	8.45E-05	7.35E-06	8.87E-07	0.000154273	9.44E-05	6.95E-06	3.31E-06	2.70E-05	1.61E-05	0.000950374	0.930419008	4.44E-07	1.77E-05	5.84E-05	5.89E-05	0.000213437	5.19E-06	0.064524636	0	SKCM	SKCM	1
TCGA-FS-A1YY-06A-11R-A18T-07	1.39E-05	5.11E-05	0.000343758	2.25E-07	4.47E-07	3.04E-06	3.30E-05	1.18E-07	9.64E-07	6.04E-07	9.76E-06	2.03E-07	9.29E-06	1.91E-06	6.13E-07	7.59E-07	2.26E-07	2.38E-07	1.15E-05	8.90E-07	5.97E-07	7.10E-07	4.99E-07	0.001434985	0.997537863	7.65E-08	6.95E-07	6.99E-06	3.42E-06	3.11E-06	3.20E-06	0.000525316	0	SKCM	SKCM	1
TCGA-GF-A6C9-06A-11R-A311-07	0.000163871	7.26E-05	0.006308316	2.60E-06	0.000591126	1.01E-05	0.009513139	2.04E-06	0.000164577	0.000669568	7.73E-05	0.005442451	0.000110588	0.00033859	4.46E-05	0.076022568	0.000230708	6.11E-05	0.000620409	1.81E-05	0.001929195	9.28E-06	0.000177602	0.026932578	0.869115839	1.71E-05	0.000268614	0.000244478	0.000659621	2.24E-05	7.35E-05	8.56E-05	0	SKCM	SKCM	1
TCGA-ER-A19C-06A-11R-A18S-07	3.48E-06	1.31E-05	3.22E-06	4.75E-07	6.05E-07	9.82E-07	3.77E-06	9.66E-07	6.58E-07	1.15E-05	8.95E-06	2.05E-06	5.11E-06	8.29E-07	3.78E-06	8.13E-08	7.71E-08	5.75E-07	2.52E-05	3.12E-07	7.37E-07	3.48E-07	1.78E-06	0.000712996	0.99803727	1.09E-07	4.66E-06	1.10E-05	2.03E-06	1.27E-07	5.38E-07	0.001142685	0	SKCM	SKCM	1
TCGA-EB-A44Q-06A-11R-A266-07	0.000737051	7.17E-07	2.44E-06	6.58E-07	3.59E-06	2.01E-05	0.000931484	1.53E-08	6.22E-06	1.10E-06	0.000794537	1.65E-06	1.78E-05	6.69E-05	9.66E-06	2.14E-06	2.41E-06	4.41E-07	5.57E-05	2.69E-06	3.88E-06	8.19E-06	3.76E-07	0.000152707	0.992772514	2.36E-07	5.38E-06	1.40E-05	9.30E-06	0.000162108	4.47E-07	0.004213497	0	SKCM	SKCM	1
TCGA-Z2-A8RT-06A-11R-A37K-07	8.99E-07	3.24E-07	5.74E-05	1.61E-08	3.25E-08	5.54E-07	6.62E-05	7.02E-10	1.09E-06	7.60E-09	1.54E-05	1.05E-06	1.99E-06	9.86E-07	2.31E-07	1.02E-06	2.13E-06	1.53E-08	4.65E-07	4.48E-08	5.34E-07	3.38E-07	1.02E-08	2.11E-06	0.999781836	4.16E-08	7.50E-07	1.14E-07	5.24E-07	6.56E-06	5.38E-07	5.69E-05	0	SKCM	SKCM	1
TCGA-WE-A8ZO-06A-11R-A37K-07	4.13E-05	3.72E-07	1.94E-06	1.45E-08	8.80E-08	1.01E-06	1.84E-05	6.04E-10	1.37E-05	7.25E-09	1.36E-05	7.43E-08	1.62E-06	6.47E-06	3.08E-06	3.34E-07	2.78E-08	7.26E-07	4.44E-06	1.67E-07	4.99E-08	1.83E-06	6.24E-08	7.40E-05	0.998970278	7.12E-08	4.48E-07	5.82E-07	7.18E-07	4.31E-06	2.34E-07	0.000840209	0	SKCM	SKCM	1
TCGA-FR-A7UA-06A-32R-A352-07	0.00313089	0.000265824	0.000313602	1.42E-07	0.000181903	0.000104454	0.035553676	3.90E-05	0.000113578	5.89E-07	0.000832319	0.00181524	8.41E-05	0.002780544	6.99E-05	0.032136625	0.000119645	8.27E-05	0.000424754	2.54E-05	8.26E-05	4.17E-05	9.29E-05	0.056820151	0.860144088	4.86E-06	0.00038723	0.000149769	0.000362051	0.00200191	2.06E-05	0.001817195	0	SKCM	SKCM	1
TCGA-D3-A3MU-06A-11R-A21D-07	3.11E-06	1.18E-07	7.46E-06	1.80E-08	8.30E-08	6.26E-07	1.57E-05	3.12E-07	3.42E-05	2.38E-06	3.64E-06	3.84E-07	6.43E-07	1.00E-06	9.17E-08	3.08E-08	3.83E-08	4.18E-07	2.00E-05	1.26E-07	1.41E-07	3.83E-07	2.89E-07	7.66E-05	0.999713425	2.58E-07	3.77E-07	1.03E-06	7.03E-07	6.89E-08	2.79E-07	0.000116107	0	SKCM	SKCM	1
TCGA-EB-A44R-06A-41R-A266-07	2.62E-05	0.000533902	0.000214887	8.84E-09	3.40E-06	4.11E-05	3.22E-05	1.23E-07	2.22E-05	3.74E-07	2.36E-05	7.98E-07	2.77E-05	2.64E-05	1.77E-05	1.22E-06	2.39E-06	2.29E-06	1.92E-05	4.64E-06	7.49E-07	1.43E-05	7.01E-06	0.000826281	0.995109836	2.99E-08	7.96E-05	1.36E-05	1.44E-05	6.57E-06	2.36E-05	0.002903843	0	SKCM	SKCM	1
TCGA-EE-A29Q-06A-11R-A18T-07	4.71E-06	2.98E-07	4.07E-05	6.90E-08	2.67E-08	6.61E-07	3.25E-06	4.95E-10	7.30E-06	7.55E-11	2.82E-06	2.03E-07	4.13E-07	8.02E-07	1.56E-07	5.13E-07	2.85E-06	6.94E-09	8.38E-07	8.75E-08	5.11E-08	5.25E-07	1.16E-08	3.60E-05	0.999827719	1.09E-08	4.52E-08	1.01E-06	3.43E-07	7.63E-07	8.78E-07	6.69E-05	0	SKCM	SKCM	1
TCGA-EE-A2A5-06A-11R-A18T-07	3.36E-05	1.65E-05	9.06E-06	7.17E-09	3.39E-07	1.48E-06	1.27E-05	5.94E-07	0.000552139	4.58E-08	2.57E-05	2.04E-05	4.60E-07	1.07E-05	1.86E-05	4.00E-07	1.58E-06	1.56E-08	2.38E-05	5.01E-07	1.37E-06	1.94E-05	2.74E-06	0.005083065	0.992179953	4.97E-08	1.72E-05	5.15E-06	2.36E-06	1.52E-07	6.90E-06	0.001953101	0	SKCM	SKCM	1
TCGA-FW-A3R5-06A-11R-A239-07	0.00017212	1.90E-05	5.88E-05	9.40E-09	5.14E-06	5.15E-05	0.003057252	1.79E-07	4.62E-05	5.78E-06	0.000503272	5.18E-07	1.09E-05	0.000104531	8.39E-05	5.20E-06	1.76E-05	3.11E-07	0.000236547	3.26E-07	1.80E-05	3.38E-05	3.27E-06	0.007500811	0.984009383	5.89E-08	6.06E-06	4.87E-05	2.78E-05	2.75E-06	1.66E-07	0.003970059	0	SKCM	SKCM	1
TCGA-W3-AA1W-06A-11R-A38C-07	0.001539065	1.78E-05	1.36E-05	6.62E-08	5.35E-05	5.92E-05	0.029943172	7.56E-08	4.48E-05	2.04E-05	0.000525526	0.000172366	4.26E-05	0.001496465	5.37E-05	1.49E-05	3.17E-06	9.38E-07	0.00051096	1.41E-06	7.23E-06	1.23E-05	4.04E-06	0.000420135	0.958720392	1.03E-06	2.34E-05	2.86E-05	0.000193182	0.000172643	5.75E-07	0.005902904	0	SKCM	SKCM	1
TCGA-EE-A2GL-06A-11R-A18S-07	8.78E-05	1.89E-05	0.000240471	6.71E-06	4.09E-05	1.94E-05	0.022107568	2.43E-06	5.03E-05	0.000183958	0.000224641	0.000152919	0.000218075	0.001796763	0.001071054	4.07E-06	2.03E-06	3.54E-05	4.51E-05	7.11E-06	7.98E-05	9.41E-05	2.89E-05	0.004761234	0.956274074	8.27E-06	0.000138054	0.000592102	0.001259601	0.00407344	1.78E-05	0.006357016	0	SKCM	SKCM	1
TCGA-EE-A20I-06A-11R-A18U-07	1.12E-05	3.70E-06	4.83E-06	9.66E-10	3.75E-08	8.25E-07	1.65E-05	1.45E-08	1.49E-06	8.51E-06	3.67E-06	6.25E-07	7.19E-08	1.47E-06	2.71E-07	2.92E-07	5.39E-08	1.91E-07	6.46E-06	1.84E-08	2.30E-08	9.07E-07	1.26E-07	7.30E-05	0.999551465	1.28E-08	3.76E-07	1.32E-06	7.06E-07	5.25E-07	1.76E-07	0.000311206	0	SKCM	SKCM	1
TCGA-ER-A3ES-06A-11R-A20F-07	0.000278405	4.24E-06	9.47E-07	1.31E-07	1.07E-06	1.12E-05	0.000104981	1.02E-07	3.54E-05	5.18E-08	0.000295531	9.60E-07	1.78E-05	0.000341762	0.000151687	5.60E-06	2.31E-06	1.63E-07	0.000135183	5.02E-06	1.12E-06	8.69E-05	3.61E-06	0.001338177	0.075817743	2.54E-07	3.97E-06	5.24E-05	3.62E-05	1.76E-05	1.99E-06	0.92124739	0	UVM	SKCM	0
TCGA-ER-A2ND-06A-11R-A18T-07	7.00E-05	3.16E-06	9.46E-06	1.47E-06	6.54E-07	5.55E-06	1.81E-05	1.05E-07	2.52E-05	5.05E-08	2.19E-05	6.25E-07	4.47E-06	9.22E-06	3.94E-06	1.30E-06	6.87E-08	0.000211331	2.64E-05	1.37E-06	9.62E-07	9.29E-06	2.95E-06	0.000112905	0.993147632	8.15E-07	2.54E-06	3.53E-06	5.49E-06	1.56E-05	6.58E-06	0.00627737	0	SKCM	SKCM	1
TCGA-EE-A2GI-06A-11R-A18T-07	3.73E-06	2.24E-06	1.08E-06	3.41E-10	1.60E-07	3.01E-06	9.30E-05	3.34E-09	1.55E-05	1.08E-07	6.72E-06	4.04E-05	1.07E-06	4.33E-06	5.46E-07	3.36E-07	3.29E-07	8.60E-08	1.08E-06	2.44E-08	1.30E-07	2.43E-06	6.30E-08	8.97E-06	0.99943394	1.66E-08	4.73E-06	4.99E-07	5.13E-06	2.03E-06	2.18E-06	0.000366125	0	SKCM	SKCM	1
TCGA-EE-A29X-06A-11R-A18T-07	1.89E-05	2.92E-06	9.77E-06	4.51E-08	2.52E-07	1.46E-05	0.000722998	2.95E-09	8.35E-06	1.44E-06	6.66E-05	1.14E-06	2.19E-07	1.81E-05	1.43E-05	5.72E-06	3.66E-05	5.70E-08	2.76E-05	2.66E-06	1.46E-06	6.22E-06	3.35E-07	8.48E-05	0.997250955	7.94E-07	2.12E-06	2.36E-05	7.31E-06	0.000140158	8.30E-07	0.001529157	0	SKCM	SKCM	1
TCGA-D3-A8GN-06A-11R-A37K-07	0.000682404	0.000283541	7.45E-05	1.30E-06	1.58E-05	0.000360496	0.000919744	2.14E-07	0.000138273	6.74E-08	0.000245902	3.67E-05	4.15E-05	9.25E-05	2.06E-06	0.000168906	3.11E-05	4.06E-06	1.95E-05	3.11E-06	2.83E-05	1.55E-05	4.08E-06	0.001011873	0.993421461	0.000702944	6.47E-05	1.55E-05	2.58E-05	0.000775238	6.27E-05	0.000750504	0	SKCM	SKCM	1
TCGA-D3-A1Q7-06A-11R-A18T-07	0.000312137	3.06E-05	0.000131054	1.19E-07	4.84E-06	2.18E-05	0.000455391	5.25E-08	0.000101108	6.65E-07	5.26E-05	1.94E-06	2.37E-06	0.000103253	1.27E-05	9.30E-06	2.21E-06	5.09E-06	0.000176806	1.84E-06	1.40E-06	1.64E-05	1.55E-06	0.018350076	0.97705662	9.49E-07	2.74E-05	1.47E-05	1.98E-05	6.64E-05	5.72E-06	0.003013036	0	SKCM	SKCM	1
TCGA-YD-A9TB-06A-12R-A40A-07	6.92E-05	6.55E-06	7.50E-05	9.03E-08	8.15E-07	2.24E-05	8.93E-05	2.13E-08	2.19E-05	6.35E-09	9.16E-05	1.92E-06	2.10E-06	3.17E-05	2.06E-05	4.66E-06	2.21E-06	3.03E-08	0.00025953	4.23E-06	7.55E-07	9.69E-06	1.57E-06	0.007758087	0.988610027	7.54E-08	3.67E-06	2.86E-05	6.88E-06	0.0002606	4.10E-06	0.002612016	0	SKCM	SKCM	1
TCGA-ER-A19L-06A-12R-A18S-07	3.84E-05	8.90E-06	1.02E-05	1.41E-08	2.31E-06	7.24E-05	3.27E-05	2.10E-06	4.12E-05	2.37E-05	4.44E-06	3.59E-06	4.28E-06	3.64E-06	0.000273971	2.78E-06	1.07E-06	0.000304686	0.000335719	9.90E-07	7.84E-06	1.02E-05	2.03E-05	0.000405597	0.994659097	4.99E-07	1.97E-05	2.37E-05	8.75E-06	4.66E-06	1.92E-06	0.003670583	0	SKCM	SKCM	1
TCGA-ER-A19E-06A-11R-A18S-07	2.90E-06	6.12E-05	6.17E-05	0.000284178	1.48E-08	1.06E-06	3.80E-06	1.70E-05	8.11E-07	0.000376534	8.79E-07	3.37E-07	2.78E-05	5.36E-07	1.38E-06	5.29E-07	2.84E-07	2.22E-05	1.42E-06	1.41E-06	9.73E-08	8.99E-08	2.14E-07	0.000213062	0.998787377	1.37E-07	2.70E-06	4.04E-07	2.18E-06	3.14E-06	0.000118796	5.87E-06	0	SKCM	SKCM	1
TCGA-FS-A1ZM-06A-12R-A18S-07	8.58E-07	0.000202463	5.21E-06	4.72E-07	3.74E-07	4.20E-06	5.54E-07	2.16E-06	2.10E-07	0.000271905	2.60E-07	6.61E-07	2.93E-05	1.46E-07	7.94E-07	1.04E-07	2.13E-07	2.57E-05	4.56E-06	4.84E-08	1.87E-07	7.94E-08	3.24E-07	0.000180133	0.99922847	3.86E-08	7.04E-06	2.32E-06	2.71E-06	1.47E-06	2.49E-06	2.46E-05	0	SKCM	SKCM	1
TCGA-EB-A5VV-06A-11R-A32P-07	0.002741876	0.001965451	0.00126976	0.001244231	0.000748224	5.78E-05	0.84224694	1.78E-05	7.54E-05	9.06E-05	0.002400808	0.000243303	0.006371957	0.015308755	0.001413832	0.000309884	1.63E-05	0.00186703	0.002845133	1.19E-05	0.000642938	0.000201956	6.46E-05	0.043984025	0.038214651	1.45E-05	0.000882827	0.003468905	0.027780127	0.000441956	7.33E-06	0.003049062	0	DLBC	SKCM	0
TCGA-D3-A3MV-06A-11R-A21D-07	3.44E-05	0.00012971	0.000968545	4.56E-08	5.77E-08	1.56E-06	6.04E-06	3.66E-07	5.99E-05	7.24E-09	1.82E-05	1.64E-05	1.05E-06	5.98E-06	8.13E-07	3.94E-06	2.52E-05	4.62E-07	2.76E-06	5.47E-06	1.93E-07	5.33E-06	7.60E-07	0.000457777	0.998107724	2.65E-07	2.80E-06	6.47E-06	1.38E-06	3.73E-06	5.37E-05	7.90E-05	0	SKCM	SKCM	1
TCGA-EB-A5KH-06A-11R-A27Q-07	1.50E-05	1.54E-06	3.18E-06	2.59E-08	2.26E-07	1.34E-06	0.000274418	6.20E-07	2.41E-05	1.05E-06	3.81E-05	9.33E-08	4.03E-06	1.96E-05	1.90E-06	7.26E-07	1.93E-07	8.86E-07	2.42E-05	4.81E-07	1.55E-07	5.70E-06	6.92E-07	4.39E-05	0.995339484	2.99E-07	1.49E-06	4.67E-06	2.66E-06	2.09E-06	2.01E-07	0.004186902	0	SKCM	SKCM	1
TCGA-ER-A19S-06A-11R-A18U-07	9.97E-05	6.19E-06	0.000258751	5.60E-07	3.29E-06	4.88E-05	0.000753952	7.13E-07	1.21E-05	1.83E-06	7.19E-05	2.78E-06	3.31E-06	7.06E-05	0.000116828	2.46E-06	4.89E-06	4.77E-06	7.04E-05	8.49E-07	1.53E-06	7.45E-06	5.80E-07	0.000618983	0.995964326	1.41E-07	5.06E-06	1.76E-05	3.48E-06	0.000643083	1.59E-06	0.001201539	0	SKCM	SKCM	1
TCGA-DA-A95Y-06A-11R-A37K-07	0.000460851	7.14E-06	2.21E-06	2.19E-07	4.83E-07	2.42E-05	0.000121143	1.66E-08	4.38E-05	1.05E-06	0.000626804	6.57E-07	9.16E-06	4.54E-05	5.45E-06	3.15E-05	2.92E-06	1.12E-07	1.65E-05	2.35E-07	2.06E-06	3.20E-05	2.77E-06	0.002557863	0.987763416	6.12E-08	2.72E-06	1.62E-05	6.94E-06	2.56E-06	1.16E-06	0.008212448	0	SKCM	SKCM	1
TCGA-ER-A42K-06A-11R-A24X-07	1.46E-05	6.77E-05	0.0003665	4.39E-08	2.99E-07	3.84E-06	5.04E-05	5.21E-07	6.20E-05	9.03E-08	2.79E-05	3.93E-06	3.02E-05	9.81E-06	6.24E-05	3.28E-05	1.38E-06	3.73E-07	7.11E-06	1.19E-06	3.14E-06	1.53E-05	6.11E-07	0.003849702	0.995047554	4.47E-08	3.93E-06	9.45E-06	7.37E-06	9.06E-05	2.67E-06	0.00022663	0	SKCM	SKCM	1
TCGA-EE-A2GJ-06A-11R-A18U-07	8.03E-06	3.11E-06	2.83E-07	1.44E-09	1.38E-07	1.78E-06	3.40E-05	6.11E-08	3.81E-05	2.65E-07	1.42E-05	1.68E-07	1.59E-05	1.22E-05	1.23E-06	1.08E-06	1.07E-06	4.24E-08	4.43E-06	5.04E-08	3.28E-08	1.32E-06	2.28E-07	0.000231355	0.999482704	2.19E-08	1.06E-06	2.17E-06	5.36E-06	2.27E-06	1.89E-07	0.000137113	0	SKCM	SKCM	1
TCGA-Z2-AA3V-06A-11R-A39D-07	0.000208308	0.00207743	6.42E-05	3.21E-06	3.98E-06	9.13E-05	0.000588578	7.13E-08	3.13E-05	4.03E-05	0.000163431	2.23E-06	9.08E-06	4.67E-05	2.09E-06	1.77E-05	1.75E-06	3.63E-05	9.28E-05	2.49E-05	2.18E-06	3.70E-05	9.92E-06	0.000123789	0.966826251	3.33E-05	3.98E-05	3.84E-05	6.04E-05	0.000887549	3.68E-05	0.028398838	0	SKCM	SKCM	1
TCGA-D3-A51K-06A-11R-A266-07	0.000142284	0.000181576	1.24E-05	7.35E-08	2.38E-06	1.19E-06	0.001110203	3.26E-07	0.000637725	2.85E-07	0.000125109	9.12E-07	0.000130134	0.000200342	9.40E-06	3.24E-06	1.13E-05	5.37E-07	3.43E-05	3.34E-06	3.96E-07	1.74E-05	3.64E-06	0.000628523	0.957837173	1.22E-05	5.31E-05	9.24E-06	3.01E-05	5.74E-05	1.99E-05	0.038723775	0	SKCM	SKCM	1
TCGA-D3-A2JG-06A-11R-A18T-07	0.000103102	6.24E-05	2.38E-05	3.21E-07	7.42E-08	1.90E-05	2.86E-05	5.34E-08	2.45E-05	7.50E-07	2.86E-05	6.71E-06	1.93E-07	3.12E-06	1.13E-06	7.55E-06	2.73E-06	6.48E-07	6.33E-06	2.10E-07	8.14E-07	1.18E-05	3.92E-07	8.49E-05	0.999188234	1.58E-07	1.29E-06	1.68E-06	8.34E-07	4.08E-05	3.61E-06	0.000345686	0	SKCM	SKCM	1
TCGA-D3-A8GS-06A-12R-A37K-07	3.54E-05	3.46E-05	3.20E-07	6.34E-09	9.32E-08	2.64E-06	0.000111903	2.71E-08	8.63E-06	1.53E-07	1.31E-05	2.74E-06	5.49E-07	3.14E-05	3.74E-06	3.09E-06	3.24E-07	5.42E-08	1.55E-05	7.21E-08	6.95E-08	1.81E-06	1.08E-07	0.000104357	0.999472057	2.97E-08	2.11E-06	1.94E-06	7.19E-06	4.95E-05	1.68E-07	9.64E-05	0	SKCM	SKCM	1
TCGA-GF-A4EO-06A-12R-A24X-07	8.48E-05	1.22E-05	9.05E-05	5.27E-08	3.93E-06	3.44E-05	0.001776781	8.81E-09	7.19E-06	1.55E-06	7.82E-05	3.55E-05	8.65E-06	0.000100768	9.97E-06	5.86E-05	7.75E-06	1.35E-06	7.68E-06	1.89E-07	1.67E-06	9.24E-06	1.51E-07	0.001448784	0.99588325	2.23E-07	8.93E-06	1.72E-05	1.20E-05	4.22E-05	2.13E-06	0.000254301	0	SKCM	SKCM	1
TCGA-D3-A3MO-06A-11R-A21D-07	2.19E-05	0.000693339	1.28E-05	3.32E-08	1.75E-07	9.70E-06	8.96E-06	1.59E-06	0.000262013	8.50E-07	3.93E-06	0.004599906	2.57E-07	1.06E-05	1.43E-05	8.08E-06	1.72E-05	5.04E-09	1.69E-05	1.25E-07	4.73E-06	1.52E-05	1.79E-06	0.001711371	0.992335401	9.39E-08	1.99E-05	1.46E-06	2.01E-06	1.02E-06	0.000145702	7.86E-05	0	SKCM	SKCM	1
TCGA-ER-A19M-06A-61R-A239-07	3.53E-06	1.31E-06	3.33E-06	1.77E-10	3.23E-08	1.18E-06	2.06E-05	1.51E-09	7.12E-06	3.34E-07	8.81E-06	4.22E-08	1.59E-06	1.76E-06	7.93E-07	1.55E-07	7.97E-06	4.33E-07	3.10E-06	8.01E-08	1.55E-07	6.76E-07	1.30E-07	6.93E-06	0.999878646	2.52E-08	3.82E-07	5.23E-06	2.30E-06	5.18E-06	9.83E-08	3.81E-05	0	SKCM	SKCM	1
TCGA-EE-A2GD-06A-11R-A18T-07	4.11E-06	8.61E-06	0.000775295	1.43E-07	2.84E-08	9.69E-07	5.38E-06	2.71E-07	1.52E-05	6.72E-06	5.58E-06	5.11E-07	9.80E-07	1.01E-06	1.08E-07	1.25E-06	5.67E-07	1.04E-07	1.22E-05	2.20E-07	3.38E-07	2.96E-07	6.61E-08	0.000950627	0.998177705	1.67E-07	2.03E-07	3.60E-06	1.83E-06	1.30E-06	6.34E-06	1.82E-05	0	SKCM	SKCM	1
TCGA-EE-A29R-06A-11R-A18T-07	4.48E-05	8.34E-06	0.000944038	2.05E-07	5.63E-07	1.73E-06	6.59E-05	9.55E-08	0.000180857	2.25E-05	7.18E-05	6.50E-05	6.96E-06	1.89E-05	0.000153821	1.10E-05	6.05E-06	7.67E-08	3.09E-05	8.18E-06	1.59E-05	2.92E-05	1.71E-06	0.028109427	0.966929706	4.28E-07	2.53E-05	2.41E-05	1.62E-05	2.54E-05	9.45E-05	0.003086569	0	SKCM	SKCM	1
TCGA-ER-A19B-06A-11R-A18S-07	7.36E-07	6.62E-06	2.98E-06	2.28E-08	1.23E-08	4.04E-07	2.63E-06	3.44E-06	3.78E-06	2.55E-06	6.99E-07	3.58E-05	4.37E-07	4.83E-07	8.24E-06	6.97E-07	1.65E-05	5.91E-08	1.55E-06	9.05E-08	1.96E-07	2.59E-07	2.44E-07	8.23E-05	0.999796261	8.23E-07	1.53E-06	5.43E-07	3.74E-07	3.62E-07	6.54E-07	2.88E-05	0	SKCM	SKCM	1
TCGA-W3-AA1V-06B-11R-A40A-07	0.002219308	0.00033389	1.41E-06	7.91E-07	9.57E-06	9.86E-06	0.00086577	7.46E-06	5.34E-05	0.008823435	0.000255069	0.000127885	0.000616291	0.000681666	0.00010334	0.000931285	0.000126203	1.68E-06	0.002312532	1.41E-06	1.50E-05	1.64E-05	5.82E-06	0.974834134	0.006829672	1.31E-07	0.000213492	0.000101592	0.000165491	1.02E-05	5.53E-05	0.000270536	0	SARC	SKCM	0
TCGA-ER-A19P-06A-11R-A18S-07	9.96E-05	0.002204693	0.000328276	1.57E-06	4.42E-06	3.96E-05	0.008198378	1.83E-05	6.21E-06	1.95E-05	0.000139265	7.67E-05	0.000362577	0.002506451	6.81E-05	6.18E-06	3.52E-05	4.20E-06	0.000236295	1.15E-06	3.43E-06	2.51E-05	7.20E-06	0.001535249	0.957879574	2.55E-06	0.000163943	0.000137847	0.000336995	0.021928348	1.10E-05	0.003612113	0	SKCM	SKCM	1
TCGA-ER-A3ET-06A-11R-A20F-07	0.000310536	0.001472626	0.000284174	4.53E-07	1.86E-06	5.09E-05	0.000104403	1.66E-08	0.000116397	4.80E-06	0.000302312	9.72E-06	1.93E-05	2.06E-05	7.85E-06	8.00E-06	0.000189138	1.87E-07	9.84E-05	1.54E-06	4.46E-06	6.26E-06	4.30E-06	0.00139501	0.994243289	1.00E-05	1.78E-05	1.53E-05	1.40E-05	0.000149258	8.58E-05	0.00105135	0	SKCM	SKCM	1
TCGA-FR-A44A-06A-11R-A24X-07	6.14E-05	5.25E-07	5.53E-05	1.80E-06	4.94E-07	7.07E-06	0.000424853	1.27E-08	1.11E-05	4.68E-08	5.74E-05	1.41E-06	1.80E-06	5.90E-05	5.49E-06	2.88E-06	6.79E-06	3.27E-06	1.80E-05	1.43E-06	1.00E-06	5.87E-06	1.93E-07	1.42E-05	0.994245587	3.76E-07	8.16E-07	8.79E-06	3.52E-06	0.00030094	2.30E-06	0.004696282	0	SKCM	SKCM	1
TCGA-D3-A5GR-06A-11R-A27Q-07	3.05E-05	5.25E-05	0.000189767	6.11E-08	5.27E-06	4.02E-05	0.000350453	1.64E-07	0.000128952	3.45E-05	0.000108546	0.000415298	6.54E-06	8.43E-05	1.21E-05	6.07E-06	2.75E-05	5.34E-06	0.000283294	8.94E-07	6.89E-06	1.98E-05	2.18E-06	0.003027767	0.994749656	1.74E-06	2.90E-05	2.56E-05	3.63E-05	0.000171307	5.76E-06	0.000141591	0	SKCM	SKCM	1
TCGA-GN-A268-06A-11R-A18T-07	0.000204692	6.37E-06	0.000101758	6.56E-07	8.61E-08	8.75E-06	8.99E-05	2.54E-07	0.000107974	1.34E-08	0.000116605	1.86E-06	5.77E-06	4.06E-05	1.71E-05	7.57E-06	9.03E-06	1.01E-08	1.65E-05	1.19E-06	3.96E-07	1.58E-05	4.71E-07	0.00019346	0.996564915	1.52E-07	1.43E-06	3.36E-06	1.46E-06	4.37E-05	3.14E-06	0.00243488	0	SKCM	SKCM	1
TCGA-ER-A19G-06A-11R-A18U-07	3.70E-05	7.00E-06	7.13E-05	3.80E-06	9.72E-07	1.46E-05	0.000915727	6.12E-09	1.12E-05	3.17E-07	6.79E-05	2.78E-06	6.61E-06	4.00E-05	3.96E-06	1.93E-06	8.46E-06	4.50E-07	5.47E-06	1.29E-06	1.32E-06	7.69E-06	1.92E-07	0.000124603	0.997829411	1.36E-06	6.48E-06	3.31E-05	8.65E-06	0.000383338	7.96E-06	0.000395016	0	SKCM	SKCM	1
TCGA-DA-A1IA-06A-11R-A18S-07	3.80E-05	2.29E-07	2.03E-05	2.85E-05	3.84E-07	6.40E-07	3.39E-05	1.98E-07	8.34E-06	1.95E-05	8.29E-06	2.10E-07	6.47E-06	4.22E-06	1.73E-06	2.12E-06	2.23E-08	8.16E-06	1.12E-05	4.07E-06	1.26E-07	1.23E-06	2.05E-06	2.40E-05	0.993729665	1.65E-06	5.55E-07	3.00E-06	2.15E-06	2.78E-05	6.72E-06	0.006004631	0	SKCM	SKCM	1
TCGA-FS-A1ZH-06A-11R-A18T-07	7.87E-05	0.000806307	0.011688981	2.36E-05	9.51E-06	6.49E-05	0.000918879	1.09E-05	0.000614986	4.13E-06	0.000219595	0.000241743	1.90E-06	0.000353442	5.88E-05	1.03E-05	0.000163501	6.47E-05	0.000181809	2.94E-05	2.21E-05	5.66E-05	3.88E-06	0.008490912	0.97433082	3.50E-05	0.000338071	7.71E-05	0.000305586	5.33E-05	0.000547112	0.000193134	0	SKCM	SKCM	1
TCGA-D3-A2JN-06A-11R-A18S-07	9.67E-05	0.000300982	0.005556242	0.000337069	7.99E-06	0.000978111	0.003056858	3.17E-05	6.54E-06	0.003518187	2.28E-05	8.98E-05	0.00052511	5.17E-05	4.82E-05	2.78E-05	1.85E-05	1.19E-05	3.58E-05	1.90E-05	1.87E-05	2.72E-06	3.69E-06	0.005513373	0.978563102	1.32E-05	8.14E-05	2.55E-05	8.18E-05	0.000471649	0.000375181	0.000108655	0	SKCM	SKCM	1
TCGA-EE-A2MC-06A-12R-A18S-07	0.000259967	0.002880171	0.000296522	5.04E-06	2.06E-05	0.000264448	0.001646058	1.92E-05	0.000626392	0.041990493	0.000238481	0.000162515	4.48E-05	0.000340779	3.92E-05	6.25E-05	0.001786197	0.002107525	0.000691195	6.08E-05	3.31E-06	1.32E-05	8.02E-06	0.001821688	0.942906276	0.000108717	0.000227333	0.000182643	0.000230588	7.76E-05	6.79E-06	0.000871015	0	SKCM	SKCM	1
TCGA-FS-A1ZJ-06A-12R-A18S-07	4.26E-05	9.08E-05	7.07E-06	1.59E-06	2.77E-07	3.71E-06	0.000204174	5.61E-06	1.62E-05	8.62E-07	7.20E-06	3.82E-07	6.96E-05	6.41E-05	1.47E-05	3.70E-05	5.92E-06	5.39E-05	7.83E-06	5.57E-06	9.01E-07	4.41E-06	1.44E-06	0.002474474	0.990141922	1.99E-06	1.06E-05	1.35E-05	9.91E-06	0.000387186	1.46E-05	0.00629979	0	SKCM	SKCM	1
TCGA-D3-A2JC-06A-11R-A18T-07	2.56E-06	4.11E-06	6.31E-06	8.02E-06	1.95E-07	6.81E-07	8.94E-06	3.20E-06	1.14E-05	4.73E-06	2.39E-06	2.15E-07	1.05E-06	1.06E-06	5.23E-08	1.77E-07	2.11E-07	1.01E-07	5.29E-06	3.20E-07	3.55E-08	1.89E-07	1.08E-07	8.11E-06	0.999836091	1.75E-07	8.07E-07	1.46E-06	4.99E-07	6.36E-06	3.32E-07	8.49E-05	0	SKCM	SKCM	1
TCGA-EE-A3AD-06A-11R-A18S-07	2.24E-06	4.49E-06	2.82E-06	8.23E-08	8.07E-08	2.24E-07	9.09E-07	3.16E-05	1.84E-07	0.001360415	3.16E-07	3.41E-07	6.69E-05	3.25E-07	5.43E-07	9.31E-08	1.77E-07	4.13E-06	2.68E-06	2.56E-07	6.25E-08	5.39E-08	1.18E-07	3.05E-05	0.998039351	4.26E-08	1.12E-06	2.62E-06	7.60E-07	1.87E-06	6.67E-06	0.000438042	0	SKCM	SKCM	1
TCGA-WE-AA9Y-06A-12R-A38C-07	0.000150909	1.20E-05	0.00104428	4.04E-08	2.30E-05	0.000210488	0.000532893	3.73E-07	0.004668948	2.08E-06	0.001946337	1.47E-05	1.02E-05	0.000100828	0.00056547	4.76E-06	1.97E-05	2.58E-06	0.003793129	2.15E-06	0.000134119	0.000642519	0.002816449	0.136502798	0.829471445	2.81E-06	0.000640075	0.000108566	0.000491613	6.46E-06	8.01E-06	0.016070342	0	SKCM	SKCM	1
TCGA-EE-A181-06A-11R-A18S-07	6.42E-05	2.18E-05	7.19E-05	1.23E-05	6.05E-07	6.32E-06	0.000636058	9.90E-07	8.26E-07	2.73E-06	2.01E-05	2.13E-06	0.000143154	7.78E-05	1.13E-05	1.78E-06	3.78E-06	9.94E-06	1.98E-05	8.21E-07	9.74E-07	4.41E-06	1.21E-06	0.000195463	0.996015936	1.06E-07	6.40E-06	2.82E-05	1.62E-05	0.000314643	3.19E-06	0.002304998	0	SKCM	SKCM	1
TCGA-EB-A6L9-06A-11R-A32P-07	3.38E-05	6.13E-07	3.22E-06	7.67E-08	2.31E-06	4.92E-06	0.004320287	6.02E-08	4.43E-06	1.89E-05	3.25E-05	4.63E-07	6.03E-06	3.08E-05	4.44E-06	4.24E-06	3.04E-08	2.33E-05	8.21E-05	2.53E-07	4.27E-06	5.83E-06	5.98E-07	0.000216414	0.990858624	9.57E-07	1.06E-05	1.19E-05	3.14E-05	3.38E-05	5.21E-07	0.004252493	0	SKCM	SKCM	1
TCGA-ER-A2NE-06A-21R-A18T-07	8.01E-06	1.01E-06	1.27E-07	9.35E-07	2.50E-07	1.51E-06	1.08E-06	3.32E-06	2.94E-06	8.02E-05	8.59E-07	4.07E-08	2.73E-06	1.35E-06	7.97E-08	1.05E-07	1.77E-07	7.85E-07	9.42E-07	6.86E-08	4.25E-08	3.51E-08	1.41E-07	1.56E-05	0.999754752	1.58E-08	3.19E-07	6.91E-07	2.27E-07	1.89E-06	4.07E-07	0.000119395	0	SKCM	SKCM	1
TCGA-EE-A2MQ-06A-11R-A18S-07	6.00E-05	3.40E-06	0.000121504	8.61E-07	1.65E-07	1.52E-05	8.00E-05	6.98E-09	1.05E-05	4.24E-07	2.52E-05	1.20E-06	9.94E-06	8.14E-06	3.86E-05	1.10E-05	2.18E-05	1.54E-06	5.25E-05	5.97E-07	9.26E-07	3.77E-06	9.87E-07	0.001390934	0.997388706	9.61E-07	2.44E-06	1.48E-05	3.14E-06	7.38E-05	7.69E-06	0.000649268	0	SKCM	SKCM	1
TCGA-D9-A6EG-06A-12R-A32P-07	0.000289633	9.76E-05	5.01E-05	2.20E-06	3.23E-06	6.94E-06	2.57E-05	1.09E-06	1.19E-05	5.53E-06	2.35E-05	1.33E-06	3.64E-06	1.28E-05	1.93E-05	7.38E-07	3.18E-07	9.07E-06	0.000144891	3.36E-06	7.21E-06	1.44E-05	7.30E-06	0.000117964	0.994556922	2.05E-07	6.14E-06	2.26E-05	1.06E-05	5.22E-06	4.04E-06	0.004534595	0	SKCM	SKCM	1
TCGA-DA-A3F2-06A-11R-A20F-07	0.002848586	0.00035372	5.64E-05	1.75E-07	5.97E-05	0.00032487	0.075743351	7.14E-07	0.000398835	0.000700087	0.005082827	1.92E-05	0.000321319	0.001933828	3.58E-05	6.25E-05	0.000100265	1.92E-07	0.001836262	1.43E-05	2.64E-05	8.95E-05	6.28E-05	0.889959457	0.015813071	2.46E-05	0.000404269	0.00063757	0.001257932	0.000349048	3.21E-06	0.001479119	0	SARC	SKCM	0
TCGA-FR-A3YN-06A-11R-A239-07	6.58E-06	9.52E-07	1.04E-06	3.93E-10	1.02E-07	1.40E-06	1.91E-05	1.07E-08	3.58E-06	5.68E-08	4.78E-06	1.65E-07	1.71E-07	2.06E-06	4.23E-07	9.02E-08	7.04E-07	2.58E-09	2.39E-06	2.05E-08	6.28E-08	5.12E-07	2.59E-07	2.63E-05	0.999705423	3.14E-09	1.98E-07	1.61E-06	7.14E-07	1.32E-06	9.12E-08	0.000219928	0	SKCM	SKCM	1
TCGA-FW-A3TV-06A-11R-A239-07	0.000464808	2.12E-06	0.000104297	2.15E-06	0.000112495	5.74E-05	0.004009565	1.01E-07	5.73E-05	7.55E-08	0.002131085	8.54E-06	1.10E-05	0.000168403	0.000289927	1.32E-06	0.002278931	1.23E-06	0.00048675	2.92E-05	8.14E-06	4.19E-05	2.82E-06	0.003091874	0.90412689	4.47E-06	1.82E-05	0.000826889	0.00016132	0.000203771	3.63E-06	0.081293419	0	SKCM	SKCM	1
TCGA-FR-A8YE-06A-11R-A37K-07	0.00251714	0.000787357	7.02E-06	4.72E-08	0.003400433	0.000198085	0.023993458	1.10E-05	0.001132748	8.22E-05	0.002359547	0.021131222	0.000147432	0.002647539	0.000186449	0.020412708	0.000352724	3.44E-05	0.001717678	4.37E-06	0.000659075	0.000156316	3.60E-05	0.193432542	0.721056349	1.95E-05	0.001255234	0.000143477	0.000993983	3.25E-05	1.77E-05	0.001073673	0	SKCM	SKCM	1
TCGA-FS-A1ZK-06A-11R-A18T-07	3.27E-05	2.58E-06	4.73E-07	4.80E-09	6.50E-08	4.58E-06	1.36E-06	2.18E-07	2.90E-05	1.12E-05	2.49E-06	2.33E-07	4.62E-06	1.12E-06	1.16E-06	5.44E-07	1.63E-08	8.17E-07	5.97E-06	2.41E-07	1.67E-08	3.71E-06	1.42E-07	0.000180531	0.998020622	3.27E-08	1.87E-06	1.28E-06	3.05E-07	7.60E-08	6.46E-06	0.001685574	0	SKCM	SKCM	1
TCGA-EE-A17Y-06A-11R-A18T-07	1.93E-06	1.67E-05	1.58E-05	2.88E-07	9.06E-08	1.22E-06	8.98E-07	2.00E-08	2.25E-06	1.06E-06	1.20E-06	1.09E-06	1.71E-07	2.91E-07	3.93E-07	2.10E-06	3.13E-07	6.44E-07	3.46E-06	3.42E-08	4.00E-07	9.02E-07	2.81E-07	0.000229787	0.999696418	1.46E-08	3.02E-06	3.36E-07	1.02E-06	8.73E-07	1.14E-05	5.60E-06	0	SKCM	SKCM	1
TCGA-GN-A267-06A-21R-A18T-07	3.44E-05	2.89E-05	2.57E-05	6.03E-07	5.43E-06	1.35E-05	0.000208481	7.88E-06	6.84E-06	0.000394453	1.73E-05	1.13E-07	3.71E-05	2.01E-05	3.79E-05	1.33E-06	2.45E-08	1.99E-06	9.25E-05	1.24E-06	1.29E-06	3.69E-06	2.29E-06	0.001151877	0.993046854	4.28E-07	1.23E-05	9.21E-06	1.07E-05	2.56E-06	1.65E-06	0.004821252	0	SKCM	SKCM	1
TCGA-D9-A4Z6-06A-12R-A266-07	0.0002213	4.26E-05	5.77E-07	2.52E-08	8.51E-06	0.000649524	0.000165103	1.08E-06	0.000125959	1.41E-06	3.06E-05	3.54E-06	6.43E-05	2.06E-05	6.13E-06	1.51E-06	8.56E-07	2.48E-06	0.000151383	1.26E-06	9.36E-07	3.42E-05	1.01E-05	2.91E-05	0.981545217	2.97E-05	3.84E-05	2.33E-05	4.15E-06	0.000594377	6.90E-06	0.016184767	0	SKCM	SKCM	1
TCGA-FS-A1ZB-06A-12R-A18S-07	5.98E-08	1.79E-05	0.000121441	7.75E-07	1.26E-07	8.01E-08	4.90E-07	8.61E-07	6.93E-09	0.00085643	5.12E-08	7.23E-09	6.77E-06	3.04E-08	6.33E-08	1.14E-08	1.75E-09	1.66E-06	1.34E-06	3.16E-08	4.38E-08	3.19E-09	1.13E-07	7.94E-06	0.998971972	4.64E-09	1.01E-06	6.05E-07	7.93E-06	1.35E-07	2.35E-07	1.88E-06	0	SKCM	SKCM	1
TCGA-EE-A182-06A-11R-A18T-07	1.12E-06	1.01E-05	0.000115656	2.26E-05	2.66E-08	5.71E-07	6.73E-07	2.20E-08	2.62E-08	7.61E-05	1.06E-06	1.97E-08	2.45E-06	1.21E-07	2.01E-07	3.97E-07	8.30E-09	3.52E-06	2.17E-06	9.22E-07	3.90E-07	3.09E-08	8.06E-08	9.88E-07	0.999600198	2.49E-07	3.26E-07	8.02E-07	1.91E-06	1.50E-06	3.32E-06	0.000152384	0	SKCM	SKCM	1
TCGA-ER-A197-06A-32R-A18S-07	1.16E-06	3.61E-05	4.65E-06	0.000451659	3.47E-07	6.06E-07	6.00E-06	4.35E-06	1.96E-07	0.006710795	9.97E-07	6.39E-07	7.01E-06	9.75E-07	1.21E-06	4.46E-08	1.24E-07	2.47E-06	7.29E-07	4.29E-07	3.59E-08	1.05E-07	2.85E-07	1.73E-05	0.992679645	9.76E-07	2.47E-06	8.50E-07	1.16E-06	9.59E-06	5.43E-06	5.17E-05	0	SKCM	SKCM	1
TCGA-D3-A1Q6-06A-11R-A18T-07	0.000217832	6.45E-05	8.51E-05	1.88E-07	8.35E-07	0.000692495	0.000177903	5.65E-05	0.000196019	0.006356078	3.62E-05	3.04E-06	1.71E-05	1.11E-05	8.55E-06	1.66E-05	5.66E-05	1.74E-05	0.000347457	2.52E-06	1.48E-06	7.13E-06	9.09E-06	0.025159769	0.966271768	9.64E-07	3.69E-05	2.77E-05	8.03E-06	5.47E-06	5.76E-06	0.000101883	0	SKCM	SKCM	1
TCGA-FS-A4F0-06A-11R-A24X-07	3.24E-05	2.86E-05	0.005163928	3.49E-07	2.35E-07	6.94E-06	4.20E-05	7.51E-08	5.28E-06	1.86E-08	8.85E-05	1.61E-05	2.24E-05	5.40E-05	2.40E-05	3.75E-06	2.07E-05	2.40E-07	5.05E-06	2.94E-06	9.66E-07	5.96E-06	1.34E-06	0.001076808	0.993020817	8.80E-08	2.25E-06	1.63E-05	6.57E-06	1.00E-05	7.29E-06	0.000333978	0	SKCM	SKCM	1
TCGA-EE-A29N-06A-12R-A18S-07	5.64E-05	3.41E-05	2.98E-06	1.15E-07	1.56E-06	1.69E-06	0.00022707	2.09E-06	3.95E-06	2.34E-05	1.04E-05	5.76E-06	2.04E-05	9.26E-06	8.77E-07	3.99E-06	2.38E-06	2.77E-06	7.45E-06	3.23E-08	6.96E-07	1.10E-06	5.88E-07	8.28E-05	0.999384328	1.27E-08	1.17E-05	2.45E-06	3.03E-06	5.20E-06	3.33E-07	9.13E-05	0	SKCM	SKCM	1
TCGA-EE-A2A2-06A-11R-A18T-07	2.23E-05	1.12E-05	9.31E-06	3.46E-08	9.91E-08	7.27E-07	8.44E-05	1.02E-07	1.92E-05	1.13E-05	9.62E-06	2.34E-07	3.29E-06	3.64E-06	4.89E-07	1.30E-06	3.11E-07	1.20E-06	2.10E-05	1.18E-07	4.88E-07	8.46E-07	1.28E-07	1.94E-05	0.999642212	1.31E-06	6.00E-06	4.84E-07	3.18E-06	3.08E-07	4.73E-06	0.000121143	0	SKCM	SKCM	1
TCGA-D3-A1Q3-06A-11R-A18T-07	0.000614229	2.66E-05	4.89E-05	1.25E-08	4.68E-05	1.95E-05	0.012081826	1.46E-06	0.000116635	4.88E-06	0.00100877	3.35E-05	7.83E-05	0.001992485	0.001378427	9.68E-06	5.53E-05	7.74E-07	0.001543143	3.29E-06	5.84E-06	0.000113826	2.45E-05	0.02025944	0.929590116	7.24E-07	0.000102348	0.000180546	0.000633007	3.46E-05	5.22E-07	0.029989928	0	SKCM	SKCM	1
TCGA-EE-A2MH-06A-11R-A18S-07	2.48E-05	9.76E-06	4.23E-06	1.92E-08	2.56E-07	3.88E-06	0.000518254	9.66E-05	1.52E-06	0.000407206	1.41E-05	6.23E-06	7.91E-05	1.31E-05	5.64E-06	1.17E-05	5.74E-07	6.95E-06	2.12E-05	1.62E-07	3.10E-06	1.02E-06	1.16E-06	2.48E-05	0.998325826	1.07E-06	3.36E-05	5.50E-06	6.49E-06	4.65E-05	3.99E-07	0.000325202	0	SKCM	SKCM	1
TCGA-D3-A8GQ-06A-11R-A37K-07	0.00593836	0.07048837	6.04E-05	9.33E-06	5.49E-05	0.001079205	0.009766464	9.64E-05	0.054501882	4.63E-05	0.016591185	5.18E-05	0.000199782	0.002874654	0.001675344	0.000198905	0.007548249	6.19E-05	0.001647236	0.000101363	0.000103121	0.014255757	0.000302462	0.016348835	0.728627568	9.79E-05	0.005420143	0.000433936	0.00135667	0.010454069	0.000637265	0.048970198	0	SKCM	SKCM	1
TCGA-D3-A8GO-06A-11R-A37K-07	5.22E-05	4.89E-05	0.000335679	1.66E-08	1.26E-07	4.62E-06	0.001735054	3.59E-08	0.000154229	5.43E-09	0.000289765	1.81E-06	3.51E-06	5.96E-05	1.49E-05	1.31E-05	1.76E-05	5.71E-06	2.95E-05	1.44E-06	4.92E-06	2.21E-05	4.99E-07	0.001016818	0.994137903	5.95E-07	4.41E-06	1.08E-05	3.22E-05	3.54E-05	2.41E-05	0.001942553	0	SKCM	SKCM	1
TCGA-GN-A265-06A-21R-A18T-07	0.000159019	0.000221901	3.72E-06	7.28E-08	4.38E-06	3.74E-05	0.001749671	1.99E-07	5.40E-05	1.43E-05	6.41E-05	3.27E-05	3.44E-06	4.68E-05	6.96E-07	9.25E-06	3.55E-06	2.34E-05	2.95E-05	2.34E-07	1.10E-06	4.47E-06	6.53E-07	0.003186985	0.994133242	3.29E-07	1.18E-05	4.14E-06	3.04E-05	0.000120491	1.48E-06	4.66E-05	0	SKCM	SKCM	1
TCGA-W3-A825-06A-11R-A352-07	0.000138139	5.43E-05	0.000375652	8.67E-06	0.000286603	0.005196106	0.000383101	3.09E-07	0.002302899	0.000117483	0.00041166	0.00052593	1.04E-05	0.000113829	0.000347822	9.50E-06	0.591970795	0.00104089	0.021038939	0.000232312	0.000221805	0.000647267	0.000371872	0.140534421	0.023838793	0.001303913	0.026418924	0.002055408	0.000309032	0.000122215	0.178849354	0.000761677	0	LUAD	SKCM	0
TCGA-D3-A51R-06A-11R-A266-07	0.003013465	0.050544809	0.005021751	3.06E-05	1.20E-05	0.003636031	0.00038403	6.46E-06	0.031582103	5.55E-05	0.011695297	0.000513999	0.000150799	0.000665148	0.006322839	0.00233353	0.001134272	5.77E-06	0.003689965	8.99E-05	0.000558767	0.002492496	0.000316554	0.696642441	0.080109256	3.38E-05	0.03192907	0.000199028	0.000491918	0.002750784	0.059208111	0.004379432	0	SARC	SKCM	0
TCGA-EE-A3JA-06A-11R-A20F-07	3.22E-05	5.69E-06	2.82E-05	6.02E-09	9.53E-07	3.78E-05	0.00102536	5.73E-07	3.37E-05	1.20E-06	0.000119657	1.65E-06	1.44E-05	0.000125566	2.44E-05	9.40E-06	2.67E-05	4.77E-06	0.000150849	3.42E-07	1.07E-06	3.42E-05	2.22E-06	0.00028401	0.972856392	1.10E-07	3.98E-06	1.83E-05	4.01E-05	3.93E-05	4.81E-07	0.02507642	0	SKCM	SKCM	1
TCGA-D9-A6EA-06A-11R-A311-07	3.61E-05	8.22E-05	4.37E-06	4.24E-08	1.90E-07	1.35E-05	3.12E-05	2.55E-08	4.06E-05	3.65E-07	2.03E-05	9.83E-09	2.26E-05	6.19E-06	1.75E-05	2.98E-06	4.79E-07	1.79E-07	7.04E-05	1.42E-07	2.33E-07	1.08E-05	2.25E-06	0.00051957	0.996768803	1.49E-07	1.81E-06	9.92E-06	2.23E-06	1.87E-05	9.14E-07	0.002315131	0	SKCM	SKCM	1
TCGA-EE-A2M8-06A-12R-A18S-07	6.07E-06	3.21E-06	0.000216521	7.20E-08	2.80E-07	3.76E-06	0.000443684	1.16E-07	6.74E-07	6.62E-08	6.59E-06	2.38E-06	4.51E-07	1.16E-05	1.96E-06	1.08E-06	1.64E-06	1.16E-07	1.00E-05	7.25E-08	3.35E-07	9.36E-07	1.37E-07	0.000439381	0.998227029	2.20E-08	2.05E-06	3.48E-06	4.61E-06	1.32E-05	3.50E-07	0.000598169	0	SKCM	SKCM	1
TCGA-EE-A29V-06A-12R-A18S-07	1.17E-07	6.46E-07	1.82E-06	9.89E-08	7.73E-09	3.11E-08	8.97E-07	3.54E-07	4.35E-08	0.001049938	1.41E-07	9.75E-09	5.74E-07	4.24E-08	1.06E-08	2.59E-08	2.70E-10	5.11E-07	2.77E-07	1.22E-07	2.24E-08	1.33E-08	1.20E-08	1.63E-07	0.998912333	1.17E-07	6.79E-08	3.81E-07	4.68E-07	3.82E-07	4.81E-08	3.03E-05	0	SKCM	SKCM	1
TCGA-EE-A20B-06A-11R-A18U-07	1.56E-06	1.93E-05	0.000298362	5.31E-07	3.94E-09	1.33E-07	8.47E-06	2.51E-08	1.71E-06	8.22E-07	2.00E-06	5.43E-07	5.76E-08	4.22E-07	8.83E-08	5.23E-06	6.88E-09	5.60E-07	6.82E-07	4.12E-08	2.05E-07	5.08E-08	5.26E-08	0.000128537	0.999510448	3.71E-08	6.78E-07	8.88E-08	4.41E-07	1.58E-06	4.42E-06	1.29E-05	0	SKCM	SKCM	1
TCGA-EE-A3AC-06A-11R-A18S-07	5.27E-05	0.000101532	2.95E-05	3.76E-07	8.36E-06	1.48E-06	0.000574439	0.000105372	5.36E-06	2.21E-05	7.41E-06	9.94E-06	9.34E-05	0.000103432	2.21E-05	5.31E-07	0.000109428	1.07E-06	9.99E-05	3.48E-06	1.50E-06	1.60E-06	3.72E-06	6.46E-05	0.996668309	9.25E-07	2.27E-05	4.99E-05	8.77E-05	5.97E-07	1.51E-06	0.001745039	0	SKCM	SKCM	1
TCGA-EE-A2ML-06A-11R-A18S-07	1.66E-05	1.94E-05	6.53E-06	1.42E-08	6.64E-08	1.10E-06	7.87E-05	8.11E-07	7.77E-07	3.50E-05	1.65E-06	9.70E-07	3.70E-06	5.71E-06	1.27E-05	1.75E-06	4.06E-06	8.17E-06	1.14E-05	9.22E-08	3.83E-07	4.74E-07	5.24E-07	2.60E-05	0.999299804	9.97E-09	1.28E-06	5.88E-06	3.26E-06	3.57E-06	1.19E-07	0.00044963	0	SKCM	SKCM	1
TCGA-EE-A2MT-06A-11R-A18S-07	0.000101064	7.71E-06	1.73E-06	2.03E-06	3.68E-06	5.65E-06	0.000117588	5.74E-06	4.67E-05	0.000678242	1.88E-05	6.69E-07	3.86E-05	1.82E-05	6.26E-06	1.43E-06	4.67E-07	4.08E-07	0.000227769	1.05E-06	1.35E-06	2.80E-06	2.59E-06	0.000278213	0.995618516	1.15E-07	9.93E-06	2.16E-05	1.04E-05	1.89E-05	2.04E-06	0.002749802	0	SKCM	SKCM	1
TCGA-EE-A2GH-06A-11R-A18T-07	7.13E-06	2.83E-06	4.58E-05	2.53E-10	2.38E-07	4.61E-06	3.15E-05	4.58E-09	2.64E-05	3.37E-06	1.98E-06	1.85E-05	1.16E-06	1.11E-06	2.04E-07	7.91E-07	7.05E-08	2.51E-06	6.76E-05	1.94E-07	1.83E-07	1.83E-06	3.70E-07	7.06E-05	0.999522512	2.22E-07	5.97E-06	5.21E-07	3.43E-06	3.29E-05	3.31E-07	0.000145016	0	SKCM	SKCM	1
TCGA-EE-A185-06A-11R-A18S-07	2.27E-06	1.93E-06	5.06E-06	5.20E-06	1.86E-07	3.53E-07	8.42E-07	1.86E-06	1.84E-07	0.000566925	1.73E-07	9.55E-08	4.13E-06	1.50E-07	1.14E-07	1.70E-08	1.70E-08	1.72E-07	4.38E-07	1.65E-07	3.22E-08	1.93E-08	1.75E-07	4.46E-06	0.999351589	1.18E-07	1.46E-07	5.25E-07	3.95E-07	1.35E-07	1.49E-06	5.06E-05	0	SKCM	SKCM	1
TCGA-ER-A19D-06A-11R-A18S-07	0.000312359	0.003437859	0.012898063	2.26E-05	7.78E-06	5.16E-05	0.000746109	0.000105283	0.001321449	0.001314756	7.97E-05	0.000456277	2.55E-06	0.000543218	0.006495874	9.36E-06	2.24E-06	8.53E-05	0.003224394	8.51E-05	0.000219434	0.000586442	7.30E-05	0.519206755	0.436184768	4.97E-06	0.003578278	0.000208809	0.00023569	0.000161663	0.007207142	0.001131134	0	SARC	SKCM	0
TCGA-EB-A5UN-06A-11R-A311-07	3.04E-05	9.60E-06	3.00E-06	6.31E-08	1.31E-06	5.97E-05	3.33E-05	1.14E-06	9.58E-06	7.26E-06	1.80E-06	1.57E-07	8.88E-06	2.66E-06	1.41E-06	1.85E-06	3.35E-07	2.96E-08	2.97E-05	2.59E-07	5.24E-07	8.41E-07	7.26E-07	0.000903159	0.998432182	2.47E-07	1.97E-06	1.77E-06	1.16E-06	2.73E-07	9.26E-07	0.00045377	0	SKCM	SKCM	1
TCGA-ER-A199-06A-11R-A18T-07	0.00011275	9.11E-05	2.60E-06	1.30E-06	1.26E-05	4.97E-05	0.0046733	4.44E-07	9.80E-06	7.03E-05	1.38E-05	6.77E-05	0.000232618	8.89E-05	5.72E-05	2.62E-06	1.28E-05	5.10E-06	0.000265912	4.44E-07	5.17E-06	4.96E-06	3.63E-06	0.00013278	0.993143496	7.79E-06	2.46E-05	6.20E-05	4.71E-05	8.00E-05	4.96E-06	0.0007125	0	SKCM	SKCM	1
TCGA-3N-A9WD-06A-11R-A38C-07	2.88E-05	3.56E-05	0.580801817	8.66E-07	2.03E-05	3.66E-05	0.000229642	1.02E-06	5.74E-06	6.56E-05	0.000210566	7.98E-05	4.69E-06	4.40E-06	1.05E-05	3.10E-07	3.22E-05	6.27E-05	0.000515281	1.72E-05	8.30E-05	1.89E-06	0.001138439	0.000130198	0.413208418	7.28E-07	8.97E-05	0.001049805	0.000900461	5.07E-06	2.11E-05	0.001207617	0	BRCA	SKCM	0
TCGA-ER-A3EV-06A-11R-A20F-07	5.31E-05	1.67E-06	2.10E-05	1.06E-06	5.72E-06	3.74E-05	0.000144414	1.53E-07	0.000104625	1.87E-07	4.39E-05	1.11E-06	4.23E-05	8.82E-06	7.52E-06	1.99E-06	0.017515178	0.011565772	0.001803914	2.41E-05	4.83E-06	1.14E-05	0.000126556	2.13E-05	0.961949424	4.49E-06	0.000246656	5.88E-05	1.33E-05	0.000265033	4.61E-05	0.005868153	0	SKCM	SKCM	1
TCGA-D3-A3CF-06A-11R-A18T-07	6.17E-05	1.62E-05	0.000149202	1.74E-06	2.57E-06	4.10E-06	0.002749158	7.93E-08	1.63E-05	6.51E-07	5.33E-05	6.01E-06	4.03E-07	6.44E-05	1.33E-06	1.63E-06	6.30E-07	4.68E-07	7.12E-05	3.47E-06	3.23E-06	1.61E-06	3.41E-07	0.000434063	0.994482094	5.19E-06	8.70E-06	1.97E-05	1.09E-05	2.08E-05	8.16E-07	0.001808001	0	SKCM	SKCM	1
TCGA-EE-A2GR-06A-11R-A18S-07	2.34E-06	4.94E-06	1.93E-06	2.16E-07	6.20E-08	2.59E-06	8.28E-06	6.11E-06	3.84E-06	1.71E-06	2.55E-06	5.21E-07	6.27E-06	4.06E-06	7.33E-07	3.29E-07	9.43E-07	3.93E-07	1.16E-05	1.41E-07	5.28E-07	5.70E-07	4.27E-07	2.02E-05	0.999065491	1.04E-08	1.34E-06	3.96E-06	2.99E-06	1.14E-06	7.05E-07	0.00084301	0	SKCM	SKCM	1
TCGA-EE-A2GU-06A-11R-A18T-07	0.000212276	1.14E-05	0.000331817	1.48E-07	1.04E-06	2.28E-05	0.000228209	4.12E-09	0.000168533	2.85E-06	8.00E-05	6.78E-07	3.30E-05	0.000198862	2.66E-05	2.04E-05	8.40E-06	3.86E-07	7.23E-05	1.06E-05	2.85E-07	7.90E-05	2.23E-06	0.000205112	0.977413343	1.76E-06	1.47E-05	2.80E-05	5.35E-06	0.001025172	1.65E-05	0.019778425	0	SKCM	SKCM	1
TCGA-HM-A6W2-06A-22R-A33Z-07	2.50E-07	6.41E-06	6.37E-06	1.01E-05	1.38E-08	1.58E-08	6.48E-08	1.19E-09	1.55E-08	4.78E-09	8.75E-08	1.01E-07	5.55E-07	3.93E-08	4.08E-08	5.35E-07	8.64E-07	7.42E-08	7.31E-08	3.54E-05	6.57E-08	4.76E-09	2.81E-07	5.31E-08	2.21E-07	7.94E-08	3.08E-06	8.10E-08	1.96E-07	0.999830247	0.000104511	8.08E-08	0	UCEC	CESC	0
TCGA-UC-A7PG-06A-11R-A42S-07	3.54E-06	0.00011294	3.86E-05	0.924588196	2.60E-05	3.71E-06	4.58E-05	7.46E-05	2.58E-09	0.007536187	2.89E-06	2.53E-06	0.062312947	3.18E-06	2.28E-06	1.65E-07	9.61E-07	0.000368029	1.38E-05	1.72E-06	1.21E-05	1.33E-08	1.05E-06	6.48E-06	0.000187916	1.85E-06	8.14E-05	2.43E-05	0.004464702	8.04E-05	6.85E-07	1.02E-06	0	CESC	CESC	1
TCGA-NH-A8F7-06A-31R-A41B-07	6.10E-06	5.71E-06	4.80E-09	0.000436579	5.71E-05	0.991049721	2.91E-07	2.80E-08	8.45E-10	1.06E-08	4.48E-07	4.40E-06	5.32E-05	7.00E-07	1.87E-07	6.41E-06	1.58E-07	1.80E-08	2.16E-07	2.10E-06	0.00115415	9.32E-08	2.79E-06	3.08E-05	3.61E-07	0.004379436	5.96E-05	5.01E-07	4.74E-06	0.002682273	6.16E-05	2.59E-07	0	COADREAD	COADREAD	1
TCGA-EM-A3FQ-06A-11R-A21D-07	1.52E-07	3.40E-09	3.19E-09	1.08E-07	1.92E-07	3.10E-09	6.92E-07	5.33E-12	6.76E-10	1.25E-11	3.37E-07	7.28E-10	4.56E-06	4.50E-08	3.01E-08	1.29E-09	5.83E-05	2.89E-09	5.85E-07	4.00E-07	6.07E-08	7.89E-09	2.70E-08	2.72E-08	4.71E-09	3.40E-09	4.14E-08	0.999922502	7.26E-07	1.10E-05	2.38E-08	2.16E-07	0	THCA	THCA	1
TCGA-EM-A3SU-06A-11R-A22U-07	2.49E-07	1.52E-06	6.84E-07	1.21E-05	1.49E-06	7.07E-08	6.48E-06	2.40E-10	1.70E-09	4.45E-09	2.07E-07	7.98E-08	1.60E-06	9.41E-08	2.66E-07	1.10E-09	2.18E-05	2.18E-07	8.27E-06	3.94E-07	3.43E-06	5.01E-09	1.55E-07	2.18E-06	4.31E-08	1.12E-06	3.91E-07	0.999920046	1.13E-05	5.58E-06	8.14E-08	8.80E-08	0	THCA	THCA	1
TCGA-J8-A3O2-06A-11R-A23N-07	1.44E-08	7.83E-09	1.08E-10	1.28E-08	3.42E-08	7.76E-10	4.60E-08	1.30E-10	8.22E-10	9.60E-12	2.57E-08	1.56E-09	2.26E-07	2.42E-08	2.52E-08	3.34E-10	2.16E-05	4.35E-10	7.75E-07	1.99E-07	3.77E-09	1.16E-09	4.38E-08	2.18E-07	9.90E-10	5.43E-11	2.12E-08	0.999976253	4.13E-07	2.18E-08	9.93E-10	5.28E-08	0	THCA	THCA	1
TCGA-EM-A2CS-06A-11R-A180-07	1.33E-09	1.25E-10	1.43E-10	8.65E-10	6.99E-09	2.07E-10	8.01E-09	7.97E-14	7.57E-11	1.09E-12	1.76E-08	2.26E-11	7.97E-09	1.45E-09	6.09E-09	6.66E-12	1.71E-07	1.16E-10	8.69E-08	6.95E-08	3.69E-08	5.37E-10	5.88E-09	1.35E-08	1.55E-10	6.18E-10	4.49E-09	0.999999491	2.56E-08	9.65E-09	4.59E-10	3.32E-08	0	THCA	THCA	1
TCGA-J8-A4HW-06A-11R-A250-07	2.88E-07	2.96E-07	7.68E-09	1.12E-06	7.32E-06	7.29E-09	4.90E-06	2.99E-10	4.73E-11	5.38E-11	4.82E-08	3.02E-07	5.32E-05	7.68E-08	8.55E-07	6.40E-07	2.79E-05	3.42E-06	1.89E-06	1.11E-07	3.45E-06	1.77E-09	1.80E-07	8.54E-06	1.75E-07	1.29E-07	3.66E-06	0.999872321	2.26E-06	6.75E-06	2.36E-08	8.24E-08	0	THCA	THCA	1
TCGA-EM-A2P1-06A-11R-A206-07	1.68E-07	8.67E-07	1.07E-08	6.03E-09	3.17E-07	2.66E-08	1.03E-05	3.63E-10	6.95E-09	3.94E-09	1.60E-07	5.92E-09	3.61E-06	1.60E-07	5.30E-08	9.60E-10	0.001359835	1.16E-09	4.02E-06	3.32E-07	8.93E-08	7.69E-09	1.00E-07	4.30E-07	2.37E-08	1.07E-07	6.11E-08	0.998615988	2.79E-06	2.11E-07	2.74E-09	3.19E-07	0	THCA	THCA	1
TCGA-J8-A3YH-06A-11R-A23N-07	1.08E-08	4.01E-09	2.17E-11	5.20E-09	6.43E-08	7.04E-10	1.30E-07	2.94E-11	5.21E-10	3.49E-11	1.48E-08	9.45E-10	4.88E-07	3.15E-08	1.86E-08	1.57E-10	1.02E-06	5.99E-09	9.25E-07	1.06E-07	6.22E-09	1.12E-09	1.64E-08	1.49E-07	4.70E-10	6.26E-10	6.61E-08	0.999996348	5.31E-07	6.34E-10	1.22E-10	5.24E-08	0	THCA	THCA	1
TCGA-DE-A4MD-06A-11R-A250-07	8.23E-07	1.15E-06	4.05E-08	1.43E-07	7.66E-06	6.55E-08	1.29E-05	2.98E-10	4.64E-08	3.26E-09	8.75E-07	1.55E-08	4.83E-06	4.23E-07	2.35E-07	1.40E-08	9.16E-05	9.19E-09	1.41E-05	4.08E-07	3.07E-06	2.75E-08	1.36E-06	1.53E-05	7.98E-08	4.44E-08	1.99E-06	0.999830468	9.80E-06	1.60E-06	3.54E-08	8.30E-07	0	THCA	THCA	1
