# Supplementary material for: A cross-cohort computational framework to trace tumor tissue-of-origin based on RNA sequencing
Source: Sci Rep. 2023 Sep 16;13:15356. doi: 10.1038/s41598-023-42465-8 (PMC10505149; doi:10.1038/s41598-023-42465-8)
Supplement: Supplementary file 6 — Supplementary Table 4. [file 41598_2023_42465_MOESM6_ESM.xls]

Supplementary Table 4. Prediction probabilities of the ICGC dataset.
	ACC	BLCA	BRCA	CESC	CHOL	COADREAD	DLBC	ESCA	GBM	HNSC	KICH	KIRC	KIRP	LAML	LGG	LIHC	LUAD	LUSC	MESO	OV	PAAD	PCPG	PRAD	SARC	SKCM	STAD	TGCT	THCA	THYM	UCEC	UCS	UVM	LOW_CONFIDENCE	predicted_label	true_label	correct
A103T17	0.000146864	3.16E-08	1.30E-05	2.40E-05	5.66E-07	2.96E-09	1.77E-08	1.17E-06	0.8117717	3.71E-06	4.53E-06	0.000462317	2.95E-08	1.63E-07	1.03E-06	3.99E-06	5.84E-06	1.25E-08	0.000204271	0.006373529	4.22E-06	0.000284558	6.06E-06	0.106320402	0.000877855	1.23E-05	6.36E-07	1.17E-06	0.000131909	1.56E-07	0.000690372	0.072653699	0	GBM	SARC	0
A103T18	0.000530913	0.001107085	0.003409975	2.23E-05	1.41E-05	6.48E-07	4.13E-08	1.09E-05	0.001187321	1.26E-06	9.30E-05	6.04E-06	9.95E-06	1.70E-06	3.19E-06	0.000168605	1.01E-05	7.51E-08	4.54E-05	0.004397387	2.44E-05	0.000171972	2.63E-06	0.787369909	0.098903253	0.000554287	2.31E-05	6.15E-06	0.000850587	1.46E-05	0.000976947	0.10008232	0	SARC	SARC	1
A103T19	9.65E-06	0.000392052	0.018968333	2.62E-05	1.56E-06	2.38E-07	1.13E-09	7.26E-08	5.01E-05	3.40E-07	6.51E-07	1.74E-06	7.64E-08	1.45E-08	2.56E-05	1.77E-06	5.19E-06	1.17E-08	1.74E-05	5.19E-05	9.49E-07	2.10E-05	1.47E-07	0.971435436	0.000113722	1.15E-05	2.43E-05	1.68E-06	4.05E-05	1.75E-07	1.27E-05	0.008784908	0	SARC	SARC	1
A103T20	0.001871676	0.047616847	1.69E-05	0.000336035	1.76E-05	8.77E-08	8.14E-09	1.30E-06	0.000118668	8.45E-08	5.17E-05	1.13E-06	3.09E-06	5.14E-07	7.66E-06	9.34E-05	5.77E-07	2.68E-08	0.001602018	0.001407126	3.77E-07	0.001263707	5.70E-06	0.902180848	0.000155422	0.000239581	1.17E-07	7.49E-05	0.000633208	2.41E-06	6.26E-06	0.042291072	0	SARC	SARC	1
A103T21	2.57E-05	6.53E-06	0.000208677	3.00E-07	1.07E-06	9.33E-09	1.82E-10	2.52E-06	0.005720528	3.54E-08	3.44E-07	6.07E-08	6.97E-08	9.15E-08	7.19E-06	1.10E-06	7.80E-06	1.32E-09	1.17E-06	0.000528368	2.82E-07	0.000501853	1.46E-07	0.927691631	4.02E-05	2.05E-06	1.11E-05	2.13E-07	1.27E-06	1.14E-06	3.03E-06	0.065235514	0	SARC	SARC	1
A103T22	0.000813692	0.005999865	0.006659296	0.002925674	3.36E-05	7.65E-06	1.96E-08	5.62E-05	0.000326869	4.79E-05	9.43E-05	1.26E-05	2.38E-07	5.12E-06	1.33E-05	0.004938837	4.19E-07	4.86E-09	0.00665649	0.000862867	6.74E-05	0.021109951	0.000120651	0.936269923	0.00111611	0.010102931	1.99E-05	6.63E-05	0.001236578	5.42E-07	2.03E-05	0.000414451	0	SARC	SARC	1
A103T23	0.000101058	0.000572378	1.15E-05	4.55E-07	1.63E-06	1.07E-08	3.50E-10	4.60E-08	4.38E-05	2.36E-08	6.35E-07	1.96E-07	8.81E-08	1.23E-07	4.17E-06	1.17E-05	5.10E-06	1.28E-10	2.34E-06	9.52E-06	2.02E-07	9.28E-05	2.52E-07	0.969794477	5.23E-05	6.68E-06	5.18E-06	2.28E-07	7.12E-06	3.46E-07	6.56E-06	0.029269074	0	SARC	SARC	1
A103T24	3.51E-05	0.000301284	0.004830668	8.91E-05	1.57E-05	4.31E-07	6.86E-10	3.43E-06	0.000144592	1.22E-07	3.10E-05	2.28E-05	5.96E-06	6.35E-08	4.14E-06	3.08E-05	2.20E-06	6.59E-10	7.40E-05	0.001448773	3.54E-05	0.000105396	1.93E-07	0.961310154	0.020674029	5.70E-05	0.000139165	1.07E-05	0.000285711	1.26E-06	0.000785865	0.009555042	0	SARC	SARC	1
A103T25	3.95E-06	0.002256299	0.000216245	9.43E-05	1.75E-06	2.02E-08	2.58E-08	8.82E-07	0.003655147	1.51E-08	5.65E-06	1.73E-07	6.29E-08	3.88E-07	0.001849642	2.09E-06	1.71E-05	2.60E-09	0.000221096	2.17E-05	4.50E-08	0.000212185	2.50E-07	0.964242963	0.002935201	1.91E-05	5.60E-06	2.55E-07	1.77E-05	6.78E-07	7.22E-06	0.024212259	0	SARC	SARC	1
A103T26	1.28E-05	9.89E-06	5.24E-05	4.43E-05	2.21E-07	1.61E-07	6.69E-06	1.18E-07	4.14E-05	1.70E-06	0.000175215	1.39E-06	2.91E-07	9.49E-07	4.02E-07	2.98E-05	7.12E-06	1.20E-10	0.074497761	8.95E-05	6.27E-07	0.000118112	9.81E-08	0.043551959	0.03301414	3.72E-05	4.42E-06	4.79E-05	3.60E-05	8.80E-05	7.45E-06	0.84812221	0	UVM	SARC	0
A103T27	1.28E-05	5.70E-05	0.751226373	0.00194422	1.67E-06	1.61E-05	1.25E-07	3.72E-07	0.026923568	0.000155265	3.78E-06	4.92E-05	1.56E-06	1.72E-06	2.27E-07	5.51E-05	1.14E-05	8.41E-07	0.000258752	0.007085651	2.85E-06	0.000121715	1.09E-05	0.201630682	0.004108636	8.28E-05	0.000463332	0.000138306	0.000512201	6.03E-07	0.000153833	0.004968414	0	BRCA	SARC	0
A103T28	4.88E-05	5.50E-06	3.97E-05	1.43E-05	1.69E-06	2.33E-06	6.73E-10	1.78E-06	0.00700376	6.81E-07	1.17E-05	3.27E-05	9.21E-08	9.04E-07	6.10E-05	4.35E-06	1.65E-06	1.92E-09	0.00040695	0.000915985	2.39E-06	0.119641475	0.00011619	0.865431506	1.11E-05	0.005274144	5.61E-07	3.16E-06	1.79E-05	3.98E-08	8.56E-07	0.000946881	0	SARC	SARC	1
A103T29	2.35E-05	1.59E-05	1.39E-05	5.51E-06	6.74E-06	6.33E-09	6.73E-12	5.71E-08	4.71E-05	7.41E-09	8.04E-07	9.49E-08	1.56E-07	2.55E-08	2.17E-05	1.95E-06	1.37E-05	8.56E-10	1.12E-05	2.41E-05	1.93E-05	9.23E-05	2.49E-08	0.999040951	2.24E-06	2.89E-06	4.39E-07	1.62E-06	2.54E-05	1.37E-09	1.31E-05	0.000615301	0	SARC	SARC	1
A103T30	0.000578222	0.000166504	0.03989459	0.000157309	4.66E-05	3.57E-07	9.75E-10	7.38E-06	0.000641315	1.59E-05	5.56E-05	0.000257998	7.02E-06	1.16E-06	5.68E-05	9.74E-05	1.85E-05	6.65E-10	0.008793544	0.016568671	1.70E-06	0.000472674	4.36E-05	0.838041907	0.007307135	0.000245447	9.30E-07	0.002449209	0.000246726	2.50E-05	0.000667448	0.083133375	0	SARC	SARC	1
A103T31	4.58E-05	0.001461274	0.001290294	0.000134521	9.28E-06	5.30E-08	1.16E-09	9.28E-07	1.24E-05	2.11E-08	6.87E-07	5.46E-07	4.99E-07	3.52E-07	1.43E-06	2.27E-05	7.87E-06	1.84E-08	2.27E-05	0.000721027	1.72E-07	0.000129774	2.56E-06	0.975339377	0.001198727	0.000144048	8.46E-05	8.42E-06	0.000161831	3.86E-07	1.18E-05	0.019185876	0	SARC	SARC	1
A103T32	0.000121694	0.007106594	0.138570241	0.000436059	4.46E-07	5.01E-06	1.68E-08	2.12E-07	0.001628108	3.46E-05	5.94E-06	3.56E-06	1.45E-07	1.26E-06	1.96E-05	5.07E-05	4.99E-06	6.44E-08	0.000134529	0.000392414	4.85E-07	0.000477986	9.68E-07	0.831596583	0.006896181	0.000209819	5.90E-05	7.96E-06	0.000221165	3.19E-08	1.19E-05	0.012001777	0	SARC	SARC	1
A104T33	2.49E-06	0.00011873	3.26E-05	2.01E-07	4.52E-05	1.29E-07	1.35E-09	2.21E-07	1.75E-05	3.32E-09	6.50E-06	6.22E-08	2.27E-07	1.65E-07	1.13E-05	2.05E-06	5.22E-06	7.28E-09	2.13E-06	2.51E-06	1.26E-06	2.46E-05	1.81E-07	0.846957331	0.003954123	6.87E-06	7.27E-06	1.23E-07	1.35E-05	2.56E-07	1.79E-05	0.148769408	0	SARC	SARC	1
A104T34	1.02E-05	0.00011928	0.000182097	2.57E-05	8.86E-08	1.95E-08	7.26E-09	6.72E-09	0.001364652	5.00E-07	2.73E-06	1.71E-06	2.57E-08	6.52E-08	6.91E-06	2.90E-06	1.25E-06	1.94E-10	8.94E-05	0.000164462	1.87E-08	6.30E-05	4.98E-07	0.996857576	1.35E-05	4.69E-06	1.09E-06	5.14E-06	1.14E-05	9.54E-08	0.000135755	0.000935203	0	SARC	SARC	1
A104T35	1.20E-07	1.45E-05	0.016325992	4.07E-05	1.96E-06	3.17E-06	2.58E-09	1.49E-07	0.000469488	2.10E-06	5.69E-07	1.96E-07	1.23E-08	9.00E-08	3.08E-07	1.64E-06	1.67E-07	8.09E-10	6.28E-08	7.34E-06	4.98E-07	1.43E-05	4.33E-07	0.976194348	0.005916459	2.82E-06	1.95E-05	1.49E-05	0.000192521	3.58E-08	1.44E-06	0.00077415	0	SARC	SARC	1
A104T36	1.34E-05	0.000521292	0.000290365	3.42E-05	6.93E-06	2.25E-07	3.10E-10	1.85E-05	0.002949714	1.31E-06	6.59E-07	1.70E-07	3.71E-07	8.82E-07	0.000116319	1.52E-05	2.25E-05	1.54E-08	0.000454064	6.76E-05	1.61E-07	0.001846736	6.43E-07	0.928328547	0.002237483	2.69E-05	0.000142543	7.14E-08	2.99E-05	5.37E-07	4.39E-07	0.062872393	0	SARC	SARC	1
A104T37	0.049839403	0.070145291	0.000438655	0.00135023	0.000151533	3.48E-06	1.81E-09	0.000205875	0.000978401	1.22E-05	0.000249719	2.68E-06	1.23E-05	1.73E-05	0.000639892	0.001634866	1.94E-06	4.31E-08	0.001130586	0.008728533	4.42E-07	0.060200602	4.46E-05	0.096537776	0.034716207	0.013232993	1.32E-05	0.000210432	0.000197506	0.000165978	4.02E-05	0.659097149	0	UVM	SARC	0
A104T38	5.97E-06	0.001342094	0.001733466	5.09E-05	3.31E-06	2.23E-08	2.68E-09	7.73E-08	1.17E-05	4.28E-08	1.47E-06	7.62E-07	3.57E-07	1.85E-08	1.33E-06	0.000163091	4.55E-07	6.11E-10	0.000114392	6.39E-05	8.09E-08	0.000323918	6.67E-06	0.995425985	0.000257269	0.000103731	2.25E-05	6.13E-06	4.25E-05	2.24E-07	2.08E-06	0.000315542	0	SARC	SARC	1
A104T39	5.24E-05	0.012560868	0.001232302	1.79E-06	0.000192894	2.31E-06	2.52E-09	4.56E-06	0.004042679	6.12E-07	5.65E-06	4.49E-06	5.21E-06	4.85E-06	0.001757641	2.93E-05	5.53E-05	4.92E-10	4.21E-05	0.000163465	7.88E-06	0.002484952	5.13E-06	0.82842178	0.002046377	0.000238117	4.09E-05	1.52E-05	0.000116944	6.57E-06	1.35E-05	0.146444275	0	SARC	SARC	1
A104T40	4.48E-05	0.000115664	0.002660984	0.000327149	1.43E-05	6.16E-06	1.11E-07	1.15E-06	0.000715605	3.85E-06	0.000179132	2.03E-06	3.39E-05	7.55E-07	3.63E-07	3.25E-05	3.13E-06	1.64E-07	6.27E-05	0.006267139	0.000287795	0.000151602	6.33E-07	0.640983302	0.203182651	0.000270701	5.39E-05	3.13E-05	0.001697231	3.13E-05	0.001794261	0.141043698	0	SARC	SARC	1
A104T41	1.43E-05	0.001976357	0.017515228	0.00027415	0.00011091	1.21E-05	8.39E-09	8.73E-05	0.003025657	5.94E-06	2.50E-05	1.43E-05	5.33E-06	6.13E-07	8.50E-05	4.49E-05	0.000486485	1.16E-06	0.00012106	0.001247652	4.94E-06	0.00017306	1.20E-05	0.818811608	0.014253032	0.000872744	0.001303618	2.09E-06	0.000372876	6.60E-06	0.001697466	0.13743645	0	SARC	SARC	1
A104T42	7.28E-05	0.000169349	0.000160341	7.46E-05	1.69E-06	1.28E-07	1.94E-07	1.90E-07	0.010464953	8.08E-08	0.000129962	4.31E-06	6.77E-07	1.12E-06	3.78E-05	1.42E-05	9.31E-06	1.50E-09	2.69E-05	0.005500048	9.36E-08	0.000378744	7.14E-06	0.950269155	0.000190288	0.000132476	2.08E-06	2.55E-06	3.39E-05	1.20E-05	0.00300477	0.029298094	0	SARC	SARC	1
A104T43	2.49E-05	0.000142013	3.51E-05	0.000200622	6.15E-06	2.46E-08	2.41E-10	2.15E-06	5.06E-05	5.91E-08	1.97E-06	4.12E-07	4.77E-07	1.07E-07	9.60E-07	6.40E-05	1.11E-06	1.99E-10	0.000185831	0.000415692	1.41E-07	8.16E-05	9.51E-07	0.990343871	8.22E-05	0.000440544	6.37E-05	7.59E-06	3.71E-05	1.10E-06	1.01E-05	0.007798938	0	SARC	SARC	1
A104T44	2.07E-05	0.000347499	1.33E-05	1.39E-06	8.72E-06	1.68E-08	4.43E-11	5.06E-07	9.48E-07	5.19E-08	7.56E-08	6.03E-08	4.28E-07	9.21E-09	1.55E-06	1.01E-05	1.87E-05	2.40E-10	4.15E-06	9.66E-06	4.49E-07	1.87E-06	6.92E-08	0.995390642	7.33E-06	1.97E-06	9.18E-05	3.21E-07	3.30E-05	7.67E-08	5.61E-06	0.004028898	0	SARC	SARC	1
A104T45	0.011360033	0.006344046	0.000666287	0.00290925	0.000263903	2.63E-05	4.09E-09	0.001305812	0.037070912	0.00478204	5.47E-05	0.000128739	8.46E-07	0.00013784	0.004912341	0.001617204	0.002108803	5.92E-06	0.039562922	0.016666444	0.000159894	0.050856039	4.14E-05	0.482886611	0.035617274	0.003660185	0.000104859	0.000301859	0.025888479	4.28E-05	0.000709806	0.269806477	0	SARC	SARC	1
A104T46	4.45E-06	0.000391261	0.000362279	0.001851474	4.02E-07	1.02E-07	1.10E-10	7.16E-09	5.38E-06	7.48E-07	2.09E-06	2.15E-07	5.38E-07	3.04E-08	8.46E-06	3.85E-06	9.74E-07	1.35E-09	8.12E-05	0.00015722	4.58E-07	0.00016871	1.47E-07	0.976661624	0.005771329	6.09E-06	2.44E-05	2.65E-05	0.000910721	3.23E-07	3.85E-05	0.013520507	0	SARC	SARC	1
A104T47	2.70E-05	2.05E-05	5.78E-05	5.95E-05	8.55E-07	1.32E-07	1.51E-10	3.74E-07	0.000357788	4.02E-08	3.51E-07	1.14E-06	1.33E-07	2.22E-08	3.01E-06	2.66E-06	2.36E-06	5.38E-09	2.13E-05	5.09E-05	3.81E-07	3.95E-05	4.50E-08	0.99656258	1.08E-05	7.81E-06	3.89E-07	1.02E-06	7.89E-06	2.90E-08	4.03E-06	0.002759655	0	SARC	SARC	1
A104T48	0.005981662	0.000999025	0.002297369	3.64E-05	0.000110783	8.31E-07	1.19E-08	0.000118129	0.000736336	3.91E-07	0.000695427	0.000164781	3.35E-05	2.27E-06	3.08E-05	0.001328996	8.88E-06	1.33E-08	0.000387766	0.012475439	0.000525578	0.012243612	5.35E-06	0.695452671	0.039806049	0.00133418	5.20E-05	8.38E-06	0.000508818	1.70E-05	0.003727301	0.220910249	0	SARC	SARC	1
A108T49	1.70E-05	0.017791273	0.034523644	0.001676926	0.000220101	4.13E-05	2.35E-08	1.13E-05	0.0008545	2.50E-06	5.83E-05	1.74E-06	3.53E-06	2.59E-06	6.24E-05	6.79E-05	5.15E-05	7.44E-08	0.000874359	0.000371702	0.000123787	0.000418196	4.17E-06	0.870678206	0.059495554	0.001912354	0.000724521	6.51E-06	0.001383583	2.39E-06	0.0001696	0.008448577	0	SARC	SARC	1
A108T50	0.00080307	0.000458492	0.005311092	0.003198373	9.12E-05	1.98E-07	3.82E-09	9.20E-07	0.000488767	8.44E-06	9.05E-05	0.00026606	5.63E-06	7.42E-06	7.42E-05	0.000289578	0.000215574	2.54E-06	0.001380789	0.000648083	8.07E-05	0.000692551	1.08E-05	0.433333633	0.253717012	0.001879721	3.24E-05	0.003201584	0.074754442	4.04E-05	1.22E-05	0.218903732	0	SARC	SARC	1
A61T1	0.000647991	0.000120727	0.004858709	1.38E-05	5.17E-06	2.00E-08	2.16E-08	6.76E-08	0.007540619	1.22E-06	2.81E-05	4.35E-05	9.68E-08	1.68E-06	6.16E-05	6.57E-05	7.83E-06	1.52E-09	0.00013131	0.001873295	1.84E-06	0.002713408	2.92E-06	0.950464755	0.003697584	0.000179212	8.54E-07	2.69E-05	0.000240514	1.46E-06	2.74E-05	0.027241742	0	SARC	SARC	1
A61T10	7.37E-05	0.086428221	0.092614107	0.007328336	1.56E-06	4.11E-06	2.23E-08	4.45E-07	7.50E-05	1.66E-05	4.19E-05	4.33E-06	1.09E-06	4.16E-07	6.56E-06	0.000115425	6.59E-06	2.71E-07	0.000562156	0.000196409	2.43E-06	2.69E-05	8.94E-06	0.811317283	0.000419667	0.000109634	2.07E-05	7.12E-05	0.000420023	1.21E-06	1.27E-05	0.000112077	0	SARC	SARC	1
A61T11	3.32E-05	0.000476768	0.000784584	0.000439307	3.67E-07	1.21E-08	2.65E-10	3.68E-08	8.76E-05	2.31E-08	1.13E-06	5.48E-07	6.51E-07	1.42E-07	2.22E-06	5.98E-06	1.52E-06	3.39E-10	7.18E-05	0.000177365	2.19E-07	8.89E-05	7.76E-08	0.977881145	0.00056855	1.24E-05	1.18E-05	2.01E-05	8.16E-05	7.06E-07	1.79E-05	0.01923341	0	SARC	SARC	1
A61T12	0.000118265	0.006398734	0.000199337	7.20E-06	7.37E-06	6.77E-08	5.84E-10	2.31E-07	0.000291611	8.44E-08	1.89E-06	4.13E-06	1.44E-06	2.88E-07	1.32E-05	1.22E-05	1.78E-05	6.57E-09	0.000187806	0.000287251	1.34E-06	0.000282216	3.25E-07	0.94710649	0.000322763	0.000177917	7.51E-05	8.31E-06	0.000176412	5.32E-07	1.38E-05	0.044285815	0	SARC	SARC	1
A61T13	5.87E-06	0.020536494	0.0063716	0.002279071	3.35E-05	3.48E-05	5.28E-10	2.91E-05	8.85E-05	1.69E-06	2.23E-05	3.12E-07	3.09E-06	2.39E-07	4.02E-05	3.05E-05	0.000988345	1.06E-07	0.000251373	0.000237122	1.21E-05	0.000169978	1.76E-05	0.949571383	0.001519729	0.004679489	0.000130032	1.25E-05	0.001539656	1.08E-05	8.54E-05	0.011297094	0	SARC	SARC	1
A61T14	8.29E-05	6.62E-06	2.72E-05	0.000446627	8.22E-07	1.11E-08	2.77E-11	3.51E-07	0.000108861	8.50E-07	3.11E-06	4.53E-06	9.15E-08	3.72E-08	3.62E-05	8.87E-06	3.43E-07	2.17E-11	0.000548554	0.000218457	1.22E-07	0.000871056	3.91E-07	0.994607311	5.02E-06	1.42E-06	3.40E-09	0.000221118	6.51E-06	3.87E-09	9.19E-07	0.002791752	0	SARC	SARC	1
A61T15	0.00040362	0.000153374	0.001472383	0.026005178	1.93E-05	8.48E-07	3.71E-07	1.03E-05	5.49E-05	5.57E-08	0.000127819	0.000183673	7.83E-05	4.18E-07	2.50E-06	2.44E-05	0.285186533	0.000601092	0.000126872	0.008683829	2.02E-06	0.000201413	0.000450128	0.675289595	4.43E-06	0.000609491	6.00E-08	4.30E-05	0.000141865	3.15E-05	2.92E-05	6.15E-05	0	SARC	SARC	1
A61T16	1.97E-05	2.46E-05	0.004329936	2.99E-05	3.27E-07	2.95E-08	1.41E-10	3.61E-07	0.001147169	6.36E-07	5.56E-07	2.47E-07	4.02E-09	2.05E-07	3.00E-05	4.42E-06	8.78E-06	7.95E-09	2.24E-06	0.000563024	1.86E-07	0.000288722	3.33E-06	0.985599169	0.002957293	2.76E-05	7.28E-07	4.47E-05	9.05E-05	1.40E-07	8.49E-07	0.004824636	0	SARC	SARC	1
A61T2	2.17E-06	0.00012003	0.002107233	6.64E-06	1.71E-06	9.05E-08	2.55E-10	5.08E-08	4.16E-05	2.38E-07	6.83E-07	7.87E-07	4.57E-08	6.55E-09	5.66E-06	4.89E-06	2.24E-06	3.46E-08	2.70E-06	8.68E-05	1.49E-07	1.84E-05	3.81E-07	0.995633115	0.00046434	2.38E-05	0.000279549	1.38E-06	2.67E-05	3.40E-07	1.98E-05	0.001148396	0	SARC	SARC	1
A61T3	9.22E-05	0.0123584	0.005804094	0.000814654	1.86E-06	6.37E-06	1.14E-07	9.24E-06	0.106529375	3.15E-06	1.39E-05	2.78E-05	1.18E-06	6.07E-06	0.000117733	3.12E-05	7.65E-05	6.38E-07	0.000102823	0.004222163	3.57E-07	0.000954167	4.02E-06	0.862051174	0.000604269	0.000278259	0.000136261	8.68E-06	0.000182199	8.83E-06	0.000554007	0.004998292	0	SARC	SARC	1
A61T4	6.35E-06	0.00186205	0.017253	0.001081785	3.89E-06	3.93E-06	1.16E-10	4.33E-06	0.020482222	5.06E-05	1.41E-06	3.23E-06	6.34E-07	4.06E-07	1.03E-06	0.000166964	6.57E-06	7.34E-08	0.000480776	0.003491744	2.44E-06	0.000479	3.66E-06	0.949619896	0.000323784	0.000113108	0.00034856	0.002763073	0.001359675	5.47E-07	6.87E-06	7.84E-05	0	SARC	SARC	1
A61T5	0.001276687	0.000138868	0.000165763	0.002505589	2.19E-06	7.35E-08	2.18E-06	4.36E-07	0.000503429	4.57E-06	0.000702466	0.000190842	2.62E-05	5.50E-07	6.34E-07	0.003650189	4.32E-07	9.59E-08	0.052573741	0.003091985	5.47E-06	0.000145253	5.81E-06	0.827631691	0.019610184	0.001128072	1.83E-05	7.79E-05	0.000224901	0.000142475	0.00532338	0.0808497	0	SARC	SARC	1
A61T6	0.000277184	0.122735101	0.002809446	0.000514006	1.95E-05	2.04E-05	1.97E-08	0.000543437	0.032133971	2.67E-06	2.11E-05	0.000104992	8.41E-07	5.77E-06	1.90E-05	0.000115714	6.09E-05	1.26E-07	0.000273446	0.010261479	1.39E-06	0.001346908	3.55E-05	0.823524414	0.000255009	0.000961705	0.000129733	6.89E-06	0.000289155	1.85E-05	0.000660086	0.002851556	0	SARC	SARC	1
A61T7	4.04E-06	5.56E-06	0.001697098	0.000442776	7.68E-08	8.71E-09	6.45E-12	5.25E-08	0.000426035	1.40E-06	6.96E-07	3.51E-07	2.68E-07	1.50E-09	9.94E-08	1.53E-05	1.39E-07	1.42E-09	5.22E-06	0.000206623	1.31E-07	1.07E-05	1.80E-07	0.995339971	0.001563597	8.26E-07	7.61E-06	4.05E-05	5.03E-05	3.45E-07	7.21E-06	0.000172917	0	SARC	SARC	1
A61T8	9.94E-05	0.036978509	0.003504849	9.32E-05	0.000979354	1.93E-05	3.41E-09	0.007224653	0.002732461	3.22E-06	0.000346026	8.81E-06	3.26E-05	2.60E-06	0.000189897	9.04E-05	0.002045527	6.37E-07	0.001191683	0.001230773	0.002668635	0.001014036	0.000127346	0.89795232	0.000643239	0.005461694	0.000255409	1.03E-06	0.003739461	1.04E-05	0.002564105	0.028788452	0	SARC	SARC	1
A61T9	0.017980304	0.000747031	0.000263407	0.000155125	5.61E-05	1.92E-07	4.11E-11	1.56E-05	0.000424261	6.74E-06	4.42E-05	6.27E-05	3.04E-06	2.63E-06	0.000143133	0.000229432	9.58E-07	8.67E-09	0.000979996	0.007212094	6.84E-05	0.007193716	7.59E-06	0.847163056	0.008054965	0.000535763	6.65E-06	8.03E-05	0.000460778	1.18E-06	5.83E-05	0.108042395	0	SARC	SARC	1
B95T10	2.13E-06	8.82E-06	0.004717156	0.000224956	7.72E-07	5.38E-08	2.05E-10	4.72E-08	7.58E-06	2.06E-06	2.15E-07	6.54E-06	1.85E-07	5.32E-08	9.51E-07	7.06E-06	9.89E-06	4.51E-09	0.000244497	0.000437983	1.03E-06	2.54E-05	1.16E-07	0.965197477	0.006692516	0.000103294	1.74E-05	8.42E-05	0.00156253	1.02E-07	2.44E-05	0.020620543	0	SARC	SARC	1
B95T11	2.35E-05	0.000154323	0.000493496	5.88E-06	5.33E-06	2.27E-07	4.79E-10	1.33E-07	0.002882196	5.16E-07	3.91E-06	0.00013162	5.98E-07	1.07E-07	9.07E-05	3.04E-05	1.56E-05	2.30E-09	0.000366364	0.002715099	1.31E-06	0.002766636	0.000115115	0.973257013	6.53E-05	3.03E-05	7.35E-06	0.000404002	0.000872067	1.10E-06	0.000167129	0.015392662	0	SARC	SARC	1
B95T5	5.65E-06	4.34E-05	0.001278693	0.000457965	1.01E-06	2.53E-07	7.39E-10	1.12E-07	2.08E-05	1.29E-09	8.58E-06	2.22E-07	3.05E-07	5.11E-09	9.21E-07	7.73E-07	1.63E-06	1.26E-09	2.85E-06	2.74E-05	3.11E-05	7.90E-05	2.69E-08	0.995389659	0.000251319	7.49E-05	1.11E-06	4.23E-07	2.49E-05	9.17E-07	2.63E-05	0.002269751	0	SARC	SARC	1
B95T6	1.55E-05	2.62E-06	0.003897173	0.013466645	7.16E-08	1.29E-07	2.94E-07	1.02E-07	4.06E-05	3.05E-08	2.40E-05	1.98E-06	1.94E-07	8.62E-09	2.37E-07	3.05E-06	4.20E-06	5.01E-09	3.06E-07	0.000194881	5.22E-08	5.95E-06	1.93E-06	0.977886081	1.99E-06	5.45E-05	1.58E-06	5.99E-07	9.48E-06	9.18E-05	0.003637935	0.000656178	0	SARC	SARC	1
B95T7	1.15E-06	3.10E-07	0.000175185	9.39E-05	1.33E-08	1.01E-08	9.85E-10	4.90E-10	0.000149919	3.31E-08	4.63E-07	9.02E-07	2.91E-08	1.38E-08	3.02E-05	1.04E-07	8.89E-07	4.36E-11	3.77E-06	8.23E-05	1.57E-08	0.000401241	7.26E-08	0.978191018	3.75E-05	2.05E-07	5.28E-08	1.84E-05	2.67E-05	2.11E-07	5.25E-05	0.020732863	0	SARC	SARC	1
B95T8	3.12E-05	0.000877536	0.00980395	0.000221948	1.32E-06	8.25E-07	4.08E-09	6.82E-07	0.000730587	1.35E-07	7.54E-07	2.15E-06	1.19E-07	1.20E-06	2.62E-05	3.48E-06	2.01E-05	3.32E-08	2.34E-05	0.000633954	1.14E-06	0.000640982	4.00E-07	0.942256449	0.010978961	0.000230163	2.74E-05	2.27E-05	0.000367025	7.86E-07	8.20E-06	0.033086343	0	SARC	SARC	1
B95T9	5.62E-06	1.10E-06	0.004970526	0.001173683	2.58E-08	1.55E-08	1.60E-10	1.39E-07	0.002140538	8.60E-08	1.35E-07	3.32E-07	2.18E-08	2.01E-08	1.36E-06	7.56E-08	1.02E-05	3.84E-09	2.98E-07	0.000108953	7.56E-08	7.11E-05	2.04E-08	0.983700094	0.00021581	8.15E-08	1.10E-07	8.69E-06	1.10E-05	1.16E-06	2.93E-06	0.007575681	0	SARC	SARC	1
11_3	5.63E-07	2.85E-06	1.22E-07	2.42E-08	0.000141818	4.52E-07	0.000239873	1.40E-06	1.01E-07	1.43E-06	1.79E-06	2.46E-10	3.93E-05	0.99925785	4.73E-06	1.22E-07	8.35E-08	0.000173232	2.58E-07	1.45E-06	5.15E-08	3.86E-05	1.10E-06	1.16E-05	2.54E-07	3.68E-05	6.31E-11	2.18E-06	7.45E-07	1.47E-05	9.85E-10	2.65E-05	0	LAML	LAML	1
12_3	7.56E-06	6.74E-05	1.83E-05	1.40E-07	0.001585404	2.68E-07	0.001557716	0.000503847	1.35E-07	0.004021927	1.18E-05	1.80E-10	2.87E-05	0.989537787	1.65E-05	2.03E-07	6.59E-08	0.001283699	7.62E-07	2.68E-06	1.04E-07	5.16E-05	1.82E-05	8.77E-06	1.56E-05	2.06E-05	1.57E-09	3.53E-07	7.18E-05	0.000124242	1.73E-07	0.001043692	0	LAML	LAML	1
13_3	2.24E-06	1.03E-05	1.27E-07	3.34E-06	0.001797611	2.13E-06	0.002784515	4.64E-06	1.94E-08	0.002815244	3.96E-05	5.62E-10	0.000198143	0.986523231	0.000101389	5.96E-07	1.03E-06	0.00078942	1.85E-07	4.96E-07	3.34E-07	4.83E-06	8.95E-06	3.35E-06	1.12E-06	2.71E-06	1.01E-10	4.41E-06	6.89E-06	0.004880297	8.36E-08	1.28E-05	0	LAML	LAML	1
14_3	3.26E-07	1.34E-06	3.59E-05	5.29E-06	0.005647288	1.96E-06	0.006926102	7.74E-07	2.42E-07	0.173967548	2.60E-05	1.88E-09	0.001154923	0.811281866	3.00E-05	3.95E-07	6.10E-08	1.41E-05	2.91E-07	5.64E-07	5.63E-08	7.12E-06	5.54E-06	7.87E-05	3.56E-05	8.46E-07	1.11E-09	0.000109039	4.30E-05	0.000551553	1.17E-08	7.34E-05	0	LAML	LAML	1
15_3	6.63E-08	3.96E-05	0.000208357	4.73E-06	0.001403411	1.54E-05	0.001338445	5.71E-06	2.78E-08	0.108564922	8.83E-06	4.49E-08	9.05E-05	0.885540228	0.000612573	3.06E-07	6.60E-06	0.00066221	5.83E-07	2.04E-05	2.83E-08	3.62E-06	2.13E-05	2.10E-05	3.86E-05	1.60E-06	2.43E-09	0.000182719	0.000343019	0.000153004	1.78E-07	0.000712001	0	LAML	LAML	1
16_3	1.84E-07	2.19E-05	2.42E-06	3.69E-07	4.32E-05	4.09E-08	0.002649563	3.50E-07	5.22E-08	7.54E-07	2.73E-07	2.11E-11	8.22E-06	0.997198521	2.14E-05	2.42E-08	3.75E-08	1.38E-05	3.54E-08	3.36E-07	8.33E-10	3.84E-06	8.61E-07	4.74E-06	1.27E-07	1.37E-06	8.62E-11	2.15E-07	7.02E-08	2.36E-05	4.52E-10	3.67E-06	0	LAML	LAML	1
1_3	1.04E-07	5.74E-06	6.87E-06	4.35E-06	0.005661936	5.27E-07	0.001817251	4.69E-07	6.01E-09	0.000930005	3.02E-06	7.06E-09	6.99E-05	0.990850382	2.78E-06	1.40E-08	5.23E-08	0.000292956	1.48E-06	1.79E-07	6.94E-08	4.19E-06	5.53E-07	0.000138006	2.11E-05	1.59E-06	2.23E-09	5.71E-05	1.71E-05	7.39E-05	3.09E-09	3.84E-05	0	LAML	LAML	1
2_3	7.68E-07	0.000882147	0.000692447	2.96E-05	0.034038383	0.000104288	0.117328281	9.18E-05	2.24E-08	0.071662198	4.19E-05	1.47E-08	0.001350241	0.762525775	0.001459514	3.47E-06	0.000239159	0.00332764	2.89E-07	5.53E-06	1.37E-06	2.52E-06	0.000123439	0.000779779	8.15E-05	1.09E-06	2.43E-07	9.32E-06	0.002497401	0.001171968	5.00E-06	0.001542924	0	LAML	LAML	1
3_3	4.57E-07	5.95E-05	8.85E-06	9.39E-06	0.000205994	2.53E-05	0.004449501	7.76E-07	2.33E-08	0.01355383	2.67E-06	1.38E-09	1.68E-05	0.977905069	8.51E-06	4.08E-08	4.15E-08	8.36E-06	4.13E-07	1.24E-07	3.14E-07	1.51E-06	2.01E-06	2.59E-05	2.69E-05	2.78E-07	1.45E-11	8.41E-06	2.08E-05	0.003619292	1.21E-09	3.88E-05	0	LAML	LAML	1
6_3	6.93E-07	2.54E-06	1.70E-05	1.59E-06	0.000294903	2.09E-06	0.005659677	3.68E-05	1.09E-07	0.008231498	4.43E-06	4.92E-10	1.70E-05	0.982789941	0.000231509	1.54E-07	1.19E-06	0.000236409	1.02E-07	3.88E-07	8.80E-08	2.52E-05	2.49E-05	1.39E-05	1.80E-05	7.93E-08	6.82E-10	9.11E-06	3.66E-05	0.002252574	2.12E-08	9.15E-05	0	LAML	LAML	1
7_3	1.45E-06	0.000303049	0.000572193	0.000167836	0.002206077	5.27E-06	0.025971274	3.74E-06	2.78E-07	0.06624768	5.08E-05	2.04E-08	4.83E-05	0.893854174	0.000239126	2.57E-06	8.04E-07	4.85E-06	2.68E-07	1.59E-06	2.87E-07	1.65E-05	5.00E-05	4.91E-05	0.000209157	3.02E-07	1.54E-09	0.000139506	6.54E-05	0.009569776	1.82E-07	0.000218384	0	LAML	LAML	1
8_3	3.27E-07	3.60E-06	1.47E-05	3.68E-06	0.000118065	4.58E-08	9.38E-05	3.44E-07	4.96E-08	0.000214327	8.78E-07	2.03E-10	5.55E-06	0.999192913	2.56E-05	3.56E-08	2.42E-07	0.000175566	1.24E-07	7.68E-07	9.65E-08	2.06E-05	7.98E-07	2.01E-06	1.10E-06	9.26E-06	4.00E-11	6.28E-07	1.14E-05	1.05E-06	2.90E-08	0.000102331	0	LAML	LAML	1
KPOPBR-003-T	1.08E-06	3.43E-07	0.977890543	0.02182939	1.21E-08	1.87E-11	4.59E-10	1.12E-09	4.68E-05	4.70E-08	1.44E-06	2.13E-07	1.65E-08	2.00E-11	4.64E-11	1.21E-05	1.85E-05	7.95E-05	6.51E-10	5.75E-05	1.08E-05	7.17E-10	9.91E-07	4.37E-05	4.10E-07	2.13E-07	3.15E-08	2.88E-08	2.82E-06	6.53E-07	2.78E-06	3.96E-10	0	BRCA	BRCA	1
KPOPBR-004-T	8.29E-13	2.50E-09	0.999996892	1.89E-06	2.00E-08	1.60E-09	8.30E-13	3.79E-13	5.83E-11	2.13E-09	2.42E-09	2.94E-09	7.49E-09	2.11E-14	6.02E-13	1.59E-09	6.42E-08	3.93E-08	2.58E-10	7.41E-08	7.54E-07	9.47E-13	5.94E-08	5.16E-08	6.53E-12	5.67E-10	6.18E-11	3.46E-08	2.10E-08	1.48E-08	6.79E-08	8.87E-12	0	BRCA	BRCA	1
KPOPBR-005-T	8.79E-16	1.38E-08	0.999999962	9.81E-09	1.94E-09	3.77E-13	2.09E-16	1.95E-12	1.16E-15	2.56E-11	9.09E-12	5.69E-12	2.59E-10	1.93E-16	2.87E-16	1.46E-11	6.70E-11	4.68E-11	1.99E-12	2.57E-12	1.08E-08	1.10E-15	1.50E-09	1.62E-12	2.97E-11	2.51E-12	4.88E-12	1.84E-12	1.09E-11	1.13E-10	3.69E-13	1.80E-14	0	BRCA	BRCA	1
KPOPBR-007-T	2.21E-11	8.18E-07	0.999998021	4.58E-07	6.13E-10	1.59E-10	2.92E-16	2.15E-13	2.12E-14	4.49E-10	1.66E-09	3.14E-09	3.90E-11	1.83E-15	1.89E-13	2.80E-08	1.05E-08	2.44E-09	2.17E-10	4.03E-09	3.96E-07	7.24E-14	8.34E-11	5.43E-09	8.53E-09	3.14E-10	5.93E-09	1.24E-09	1.11E-07	1.22E-07	1.71E-09	2.82E-11	0	BRCA	BRCA	1
KPOPBR-013-T	3.60E-11	1.04E-08	0.999999872	4.18E-08	9.32E-10	6.07E-13	2.37E-14	4.09E-12	9.60E-13	4.53E-12	6.38E-10	2.91E-12	8.09E-10	7.48E-17	4.13E-14	7.11E-10	5.96E-09	7.43E-10	5.15E-13	9.55E-09	4.22E-08	4.07E-14	2.86E-09	5.25E-10	3.18E-12	1.96E-11	1.65E-13	3.48E-10	8.89E-11	1.92E-09	8.09E-09	2.34E-13	0	BRCA	BRCA	1
KPOPBR-014-T	2.91E-14	3.47E-08	0.999999725	2.90E-08	1.20E-09	1.20E-12	1.75E-16	4.60E-13	1.28E-14	2.19E-12	1.42E-08	6.18E-11	1.47E-09	4.90E-17	3.35E-13	2.17E-10	1.17E-09	2.63E-11	1.21E-13	4.61E-10	1.67E-07	1.11E-14	3.80E-11	1.12E-08	3.08E-11	2.75E-10	1.38E-11	6.69E-11	2.29E-10	1.19E-08	1.49E-09	8.09E-13	0	BRCA	BRCA	1
KPOPBR-015-T	1.95E-11	1.42E-08	0.999999178	2.31E-07	5.56E-09	1.33E-13	1.12E-14	1.64E-11	1.78E-13	7.62E-11	8.13E-09	8.17E-11	1.34E-10	1.78E-15	6.29E-14	1.47E-08	7.80E-09	6.39E-09	1.53E-12	1.12E-08	1.09E-07	1.89E-13	8.10E-08	5.57E-09	5.65E-09	3.61E-09	1.13E-11	2.03E-08	6.81E-09	2.91E-07	6.49E-11	1.28E-12	0	BRCA	BRCA	1
KPOPBR-017-T	2.52E-09	5.89E-08	0.999876362	0.000115089	6.37E-08	1.09E-10	2.05E-12	7.18E-10	3.65E-12	5.18E-09	6.46E-08	6.82E-11	1.74E-07	1.42E-13	3.99E-12	4.53E-08	8.26E-08	3.97E-08	8.74E-11	4.87E-07	3.76E-07	1.88E-11	2.92E-06	1.04E-07	2.32E-10	2.08E-09	1.58E-11	2.50E-06	9.52E-08	1.45E-06	7.51E-08	3.83E-11	0	BRCA	BRCA	1
KPOPBR-019-T	1.02E-11	3.96E-07	0.999999427	6.98E-08	2.86E-11	1.68E-12	2.67E-16	4.30E-11	1.74E-12	7.51E-10	4.27E-11	9.54E-10	1.83E-10	1.38E-14	7.61E-17	6.43E-09	4.88E-10	7.87E-10	2.27E-11	7.21E-08	1.75E-08	3.57E-15	3.82E-11	2.60E-09	3.89E-10	6.84E-10	4.50E-10	1.55E-10	8.13E-10	2.38E-09	3.60E-11	1.48E-11	0	BRCA	BRCA	1
KPOPBR-020-T	1.82E-09	6.01E-06	0.999834829	0.00015387	2.36E-10	7.92E-10	1.04E-14	1.79E-09	1.90E-12	1.41E-08	6.85E-08	1.88E-08	1.83E-08	1.10E-13	5.62E-14	7.56E-11	1.13E-06	1.62E-10	1.30E-08	2.76E-06	1.03E-06	9.10E-13	4.04E-10	6.81E-10	2.83E-10	1.24E-07	1.91E-10	4.63E-08	5.40E-09	5.09E-08	5.57E-09	9.17E-10	0	BRCA	BRCA	1
KPOPBR-023-T	7.14E-14	7.03E-07	0.999999126	3.59E-08	2.00E-10	9.83E-15	6.42E-15	2.21E-14	1.40E-13	2.88E-11	4.14E-08	2.20E-11	3.94E-10	1.19E-16	2.19E-13	9.87E-13	3.52E-08	3.52E-08	1.76E-13	6.00E-10	1.04E-08	9.71E-16	1.45E-10	2.17E-09	1.21E-11	6.24E-12	2.38E-12	3.15E-10	2.44E-10	8.62E-09	5.36E-11	2.84E-13	0	BRCA	BRCA	1
KPOPBR-024-T	1.83E-14	9.98E-10	0.999999934	1.44E-08	1.72E-09	2.81E-13	8.01E-15	4.22E-13	5.94E-14	5.82E-13	5.00E-10	4.30E-12	6.12E-11	3.17E-16	1.31E-12	4.59E-11	2.52E-08	2.56E-11	4.74E-13	4.83E-10	1.54E-08	4.86E-15	5.36E-10	3.85E-09	1.59E-11	2.37E-11	1.51E-13	7.87E-10	1.92E-10	1.04E-09	4.48E-10	1.13E-13	0	BRCA	BRCA	1
KPOPBR-025-T	6.94E-12	3.43E-06	0.999880151	1.47E-05	1.16E-07	9.08E-09	2.63E-14	7.71E-12	5.17E-12	6.77E-10	3.00E-08	1.08E-06	9.41E-08	1.88E-14	2.28E-11	1.78E-10	2.02E-05	7.46E-06	1.61E-11	7.32E-09	6.55E-05	5.97E-14	9.03E-09	1.14E-08	1.82E-10	2.07E-09	1.14E-09	7.29E-09	1.36E-09	7.18E-06	4.54E-09	1.85E-11	0	BRCA	BRCA	1
KPOPBR-027-T	6.69E-13	3.44E-07	0.999987723	1.21E-06	5.28E-09	4.68E-14	2.10E-12	1.26E-12	1.12E-12	6.51E-11	2.09E-06	1.03E-09	4.87E-08	2.89E-15	9.65E-13	1.11E-11	6.53E-06	1.81E-06	3.10E-11	1.78E-08	3.61E-08	1.69E-14	1.46E-07	5.80E-10	1.44E-11	1.71E-10	2.01E-12	4.49E-10	6.75E-10	3.10E-08	2.17E-09	1.99E-13	0	BRCA	BRCA	1
KPOPBR-028-T	9.79E-12	2.58E-08	0.999636787	2.29E-05	5.04E-09	6.95E-10	1.65E-13	1.58E-10	3.81E-12	1.10E-07	2.89E-07	5.71E-08	4.20E-07	1.30E-13	2.24E-11	1.20E-10	0.000328296	5.79E-08	2.01E-10	8.86E-08	9.05E-06	2.12E-13	2.10E-09	6.79E-08	2.29E-10	7.40E-10	4.63E-11	5.75E-07	3.64E-07	4.41E-07	4.67E-07	6.41E-11	0	BRCA	BRCA	1
KPOPBR-029-T	1.21E-09	6.74E-07	0.99997697	4.25E-06	1.39E-07	7.84E-11	2.87E-15	8.97E-12	4.94E-10	5.59E-06	5.18E-08	1.17E-07	2.51E-07	1.50E-13	9.36E-13	1.72E-07	3.41E-08	7.14E-07	2.27E-10	6.03E-07	5.51E-06	2.45E-12	3.16E-08	7.87E-07	1.58E-08	2.05E-07	1.44E-09	3.51E-06	2.63E-07	8.95E-08	2.18E-08	3.84E-11	0	BRCA	BRCA	1
KPOPBR-030-T	3.58E-10	1.48E-06	0.999997275	1.10E-07	1.35E-10	7.52E-13	2.22E-16	3.98E-13	7.22E-11	6.06E-08	3.30E-09	5.98E-09	6.73E-11	1.02E-14	1.34E-12	8.72E-09	4.23E-07	1.73E-09	1.53E-10	7.01E-08	2.20E-08	3.86E-11	7.44E-09	3.47E-08	6.39E-09	4.88E-10	5.31E-11	2.95E-07	8.25E-09	1.88E-07	5.14E-11	3.27E-10	0	BRCA	BRCA	1
KPOPBR-031-T	2.15E-14	1.36E-09	0.99999963	3.41E-07	1.32E-10	1.96E-14	4.38E-16	5.87E-14	4.31E-13	5.47E-12	1.03E-09	7.73E-12	2.00E-11	1.59E-17	1.41E-15	3.16E-11	5.67E-11	6.10E-11	6.78E-15	1.57E-09	3.13E-10	5.07E-17	3.32E-11	2.21E-11	4.01E-11	1.01E-10	8.78E-14	4.43E-12	1.03E-11	2.37E-08	5.03E-10	1.48E-14	0	BRCA	BRCA	1
KPOPBR-032-T	3.67E-11	3.28E-11	0.999998707	6.64E-07	2.60E-09	5.71E-14	4.56E-15	8.08E-12	3.39E-12	4.32E-10	1.03E-09	2.08E-10	1.44E-09	1.53E-13	6.21E-13	2.79E-08	1.25E-09	6.50E-10	1.41E-11	4.57E-07	5.70E-09	9.07E-13	2.04E-08	2.94E-09	2.05E-09	1.41E-08	9.15E-12	7.53E-08	1.38E-08	1.81E-09	4.94E-10	6.61E-13	0	BRCA	BRCA	1
KPOPBR-034-T	7.62E-14	8.52E-07	0.999950107	4.87E-05	3.38E-09	4.91E-12	3.22E-14	1.97E-11	6.52E-14	7.13E-11	3.27E-10	1.87E-11	1.09E-10	2.04E-15	8.72E-14	7.22E-11	3.99E-08	1.56E-09	1.04E-12	1.79E-09	9.32E-11	4.38E-15	4.77E-08	1.25E-08	6.37E-10	6.04E-10	6.68E-10	4.51E-10	5.79E-09	1.81E-07	1.07E-09	7.66E-13	0	BRCA	BRCA	1
KPOPBR-035-T	2.59E-13	1.44E-09	0.999995418	1.33E-06	9.39E-07	5.17E-11	7.58E-13	1.54E-11	1.01E-12	1.94E-11	1.76E-08	4.18E-10	1.58E-07	1.22E-14	6.31E-12	5.35E-11	1.37E-06	5.96E-08	3.15E-11	2.83E-09	2.24E-07	4.87E-14	1.03E-07	7.24E-08	1.31E-10	1.83E-09	5.57E-12	5.60E-08	3.84E-08	2.10E-07	3.55E-09	1.43E-11	0	BRCA	BRCA	1
KPOPBR-036-T	9.66E-10	1.67E-06	0.99999423	7.28E-07	7.66E-08	9.76E-14	1.18E-14	1.22E-10	3.75E-13	3.58E-11	2.15E-08	9.96E-10	1.04E-07	6.67E-15	4.68E-12	5.39E-07	2.98E-08	7.86E-09	4.47E-10	4.13E-08	1.45E-07	6.61E-12	1.87E-06	3.25E-08	4.71E-11	4.72E-08	1.18E-11	4.17E-08	1.91E-10	4.15E-07	3.66E-10	8.04E-11	0	BRCA	BRCA	1
KPOPBR-039-T	1.56E-09	5.54E-05	0.996845799	0.000808843	6.17E-09	5.35E-09	2.15E-11	7.96E-13	7.13E-11	2.24E-08	2.60E-07	2.02E-08	3.81E-08	2.76E-13	4.04E-12	5.70E-07	3.06E-06	0.002272321	1.58E-08	2.93E-06	5.97E-06	5.71E-12	1.44E-08	2.76E-08	5.05E-09	2.84E-06	1.08E-07	3.89E-09	1.53E-07	6.44E-08	1.49E-06	1.75E-09	0	BRCA	BRCA	1
KPOPBR-040-T	1.24E-14	8.61E-09	0.999990572	8.95E-06	3.03E-09	1.33E-10	4.80E-12	3.12E-11	1.16E-12	1.85E-08	2.08E-10	5.14E-12	9.45E-09	2.28E-15	3.15E-13	1.33E-11	1.99E-07	1.07E-09	1.16E-11	4.45E-09	7.81E-10	1.87E-14	1.02E-09	1.75E-08	5.35E-10	7.53E-11	4.20E-12	5.55E-09	5.13E-09	1.94E-07	4.91E-09	6.19E-12	0	BRCA	BRCA	1
KPOPBR-042-T	1.17E-10	1.92E-09	0.999999804	2.89E-08	4.39E-09	1.09E-11	6.48E-13	2.60E-14	3.45E-14	1.12E-09	1.10E-09	3.72E-09	2.17E-09	5.60E-15	2.07E-14	1.28E-08	7.01E-09	2.27E-10	2.10E-11	2.66E-09	2.30E-08	4.79E-12	3.66E-08	3.04E-09	1.38E-12	4.51E-10	1.52E-11	2.38E-09	8.80E-10	7.96E-09	5.55E-08	7.76E-12	0	BRCA	BRCA	1
KPOPBR-046-T	8.73E-11	3.17E-06	0.999990652	1.12E-06	7.38E-09	4.94E-09	6.30E-14	1.76E-11	3.15E-12	1.18E-07	7.72E-08	3.63E-08	4.98E-07	1.82E-14	3.85E-12	1.77E-08	1.58E-08	6.65E-09	1.25E-09	1.29E-06	2.31E-06	1.95E-11	3.24E-09	1.03E-07	1.06E-10	5.24E-08	2.64E-09	3.25E-08	3.39E-08	1.28E-07	3.23E-07	4.54E-10	0	BRCA	BRCA	1
KPOPBR-047-T	7.24E-10	8.20E-06	0.999987434	1.06E-06	1.87E-09	5.73E-11	1.91E-15	3.60E-11	3.58E-12	1.05E-07	1.61E-09	6.82E-09	3.90E-09	7.05E-14	3.34E-12	9.51E-08	2.08E-08	5.37E-07	5.56E-10	4.63E-09	4.30E-07	1.33E-12	6.70E-09	1.81E-06	1.02E-07	4.24E-10	2.20E-09	1.05E-07	2.40E-08	4.04E-08	2.20E-10	1.63E-10	0	BRCA	BRCA	1
KPOPBR-048-T	1.96E-11	7.39E-07	0.999997353	6.49E-07	2.06E-09	2.58E-10	5.36E-15	6.35E-12	4.07E-13	1.36E-09	1.78E-09	7.22E-09	1.68E-08	5.49E-16	1.52E-14	8.56E-10	3.30E-09	4.06E-10	1.60E-10	1.88E-07	7.61E-07	3.38E-14	5.69E-11	6.99E-08	6.85E-11	2.97E-10	3.82E-10	3.05E-08	3.08E-09	2.65E-08	1.45E-07	3.02E-11	0	BRCA	BRCA	1
KPOPBR-049-T	2.06E-15	6.47E-08	0.999999831	7.69E-09	2.40E-08	4.91E-12	4.26E-13	8.98E-14	4.67E-14	4.94E-10	9.25E-11	8.82E-10	2.65E-10	8.81E-15	1.36E-14	7.24E-11	6.76E-09	8.38E-11	1.40E-11	2.68E-10	1.12E-08	3.33E-15	4.47E-08	1.26E-09	2.29E-10	4.15E-10	1.94E-11	1.03E-09	1.51E-09	1.99E-09	1.03E-09	1.95E-13	0	BRCA	BRCA	1
KPOPBR-051-T	1.72E-11	0.013727538	0.984834094	4.57E-05	3.44E-08	2.25E-06	9.24E-11	8.97E-10	6.33E-09	0.00093189	8.97E-08	1.30E-09	8.97E-08	2.78E-11	9.16E-12	2.57E-10	4.37E-09	1.45E-10	1.41E-08	6.89E-07	8.21E-07	3.75E-11	5.73E-07	1.35E-09	4.03E-08	1.28E-06	1.34E-06	2.63E-08	1.11E-06	0.000148878	0.000303496	3.80E-09	0	BRCA	BRCA	1
KPOPBR-056-T	4.47E-11	8.12E-08	0.999997296	5.60E-08	9.08E-08	5.59E-10	3.80E-14	1.62E-12	2.29E-12	4.05E-09	6.11E-10	1.77E-08	3.61E-09	4.54E-14	1.46E-14	8.08E-08	1.56E-07	1.45E-10	1.42E-11	1.47E-09	6.79E-07	6.01E-11	1.03E-06	4.16E-07	6.34E-10	3.29E-10	1.34E-08	3.97E-08	3.53E-08	2.05E-11	1.02E-10	4.74E-12	0	BRCA	BRCA	1
KPOPBR-057-T	9.75E-11	1.15E-07	0.999997341	3.39E-07	2.40E-08	3.53E-10	1.00E-11	2.57E-12	2.92E-13	1.99E-07	8.96E-10	1.16E-09	1.04E-09	6.60E-14	4.91E-13	1.21E-06	1.09E-10	3.94E-08	3.97E-11	1.80E-10	7.72E-08	8.82E-13	1.71E-07	2.31E-07	9.84E-11	9.13E-09	1.73E-09	9.16E-09	4.66E-08	1.59E-07	2.22E-08	3.28E-12	0	BRCA	BRCA	1
KPOPBR-060-T	1.99E-10	7.99E-06	0.999967339	1.85E-05	2.20E-09	3.59E-10	7.55E-15	7.64E-11	1.24E-12	2.17E-09	5.73E-09	8.32E-08	2.16E-06	2.57E-15	3.36E-13	5.42E-09	8.24E-08	1.59E-09	1.05E-09	2.18E-07	6.72E-07	1.63E-13	7.35E-11	1.10E-06	5.16E-11	1.42E-09	1.21E-09	1.97E-09	2.65E-09	1.47E-06	3.38E-07	1.29E-10	0	BRCA	BRCA	1
KPOPBR-061-T	3.17E-07	0.000276818	0.993091517	0.00260032	1.26E-06	3.61E-08	3.13E-10	1.44E-10	1.24E-06	8.36E-06	2.14E-06	0.002489472	5.85E-07	3.53E-10	7.19E-10	1.38E-05	8.32E-05	4.00E-07	2.07E-05	6.44E-05	0.000390732	1.18E-09	1.51E-09	0.000426266	2.77E-06	2.25E-05	5.14E-06	0.000494106	1.55E-06	1.43E-06	7.50E-07	1.28E-07	0	BRCA	BRCA	1
KPOPBR-063-T	4.13E-11	4.42E-08	0.999999544	1.75E-07	2.08E-10	9.93E-13	2.02E-15	1.24E-11	5.35E-14	3.77E-11	2.55E-10	6.88E-10	3.05E-11	1.55E-16	1.12E-13	4.93E-10	5.19E-08	5.12E-10	7.28E-12	1.42E-09	9.04E-08	2.04E-14	4.05E-11	5.00E-08	1.17E-10	2.24E-10	7.46E-11	1.88E-10	9.79E-11	3.94E-08	3.23E-11	1.05E-11	0	BRCA	BRCA	1
KPOPBR-064-T	1.41E-13	1.14E-07	0.999997822	6.24E-08	3.27E-08	1.34E-08	1.62E-15	3.72E-11	1.77E-15	8.88E-11	2.89E-09	7.50E-10	1.14E-08	1.21E-15	3.75E-14	3.31E-11	1.18E-07	3.82E-11	2.42E-12	2.46E-10	1.54E-06	1.35E-13	7.67E-08	5.11E-10	1.16E-12	7.23E-09	3.20E-12	3.52E-10	1.36E-09	1.92E-07	6.84E-10	3.46E-12	0	BRCA	BRCA	1
KPOPBR-070-T	1.62E-11	7.75E-07	0.999986566	4.62E-06	5.75E-09	7.96E-11	1.27E-16	6.93E-12	1.44E-13	2.98E-08	4.05E-10	7.89E-10	1.98E-09	4.42E-16	1.21E-13	2.51E-09	9.55E-10	5.87E-10	5.50E-10	5.08E-09	7.86E-06	7.78E-13	4.37E-10	8.83E-08	2.89E-11	1.57E-10	1.86E-08	1.75E-08	1.87E-09	5.43E-09	1.53E-09	6.01E-12	0	BRCA	BRCA	1
KPOPBR-071-T	1.25E-11	1.25E-07	0.999674664	0.000321625	2.72E-07	2.33E-10	5.52E-15	1.03E-10	4.11E-12	9.79E-09	2.61E-08	1.48E-09	4.24E-08	1.48E-13	3.50E-13	1.07E-08	9.25E-07	4.42E-07	3.67E-11	7.55E-08	1.00E-06	1.82E-14	4.58E-08	4.56E-08	1.13E-08	5.38E-08	2.50E-10	3.47E-08	1.46E-07	4.09E-07	3.15E-08	9.95E-12	0	BRCA	BRCA	1
KPOPBR-072-T	5.77E-10	9.09E-10	0.999868967	0.000121834	3.79E-08	1.02E-11	1.70E-13	2.39E-13	4.03E-12	1.16E-09	8.55E-09	1.45E-08	2.63E-08	3.52E-14	4.16E-14	2.48E-06	1.25E-08	3.57E-09	3.63E-09	5.48E-08	4.98E-06	1.29E-12	9.08E-09	5.69E-09	1.03E-09	5.72E-10	4.91E-09	3.90E-08	8.77E-08	1.97E-08	1.41E-06	8.75E-13	0	BRCA	BRCA	1
KPOPBR-079-T	3.09E-13	5.42E-09	0.99709714	0.002879351	2.37E-07	1.52E-09	1.18E-10	1.79E-09	6.01E-11	2.15E-08	1.87E-09	2.19E-10	6.26E-08	2.15E-12	7.74E-14	1.69E-09	1.84E-05	2.09E-06	1.19E-09	1.01E-07	1.01E-06	6.74E-14	7.62E-07	1.04E-08	5.93E-09	2.37E-07	1.27E-08	2.40E-09	2.37E-07	2.86E-07	1.39E-08	7.51E-12	0	BRCA	BRCA	1
KPOPBR-080-T	2.07E-07	2.44E-06	5.80E-07	0.00028427	7.11E-08	3.42E-10	6.23E-15	3.33E-10	9.26E-08	3.02E-09	4.51E-06	0.000118893	3.58E-07	1.11E-11	9.92E-09	8.45E-07	1.07E-08	2.73E-11	4.24E-08	2.16E-08	3.50E-07	1.49E-07	7.29E-07	0.999578381	1.75E-07	8.38E-09	2.76E-08	3.05E-06	9.93E-08	4.22E-06	3.03E-07	1.51E-07	0	SARC	BRCA	0
KPOPBR-083-T	3.84E-08	6.82E-05	0.940140033	0.000229909	0.000372902	5.03E-07	3.29E-12	7.08E-10	9.55E-11	9.58E-05	5.80E-07	0.00197417	0.00017494	8.81E-11	1.89E-09	8.61E-05	3.49E-06	4.06E-08	7.17E-07	0.000105118	0.000192092	2.92E-08	0.05407174	0.000236652	6.48E-07	5.63E-06	2.97E-05	0.001736177	0.000464112	7.24E-06	3.29E-06	1.25E-07	0	BRCA	BRCA	1
KPOPBR-084-T	1.09E-12	9.77E-10	0.999999748	1.48E-07	2.25E-10	4.78E-11	3.48E-14	8.44E-15	1.54E-13	3.61E-10	7.12E-11	6.04E-10	1.45E-11	7.46E-15	1.37E-15	3.21E-10	1.42E-10	4.36E-10	1.19E-11	2.36E-08	9.86E-09	8.84E-14	5.52E-08	2.25E-10	2.62E-10	1.87E-09	4.62E-11	2.96E-10	3.72E-09	3.83E-09	1.55E-09	5.29E-12	0	BRCA	BRCA	1
KPOPBR-129-T	2.69E-10	4.54E-08	0.999992842	1.18E-07	1.52E-07	4.23E-12	3.05E-15	4.70E-11	3.29E-11	7.74E-09	1.95E-08	2.15E-07	2.22E-08	1.12E-13	2.96E-13	2.79E-07	7.55E-09	1.40E-08	2.98E-10	7.13E-08	4.30E-07	1.02E-11	2.27E-06	3.26E-07	1.55E-08	2.40E-11	5.58E-10	3.13E-06	2.81E-08	9.47E-09	6.32E-10	2.04E-11	0	BRCA	BRCA	1
KPOPBR-175-T	1.79E-14	1.98E-08	0.999997481	7.81E-07	2.82E-09	2.86E-09	4.91E-12	1.93E-11	3.23E-14	2.30E-09	1.06E-10	1.00E-10	7.95E-10	7.30E-14	3.35E-13	1.31E-11	1.12E-06	8.28E-09	4.00E-10	2.81E-10	4.78E-07	4.43E-14	1.17E-09	4.10E-09	3.06E-11	5.60E-10	3.97E-10	3.99E-10	3.66E-08	6.12E-08	2.34E-09	1.32E-11	0	BRCA	BRCA	1
KPOPBR-309-T	1.78E-13	6.04E-09	0.999996654	3.03E-06	8.42E-09	2.13E-12	6.54E-16	5.52E-14	1.27E-13	3.62E-10	4.81E-09	2.19E-10	2.72E-10	5.04E-16	1.70E-13	9.99E-10	1.04E-09	5.49E-12	3.51E-13	1.69E-11	6.76E-08	2.74E-14	9.33E-08	1.24E-07	1.16E-09	9.53E-10	1.03E-12	2.04E-10	6.03E-10	9.25E-09	1.77E-10	7.65E-13	0	BRCA	BRCA	1
KPOPBR-313-T	1.64E-14	5.72E-07	0.999942158	2.57E-05	4.81E-07	1.66E-08	3.40E-13	1.13E-10	1.88E-12	1.52E-07	8.04E-10	5.02E-08	1.73E-08	2.33E-13	1.23E-15	3.92E-10	1.89E-05	2.97E-07	6.43E-10	1.19E-09	1.15E-05	6.35E-14	2.02E-07	9.93E-10	1.41E-08	1.95E-09	2.08E-08	5.59E-10	1.27E-08	1.41E-09	3.37E-09	3.86E-13	0	BRCA	BRCA	1
KPOPBR-317-T	7.11E-11	1.25E-06	0.999997416	1.79E-08	9.07E-09	2.85E-11	2.33E-15	1.32E-11	3.25E-12	3.32E-08	1.64E-09	6.77E-08	7.95E-10	7.59E-13	1.72E-13	9.02E-10	8.34E-11	2.58E-09	4.05E-09	2.24E-07	4.05E-07	3.43E-11	6.88E-10	3.46E-07	3.98E-09	3.93E-08	4.71E-08	3.76E-08	8.41E-08	1.69E-09	7.40E-10	8.54E-10	0	BRCA	BRCA	1
KPOPBR-332-T	2.40E-09	6.60E-08	0.999334502	7.41E-06	2.23E-06	1.92E-11	7.93E-14	1.56E-11	5.84E-11	1.27E-08	7.84E-07	1.86E-08	1.32E-07	1.61E-12	4.63E-11	1.35E-06	4.62E-05	7.76E-06	8.86E-10	8.51E-06	5.12E-05	4.59E-12	0.000521484	1.52E-06	9.14E-08	1.26E-07	3.64E-09	8.83E-07	9.94E-07	1.46E-05	1.13E-07	8.47E-11	0	BRCA	BRCA	1
KPOPBR-372-T	1.74E-11	8.86E-09	0.999993886	4.11E-07	7.10E-08	4.28E-11	8.47E-15	2.20E-14	5.77E-14	5.36E-09	3.01E-10	4.23E-08	1.42E-08	8.03E-16	5.24E-13	3.35E-09	1.31E-09	3.89E-11	1.31E-10	1.64E-08	4.86E-06	1.89E-12	5.65E-07	4.30E-09	1.19E-11	3.22E-11	8.52E-10	9.64E-08	7.10E-09	8.72E-09	1.10E-09	1.41E-11	0	BRCA	BRCA	1
003-0005-08TR	1.43E-07	2.49E-05	4.68E-08	4.59E-07	0.00104505	4.87E-06	0.002370363	1.24E-05	1.22E-07	0.000790564	3.10E-08	4.73E-08	1.68E-05	0.993972068	7.38E-11	5.62E-08	6.55E-08	0.001451689	3.42E-06	2.49E-05	5.72E-07	2.85E-07	1.63E-06	9.54E-06	3.65E-06	5.07E-05	1.01E-07	1.62E-05	0.000197389	1.20E-06	1.30E-09	6.64E-07	0	LAML	LAML	1
007-0400-01TR	3.53E-07	0.000176229	4.94E-06	3.62E-05	0.005343325	2.23E-06	0.004735014	7.56E-05	1.03E-05	3.45E-05	1.39E-08	5.58E-05	1.30E-06	0.988901533	2.68E-08	1.72E-08	3.89E-06	0.000392075	2.63E-07	4.55E-05	1.07E-05	4.96E-07	6.85E-06	1.10E-05	4.07E-07	0.0001398	1.16E-07	2.02E-06	3.26E-06	4.79E-06	7.53E-09	1.56E-06	0	LAML	LAML	1
008-0023-01TR	8.38E-08	0.000238718	5.08E-07	8.19E-07	0.000137515	2.14E-05	0.001544828	0.000200348	1.18E-06	1.77E-05	1.02E-08	3.11E-07	1.20E-06	0.996779554	5.13E-07	1.22E-08	2.10E-05	0.000900545	8.96E-08	3.64E-05	8.04E-06	4.41E-07	5.77E-06	3.34E-06	1.21E-06	1.12E-05	1.84E-08	6.12E-06	5.35E-05	4.88E-06	1.44E-08	2.90E-06	0	LAML	LAML	1
009-0026-03TR	5.06E-07	3.50E-06	3.25E-08	6.32E-05	0.008896675	8.23E-07	0.0005262	0.000343324	1.63E-07	0.003368665	3.05E-07	1.05E-06	0.000295622	0.98383994	3.59E-07	4.51E-08	6.02E-07	0.002335639	3.24E-06	1.70E-06	7.48E-06	7.88E-07	1.28E-05	2.94E-05	0.000133795	2.36E-07	4.99E-08	1.99E-05	2.17E-05	4.92E-05	1.80E-09	4.30E-05	0	LAML	LAML	1
010-0028-06TR	1.13E-08	1.73E-06	4.28E-08	3.02E-07	8.22E-05	2.55E-08	0.003147088	1.67E-08	4.45E-08	2.32E-06	1.21E-09	9.26E-08	0.0001643	0.996350825	1.25E-10	9.54E-09	1.17E-07	0.00018962	7.21E-08	1.01E-06	2.14E-07	4.17E-09	4.42E-07	2.81E-05	4.33E-07	3.80E-08	8.88E-08	1.51E-06	2.36E-05	5.55E-06	1.66E-10	1.80E-07	0	LAML	LAML	1
017-0042-02TR	2.57E-07	3.85E-05	4.55E-07	0.000250555	0.000482285	1.14E-06	0.005808533	3.31E-06	3.52E-06	0.000206324	8.97E-08	1.12E-05	9.64E-06	0.98943356	4.67E-08	2.18E-07	3.52E-07	0.003412582	2.62E-06	7.09E-06	8.81E-05	5.35E-07	1.02E-06	0.000134247	9.30E-07	6.28E-06	5.34E-08	6.04E-05	3.06E-05	4.64E-06	1.67E-08	8.22E-07	0	LAML	LAML	1
018-0045-01TR	4.47E-08	1.35E-05	6.05E-08	1.15E-05	6.33E-05	4.60E-07	0.003215863	6.77E-06	3.91E-07	0.000211938	2.10E-09	2.52E-07	1.89E-06	0.994810185	1.46E-08	2.09E-08	1.09E-07	0.001633028	1.20E-06	1.18E-06	4.91E-06	1.63E-07	2.25E-07	7.69E-06	8.31E-07	3.45E-07	5.09E-09	5.41E-06	7.55E-06	9.13E-07	4.35E-10	2.34E-07	0	LAML	LAML	1
019-01-1TR	6.65E-07	9.21E-05	7.85E-07	7.11E-05	0.001018264	5.65E-07	0.010270163	8.26E-05	1.10E-06	0.026233072	1.33E-06	1.15E-05	0.000233745	0.954100033	1.56E-06	2.11E-07	1.86E-06	0.005592969	1.16E-05	2.94E-05	4.83E-05	7.63E-07	1.15E-05	0.001533876	0.000213898	6.20E-07	3.50E-07	3.12E-05	0.000185018	0.000112609	1.87E-07	0.000107005	0	LAML	LAML	1
023-0056-02TR	2.86E-07	6.75E-07	2.95E-09	0.000824738	0.000389334	7.44E-06	0.000303958	9.68E-05	2.15E-06	0.000712321	1.49E-07	4.73E-06	5.97E-06	0.98773368	2.61E-07	3.17E-08	1.79E-06	0.009650158	4.19E-06	6.34E-06	6.86E-06	1.53E-06	1.54E-06	2.91E-05	1.96E-06	0.000105903	3.85E-09	4.17E-05	4.15E-05	2.41E-05	5.01E-09	6.55E-07	0	LAML	LAML	1
027-0063-02TR	3.38E-08	5.17E-06	4.41E-09	1.36E-05	4.86E-05	9.97E-07	0.000461413	2.38E-06	1.34E-06	1.99E-05	7.52E-09	7.55E-07	6.30E-07	0.999240324	1.77E-08	5.83E-09	6.68E-08	0.000106495	4.55E-07	2.75E-06	2.34E-06	7.97E-07	2.18E-07	5.41E-05	2.59E-07	3.88E-06	2.33E-09	2.25E-05	8.37E-06	1.54E-06	1.45E-09	1.05E-06	0	LAML	LAML	1
029-0065-02TR	2.34E-09	2.87E-07	4.90E-09	2.92E-08	1.39E-05	1.27E-07	1.61E-05	1.04E-06	1.22E-08	1.60E-05	8.08E-11	6.02E-10	1.00E-06	0.999859318	1.63E-10	4.75E-10	9.32E-09	8.77E-05	3.24E-08	1.80E-07	2.78E-08	1.19E-08	5.95E-08	1.14E-07	1.36E-08	2.06E-07	4.24E-10	5.53E-07	3.29E-06	8.54E-08	5.02E-12	2.52E-09	0	LAML	LAML	1
030-0066-02TR	1.04E-08	9.74E-07	2.11E-08	3.34E-07	2.37E-05	2.80E-07	0.000641571	1.92E-07	7.99E-07	1.89E-05	1.16E-09	3.31E-08	6.92E-06	0.998975765	4.83E-09	3.22E-09	1.98E-07	0.000276435	9.76E-08	3.58E-06	1.44E-07	4.59E-07	1.30E-07	9.05E-06	1.16E-07	2.86E-07	9.39E-09	1.15E-05	2.36E-05	4.87E-06	2.51E-09	7.03E-08	0	LAML	LAML	1
032-0069-02TR	1.61E-08	2.47E-08	3.40E-08	1.35E-08	3.19E-05	1.46E-08	0.000309074	2.59E-08	1.01E-07	6.94E-07	3.89E-10	4.27E-08	3.21E-05	0.999449925	1.41E-09	6.77E-09	5.83E-08	0.000124564	1.28E-08	2.08E-06	2.73E-07	1.37E-07	9.84E-07	1.99E-05	2.26E-08	4.47E-07	9.62E-09	2.99E-06	2.44E-05	4.49E-08	4.50E-10	1.12E-07	0	LAML	LAML	1
039-0076-05TR	2.13E-07	0.000145507	4.41E-07	1.23E-07	0.015167962	2.06E-07	0.007957281	2.93E-07	2.35E-06	4.70E-06	5.38E-08	6.86E-06	0.002090665	0.970574269	4.08E-09	3.16E-07	2.20E-06	0.000316464	1.04E-06	0.000238703	2.10E-05	8.06E-08	1.30E-05	0.002701772	3.74E-07	5.54E-05	1.72E-06	4.22E-05	0.000648754	1.75E-06	2.32E-08	4.30E-06	0	LAML	LAML	1
040-0088-02TR	1.08E-07	1.77E-05	2.18E-08	7.47E-07	2.78E-05	2.79E-07	0.002018554	8.24E-07	2.01E-06	8.24E-06	1.25E-09	3.53E-08	1.47E-06	0.997762142	2.25E-09	3.96E-08	3.40E-08	7.63E-05	2.72E-07	5.22E-06	4.00E-07	3.63E-07	2.53E-07	2.35E-05	3.57E-07	3.17E-06	7.91E-09	6.63E-06	4.32E-05	8.87E-08	3.30E-10	1.59E-07	0	LAML	LAML	1
041-0078-02TR	1.84E-08	6.43E-07	2.52E-08	1.55E-07	4.26E-05	3.94E-09	0.00042978	4.91E-08	3.09E-07	7.98E-08	1.37E-09	2.61E-08	3.57E-05	0.999209872	2.90E-10	1.27E-08	7.18E-08	0.00024749	3.08E-08	2.14E-06	2.37E-07	1.46E-08	2.37E-07	1.27E-05	6.41E-08	1.70E-07	3.31E-08	3.14E-06	1.40E-05	3.61E-07	3.03E-10	1.84E-08	0	LAML	LAML	1
048-0089-02TR	9.75E-09	2.04E-06	2.00E-08	4.07E-06	3.58E-05	8.20E-09	0.003694005	5.79E-09	1.44E-07	1.17E-05	2.21E-09	1.35E-08	6.69E-06	0.996181084	4.54E-10	2.04E-08	2.53E-07	3.73E-05	7.03E-07	7.49E-07	1.05E-07	4.36E-08	2.87E-08	1.22E-05	1.51E-07	9.28E-08	2.17E-09	8.46E-06	3.51E-06	8.48E-07	4.84E-10	1.78E-08	0	LAML	LAML	1
049-0086-02TR	1.05E-08	2.94E-05	3.81E-08	3.49E-06	0.000135534	3.50E-08	0.012253321	1.04E-09	3.45E-08	2.09E-05	4.72E-09	9.01E-08	0.000465413	0.986032681	2.60E-09	3.86E-08	5.76E-08	0.000916032	1.97E-07	2.81E-07	7.23E-07	8.68E-09	1.74E-07	6.62E-05	1.88E-06	1.19E-07	2.09E-07	2.81E-06	6.19E-05	7.99E-06	2.75E-10	3.34E-07	0	LAML	LAML	1
051-0099-06TR	6.12E-08	8.88E-07	2.71E-06	9.79E-08	0.000713332	1.11E-06	0.002416915	2.66E-07	1.76E-07	1.46E-06	2.97E-09	1.85E-05	5.56E-05	0.992247576	1.30E-09	2.25E-08	1.78E-06	0.0030341	2.42E-07	2.48E-05	4.15E-06	2.55E-07	3.18E-06	0.001388177	3.00E-07	2.49E-05	2.75E-06	1.17E-05	4.36E-05	9.59E-07	6.53E-09	3.95E-07	0	LAML	LAML	1
052-0103-04TR	7.25E-09	1.44E-06	1.11E-07	4.34E-08	0.000183258	9.80E-09	0.009288709	3.55E-09	1.29E-07	3.88E-07	4.26E-10	4.71E-07	3.58E-05	0.990045921	7.86E-10	9.16E-09	8.89E-08	0.00012552	2.08E-08	3.03E-07	2.00E-06	1.57E-08	4.68E-07	0.000303239	5.01E-07	2.16E-07	1.23E-07	1.26E-06	9.73E-06	1.31E-07	1.52E-10	9.70E-08	0	LAML	LAML	1
053-0104-03TR	4.13E-08	5.51E-05	6.07E-06	2.50E-07	0.003247405	5.68E-07	0.025114161	1.72E-08	6.07E-07	2.59E-06	8.16E-09	5.89E-05	0.000560975	0.959597089	2.71E-08	1.78E-07	7.72E-06	0.000491536	7.02E-08	7.22E-06	6.62E-05	7.19E-08	7.50E-06	0.009771091	1.74E-06	1.24E-06	3.68E-05	4.18E-05	0.000905177	1.09E-05	1.03E-08	6.97E-06	0	LAML	LAML	1
063-0127-02TR	9.08E-08	0.000192173	4.87E-06	7.95E-06	0.004419632	8.45E-07	0.317795427	9.51E-10	7.76E-07	4.17E-05	5.12E-08	4.42E-06	0.027693646	0.599351755	7.98E-09	1.19E-06	7.85E-05	0.010480337	1.43E-06	4.31E-06	7.30E-05	1.16E-08	1.64E-06	0.038722149	1.05E-05	5.16E-06	1.74E-05	4.81E-05	0.001011625	2.61E-05	7.38E-08	5.13E-06	0	LAML	LAML	1
064-0128-08TR	1.21E-08	2.55E-07	3.87E-08	4.34E-08	3.18E-05	1.07E-08	0.008869654	3.56E-09	5.43E-07	1.10E-06	1.56E-09	1.45E-07	8.86E-05	0.990839012	3.59E-09	2.02E-08	2.49E-08	6.33E-05	3.91E-09	9.38E-07	4.95E-07	1.87E-08	5.41E-07	7.84E-05	1.72E-07	1.98E-07	4.94E-08	1.12E-06	2.28E-05	1.18E-07	1.15E-09	6.06E-07	0	LAML	LAML	1
082-02-2TR	6.19E-08	2.16E-05	9.78E-07	4.15E-07	0.000402734	1.76E-07	0.030382376	7.68E-09	5.02E-07	1.94E-05	9.95E-09	4.91E-06	0.000232153	0.965812009	6.03E-08	7.57E-08	8.03E-06	0.000914913	1.28E-06	2.64E-06	4.66E-06	1.83E-07	5.90E-06	0.001687033	8.62E-07	5.47E-07	1.57E-06	6.53E-05	0.000397706	2.89E-05	8.59E-09	3.01E-06	0	LAML	LAML	1
090-02-3TR	3.13E-08	2.03E-05	1.05E-06	1.60E-07	0.000434827	2.24E-08	0.009698346	2.79E-07	1.49E-07	2.08E-06	1.55E-08	4.36E-08	2.68E-05	0.982958352	1.69E-08	5.13E-08	5.50E-07	0.00540796	2.41E-07	4.86E-06	2.11E-05	3.80E-07	1.10E-06	0.00096385	4.64E-06	1.40E-06	5.18E-07	3.36E-06	0.000445683	8.73E-07	2.87E-09	9.72E-07	0	LAML	LAML	1
100-02-3TR	5.49E-08	0.000135031	1.18E-06	2.07E-07	0.00085322	3.10E-06	0.00488664	1.17E-07	6.98E-08	0.000449601	6.56E-09	3.21E-07	0.000119763	0.974999503	1.21E-08	5.83E-08	3.86E-07	0.018019188	8.56E-07	3.47E-06	2.60E-06	1.28E-07	9.94E-07	0.000205077	9.82E-06	1.46E-07	3.19E-07	2.05E-05	0.000285726	1.79E-06	1.38E-09	1.12E-07	0	LAML	LAML	1
110-0218-06TR	5.51E-08	1.52E-05	5.18E-08	7.18E-06	0.000236221	1.86E-07	0.033688891	2.64E-09	8.91E-08	3.14E-06	3.27E-08	4.29E-07	5.23E-05	0.96513559	3.28E-09	2.60E-07	2.46E-07	0.000244053	1.13E-06	3.08E-06	1.66E-06	1.01E-07	8.93E-07	0.000539708	1.18E-06	5.18E-06	2.36E-07	1.33E-05	4.44E-05	3.91E-06	1.15E-09	1.27E-06	0	LAML	LAML	1
124-01-2TR	6.34E-08	4.91E-05	2.86E-06	3.06E-07	0.00287354	3.11E-06	0.002228136	5.33E-07	2.08E-06	4.88E-05	9.46E-09	5.64E-06	5.13E-05	0.990397699	1.03E-07	2.42E-07	9.39E-07	0.003363045	6.08E-06	3.44E-05	0.00010415	1.66E-06	1.64E-05	0.000422383	4.84E-07	2.27E-06	2.60E-06	8.96E-05	0.000283622	7.81E-06	5.09E-08	8.94E-07	0	LAML	LAML	1
131-02-7TR	9.48E-07	0.000142694	1.69E-06	1.39E-07	0.063064455	4.90E-07	0.091769234	9.71E-08	2.74E-06	1.32E-05	4.26E-08	4.35E-05	0.004009586	0.834595535	6.77E-09	4.30E-07	3.88E-07	0.000836232	8.02E-07	3.89E-05	1.22E-05	2.61E-07	1.05E-05	0.005168233	1.13E-06	1.66E-05	2.56E-06	0.000128648	8.86E-05	4.44E-05	1.80E-08	5.76E-06	0	LAML	LAML	1
136-02-5TR	9.22E-08	5.90E-06	1.11E-06	1.04E-08	0.001701761	4.05E-08	0.005758742	1.56E-08	5.18E-07	1.98E-06	4.00E-09	1.49E-06	0.001349435	0.990187632	2.82E-09	1.27E-07	3.06E-06	0.000108041	7.17E-08	3.64E-05	1.35E-05	2.01E-07	1.24E-05	0.000664173	8.00E-08	4.78E-06	6.43E-06	3.63E-05	9.64E-05	5.77E-06	5.54E-09	3.42E-06	0	LAML	LAML	1
145-01-2TR	2.44E-07	9.21E-05	4.92E-06	7.07E-06	0.047172525	1.79E-07	0.118580234	5.79E-08	6.02E-07	1.41E-05	9.83E-08	1.51E-05	0.009904549	0.775130531	9.33E-08	1.23E-06	6.70E-05	0.030677476	3.57E-07	6.44E-06	0.000531311	6.78E-08	3.15E-06	0.014401877	1.27E-05	1.85E-06	4.64E-05	4.54E-06	0.00306622	0.000228457	2.87E-07	2.82E-05	0	LAML	LAML	1
146-01-6TR	7.58E-08	0.000203305	1.90E-05	1.05E-06	0.027933771	3.15E-06	0.02201048	9.46E-07	1.85E-06	1.44E-05	3.19E-08	0.000121465	0.000849568	0.910880189	6.91E-08	9.29E-07	1.08E-05	0.005343922	1.00E-05	0.000187502	0.000236918	1.85E-07	1.11E-05	0.030367656	5.58E-06	6.97E-06	3.94E-05	0.000127568	0.001569131	3.15E-05	3.12E-07	1.12E-05	0	LAML	LAML	1
152-01-5TR	4.64E-09	2.93E-06	5.51E-08	3.23E-07	0.000383934	5.85E-08	0.00092493	1.01E-09	2.00E-08	1.02E-06	2.04E-09	2.45E-07	0.000108173	0.997687818	4.06E-09	1.53E-08	3.75E-07	0.000700466	7.60E-08	1.21E-06	1.05E-06	3.40E-08	1.83E-06	0.00013751	9.95E-08	6.58E-07	3.07E-07	6.83E-06	3.89E-05	9.82E-07	4.93E-10	1.71E-07	0	LAML	LAML	1
155-01-2TR	1.32E-07	4.13E-05	1.94E-06	9.80E-07	0.000818089	1.87E-05	0.004564896	1.49E-06	3.73E-07	8.93E-05	8.82E-09	1.31E-06	4.96E-06	0.991928535	1.03E-08	4.91E-07	5.66E-07	0.001935648	1.04E-05	2.07E-05	4.09E-06	2.87E-07	3.13E-05	1.85E-05	2.25E-05	5.94E-07	3.67E-06	9.00E-06	0.00046654	1.80E-06	7.05E-08	1.70E-06	0	LAML	LAML	1
156-01-2TR	9.15E-09	2.24E-05	4.00E-07	3.47E-07	0.000410989	1.35E-07	0.00100215	2.04E-06	2.84E-07	3.64E-06	2.33E-09	2.89E-07	1.77E-05	0.99582484	1.24E-08	5.58E-08	1.07E-07	0.002532141	1.20E-06	1.94E-05	2.27E-06	8.81E-08	8.19E-06	2.41E-05	2.93E-07	5.43E-07	2.07E-06	8.93E-06	0.000114165	8.27E-07	5.95E-09	3.09E-07	0	LAML	LAML	1
157-01-3TR	8.20E-08	0.000238297	4.90E-07	1.62E-06	0.000844403	1.04E-06	0.001313076	1.21E-05	1.53E-07	3.24E-05	1.54E-08	1.75E-07	2.06E-05	0.99249841	1.76E-08	3.82E-07	2.00E-06	0.004176963	5.08E-06	5.33E-05	2.10E-06	6.03E-07	1.59E-05	7.19E-05	3.79E-06	2.21E-06	2.47E-06	1.74E-05	0.000671365	1.04E-05	1.03E-08	1.31E-06	0	LAML	LAML	1
166-01-6TR	6.84E-08	1.41E-06	2.64E-06	2.06E-08	0.006131291	4.29E-07	0.038607221	9.12E-08	9.70E-08	1.25E-05	3.12E-08	8.33E-07	0.010904609	0.921843285	1.69E-07	5.03E-07	6.39E-05	0.016317543	2.37E-07	6.38E-06	4.01E-05	2.95E-07	1.98E-05	0.004063773	4.57E-06	6.53E-07	1.31E-05	4.28E-05	0.001902051	6.69E-06	8.90E-08	1.28E-05	0	LAML	LAML	1
168-02-8TR	2.09E-07	4.11E-05	3.22E-05	3.22E-08	0.210995522	5.85E-07	0.098172726	3.91E-08	4.32E-07	4.68E-06	1.97E-07	0.000118595	0.009599459	0.501100764	3.33E-07	2.99E-06	7.59E-05	0.083346028	2.81E-06	5.96E-05	0.001680327	8.44E-08	2.27E-05	0.091525985	1.31E-05	4.74E-05	0.000111258	4.32E-05	0.00294444	2.58E-05	1.48E-06	3.00E-05	0	LAML	LAML	1
170-01-6TR	6.62E-08	2.67E-05	5.94E-06	5.87E-07	0.049604052	3.77E-07	0.032550099	2.30E-08	2.90E-07	2.03E-06	1.54E-07	2.00E-05	0.002345173	0.890895538	7.04E-08	1.05E-06	1.26E-05	0.013496741	9.08E-07	3.57E-05	0.000326937	1.72E-07	1.71E-05	0.010093134	1.25E-06	2.12E-05	1.36E-05	7.64E-05	0.000422388	2.10E-05	1.06E-07	8.63E-06	0	LAML	LAML	1
171-01-3TR	2.73E-08	5.23E-06	7.64E-07	2.10E-08	0.001882322	2.64E-07	0.010388062	8.42E-09	4.70E-07	3.01E-07	2.30E-09	4.73E-06	0.000626146	0.983014346	2.61E-09	1.74E-08	1.01E-05	0.000140275	1.44E-07	3.97E-06	5.66E-06	3.14E-08	1.20E-06	0.003875626	4.15E-07	5.91E-06	3.52E-06	6.22E-06	1.64E-05	6.81E-06	4.69E-09	9.72E-07	0	LAML	LAML	1
172-01-3TR	6.97E-08	2.33E-05	1.86E-06	2.04E-07	0.001330021	7.37E-08	0.020864501	2.94E-09	1.11E-06	1.17E-06	3.01E-09	5.89E-06	0.00094748	0.970388446	5.53E-10	4.54E-08	1.77E-06	0.000182522	2.79E-07	8.56E-06	2.05E-06	5.96E-08	3.29E-06	0.006117743	7.23E-08	1.87E-06	6.33E-07	6.23E-05	4.69E-05	6.04E-06	7.23E-09	1.71E-06	0	LAML	LAML	1
173-01-4TR	2.03E-08	0.000103873	6.74E-06	2.30E-07	0.001149629	5.27E-07	0.00534457	3.32E-08	2.43E-06	4.92E-06	1.91E-09	3.53E-05	0.000311764	0.975833086	2.09E-08	4.65E-08	1.10E-05	0.001543409	2.19E-07	2.53E-05	5.05E-05	9.27E-08	8.67E-06	0.015181731	4.77E-07	3.98E-07	0.000170716	6.54E-05	0.000131373	8.27E-06	3.89E-08	9.13E-06	0	LAML	LAML	1
174-01-4TR	1.38E-07	0.000680381	2.40E-06	2.21E-07	0.011557519	6.64E-07	0.026678736	1.11E-07	2.62E-06	7.47E-07	6.29E-09	3.39E-05	0.005137879	0.935197162	2.38E-08	1.07E-07	1.45E-06	0.001650403	1.15E-06	2.96E-05	0.000165768	1.50E-07	5.10E-06	0.017543955	2.44E-06	1.03E-06	7.23E-05	5.03E-05	0.001148772	9.39E-06	4.66E-08	2.56E-05	0	LAML	LAML	1
175-01-4TR	1.96E-07	1.59E-05	8.37E-06	4.04E-08	0.046087368	3.49E-07	0.037900165	8.51E-07	4.01E-06	1.79E-05	8.23E-08	2.63E-05	0.013660179	0.878326109	1.22E-07	8.28E-07	1.94E-05	0.008815298	6.87E-07	4.63E-05	8.64E-05	1.95E-07	2.07E-05	0.014510771	1.66E-05	3.24E-06	2.27E-05	5.87E-05	0.000265208	5.02E-05	1.38E-07	3.48E-05	0	LAML	LAML	1
181-01-4TR	5.46E-08	4.22E-05	1.04E-06	2.39E-07	0.032903869	3.30E-06	0.017674612	5.59E-08	6.59E-07	0.000100854	5.83E-08	2.36E-05	0.001797467	0.921129902	1.58E-08	9.25E-08	3.95E-05	0.025005378	2.68E-07	5.78E-06	4.71E-05	1.27E-07	2.26E-05	0.000664157	5.45E-06	2.84E-07	9.19E-06	4.10E-05	0.000424721	4.51E-05	4.25E-08	1.12E-05	0	LAML	LAML	1
182-01-7TR	2.16E-07	0.000879533	7.72E-07	2.82E-06	0.011946962	6.06E-07	0.028791159	2.67E-06	1.32E-06	2.81E-06	4.20E-08	1.00E-04	0.000220167	0.943236316	9.51E-08	1.12E-06	3.26E-05	0.011617095	2.37E-06	7.15E-05	0.000624573	1.35E-07	1.94E-05	0.002009098	9.85E-06	4.59E-06	0.000245085	1.30E-05	0.000115109	2.79E-05	4.09E-07	2.06E-05	0	LAML	LAML	1
184-01-5TR	1.35E-08	7.11E-07	3.39E-06	2.37E-07	0.000219933	9.65E-09	0.015632032	1.58E-09	1.50E-06	3.87E-07	3.62E-09	4.45E-06	0.000518664	0.981844284	1.15E-08	5.99E-08	4.72E-06	5.25E-05	5.42E-08	1.74E-06	1.36E-06	2.11E-08	1.05E-06	0.001657985	2.27E-07	2.21E-07	1.09E-06	2.02E-05	1.62E-05	1.53E-05	2.42E-09	1.50E-06	0	LAML	LAML	1
185-01-8TR	5.13E-08	4.34E-06	3.89E-06	4.29E-07	0.006724889	1.36E-07	0.011550674	3.44E-08	5.19E-07	9.75E-06	2.74E-08	3.81E-06	0.00012163	0.976414592	2.88E-08	1.03E-06	5.59E-06	0.00048861	4.45E-07	1.69E-05	0.000207461	2.61E-07	1.52E-05	0.00399488	4.76E-07	7.73E-06	3.39E-06	2.68E-05	0.000388016	6.47E-06	6.84E-08	1.81E-06	0	LAML	LAML	1
188-01-13TR	3.22E-08	0.000112766	1.14E-06	1.11E-07	0.002722157	4.15E-08	0.036425186	4.32E-09	5.51E-07	2.82E-05	1.66E-08	2.00E-06	0.000846203	0.947427424	2.35E-09	9.54E-08	2.34E-06	0.001119914	1.81E-07	3.48E-06	5.82E-05	3.94E-08	4.04E-06	0.011086196	1.60E-06	5.48E-07	3.54E-06	1.30E-05	0.000116729	1.39E-05	2.11E-09	1.03E-05	0	LAML	LAML	1
189-01-3TR	1.21E-06	4.80E-05	6.39E-05	2.08E-07	0.080161663	7.03E-07	0.091341411	3.47E-07	4.12E-06	2.34E-05	2.65E-07	7.83E-05	0.035510997	0.68390035	3.19E-07	4.22E-06	0.000579105	0.003084565	3.48E-06	0.00011347	0.0008838	9.53E-07	0.000138222	0.100478535	9.38E-06	1.52E-05	0.000357863	0.000351017	0.002223629	0.000425274	1.74E-06	0.000194307	0	LAML	LAML	1
192-01-7TR	9.36E-08	1.21E-05	3.05E-06	4.97E-08	0.004833736	4.56E-07	0.046832443	8.32E-08	1.05E-06	1.67E-05	2.44E-08	4.92E-07	0.004141582	0.940821063	1.40E-08	2.42E-07	1.07E-06	0.0002359	3.14E-07	6.96E-06	1.02E-05	3.27E-07	9.80E-06	0.002958393	2.52E-06	5.81E-06	1.80E-06	1.87E-05	7.32E-05	8.64E-06	3.01E-08	3.13E-06	0	LAML	LAML	1
193-01-3TR	2.89E-07	0.000237726	1.68E-06	4.45E-08	0.00945689	1.92E-07	0.032285435	5.75E-07	9.27E-07	1.92E-06	2.13E-08	4.19E-06	0.00223002	0.95022105	1.03E-08	7.96E-08	8.84E-07	0.000164503	4.07E-07	2.06E-05	1.43E-05	1.61E-07	6.34E-06	0.005173255	9.49E-07	3.46E-06	1.09E-06	4.35E-05	9.50E-05	1.89E-05	9.90E-09	1.56E-05	0	LAML	LAML	1
194-01-4TR	2.71E-07	1.20E-05	7.56E-06	4.38E-08	0.007328013	2.43E-07	0.023339859	1.42E-07	3.25E-06	9.21E-06	4.17E-08	1.84E-06	0.000469293	0.965925165	2.05E-08	3.22E-07	4.43E-07	0.000188761	3.87E-07	1.02E-05	6.74E-06	2.85E-07	2.22E-05	0.002464451	8.94E-07	6.01E-06	1.95E-06	0.000132778	6.16E-05	3.51E-06	4.38E-09	2.52E-06	0	LAML	LAML	1
195-01-11TR	7.30E-08	2.81E-05	1.82E-06	1.88E-07	0.019008842	7.43E-08	0.527640762	1.38E-08	2.57E-07	6.24E-06	1.86E-07	2.61E-05	0.068537079	0.337029342	3.19E-07	6.07E-07	4.63E-06	0.000991357	9.88E-07	2.54E-06	0.000106802	1.27E-08	3.88E-06	0.045974036	9.36E-06	4.14E-06	1.83E-05	1.76E-05	0.000440005	1.78E-05	2.38E-07	0.000128371	0	DLBC	LAML	0
197-01-6TR	4.33E-08	5.31E-05	1.14E-05	2.80E-06	0.001728988	2.20E-07	0.03356565	1.51E-08	2.69E-06	1.51E-05	8.91E-09	1.04E-05	0.004609155	0.947431539	4.50E-08	1.64E-07	2.21E-05	0.002229441	1.62E-07	2.56E-05	9.05E-06	1.09E-07	1.64E-05	0.009639166	2.27E-06	2.59E-07	1.13E-05	0.000104242	0.000317526	0.000181808	2.01E-08	9.21E-06	0	LAML	LAML	1
264-01-14TR	9.78E-08	5.12E-05	1.25E-06	7.21E-08	0.015573649	1.00E-07	0.193506526	2.24E-07	2.74E-07	4.04E-05	3.30E-07	2.27E-06	0.007999945	0.743129909	1.75E-07	3.59E-07	1.62E-05	0.034693238	2.13E-06	1.15E-05	3.10E-05	4.66E-08	1.28E-05	0.003768854	3.36E-05	2.05E-07	2.43E-05	3.18E-05	0.000834947	7.31E-05	2.14E-07	0.000159375	0	LAML	LAML	1
267-01-9TR	4.57E-08	1.18E-05	3.79E-07	1.41E-07	0.009616432	1.20E-07	0.012499419	6.58E-09	6.73E-08	4.95E-06	4.63E-09	2.20E-06	0.002543407	0.972338411	4.80E-10	5.58E-08	7.17E-07	0.000715725	4.11E-07	4.15E-06	2.13E-05	3.51E-08	2.70E-06	0.002006716	7.66E-07	5.62E-06	2.72E-06	5.50E-06	0.000197184	1.72E-05	5.75E-09	1.90E-06	0	LAML	LAML	1
270-01-5TR	1.21E-07	6.22E-05	3.73E-06	6.50E-08	0.028839504	2.29E-07	0.488149363	1.32E-08	1.76E-06	5.39E-06	3.20E-07	4.94E-05	0.045331826	0.397903605	7.33E-08	1.47E-06	2.43E-05	0.003881378	1.26E-06	1.07E-05	4.76E-05	1.51E-07	9.09E-06	0.034859152	3.47E-05	5.48E-06	3.80E-05	3.67E-05	0.000552547	6.37E-05	4.24E-07	8.57E-05	0	DLBC	LAML	0
274-01-8TR	5.89E-07	0.00012733	1.19E-05	8.99E-08	0.1097872	6.71E-07	0.394576713	4.26E-06	2.18E-06	4.55E-05	4.61E-07	5.37E-05	0.012394246	0.44656265	8.57E-09	2.39E-06	7.49E-05	0.015425698	3.06E-06	0.000261632	0.000220723	1.21E-07	3.08E-05	0.019279994	5.08E-05	3.43E-05	0.000248951	5.23E-05	0.000634355	6.21E-05	4.14E-07	4.97E-05	0	LAML	LAML	1
275-01-3TR	2.06E-07	1.19E-06	4.98E-06	1.01E-08	0.012341564	3.19E-07	0.010294144	2.80E-08	1.82E-07	2.38E-05	5.51E-08	1.27E-05	0.004593195	0.969054884	3.51E-07	6.11E-07	2.16E-05	0.002039014	1.25E-06	2.64E-05	4.97E-05	1.39E-06	3.93E-05	0.001024855	1.09E-06	1.65E-06	1.12E-05	6.84E-05	0.00036093	4.96E-06	4.51E-07	1.94E-05	0	LAML	LAML	1
276-01-7TR	4.20E-08	4.59E-06	2.46E-06	4.68E-08	0.007868928	2.54E-06	0.003669045	9.00E-09	1.16E-07	6.74E-07	1.36E-08	1.89E-06	0.001154238	0.982876461	2.90E-09	9.43E-08	9.71E-07	0.003257823	1.27E-06	2.56E-05	2.86E-05	1.91E-07	7.61E-06	0.000926695	5.90E-07	1.27E-05	6.92E-06	2.59E-05	0.000117837	4.61E-06	1.17E-08	1.42E-06	0	LAML	LAML	1
278-01-8TR	5.16E-08	0.000153396	5.64E-06	1.11E-06	0.003002371	8.05E-08	0.087372712	1.33E-08	2.92E-07	2.61E-06	7.07E-08	4.69E-06	0.001542734	0.890288424	2.06E-08	7.17E-08	1.15E-05	0.013187023	9.24E-07	1.51E-05	9.90E-05	3.29E-08	5.40E-06	0.003749056	4.24E-06	1.43E-05	2.41E-05	7.57E-06	0.000478978	2.44E-05	9.28E-08	3.96E-06	0	LAML	LAML	1
280-01-7TR	6.59E-08	9.09E-06	2.50E-06	6.60E-08	0.022776077	1.03E-07	0.130886698	1.19E-07	1.62E-07	2.38E-06	3.80E-08	2.98E-06	0.001844317	0.827981053	1.91E-08	1.07E-07	9.51E-06	0.013341964	2.92E-07	1.16E-05	1.75E-05	3.03E-08	5.88E-06	0.002523047	5.87E-06	1.16E-06	3.02E-06	4.28E-05	0.000495645	1.91E-05	3.80E-08	1.68E-05	0	LAML	LAML	1
282-01-17TR	1.19E-07	6.05E-07	4.86E-06	5.44E-07	0.001843011	4.96E-08	0.013208434	6.34E-10	1.16E-06	7.07E-06	2.91E-09	4.17E-06	0.000929166	0.983268537	2.89E-08	2.36E-07	1.01E-05	7.34E-05	1.08E-08	2.14E-06	6.33E-06	1.89E-08	5.12E-06	0.000530597	1.63E-07	8.07E-07	1.30E-06	6.95E-06	6.65E-05	2.81E-05	1.95E-09	4.69E-07	0	LAML	LAML	1
288-01-8TR	9.41E-08	0.000185238	2.30E-06	7.58E-07	0.027761269	1.30E-07	0.036721529	3.85E-08	6.02E-07	1.29E-05	6.85E-08	1.21E-05	0.008672456	0.915717157	1.09E-08	2.26E-07	4.01E-07	0.003272639	6.64E-06	7.62E-05	1.81E-05	9.74E-08	3.57E-06	0.006911764	6.06E-06	9.68E-06	2.11E-05	6.49E-05	0.000476263	2.98E-05	7.58E-08	1.57E-05	0	LAML	LAML	1
290-1950-02TR	1.89E-08	5.84E-05	1.59E-06	3.93E-07	0.006959517	6.73E-07	0.057919023	1.06E-07	1.64E-07	1.70E-05	1.54E-08	2.80E-07	0.002350056	0.921087237	6.14E-08	1.94E-07	1.53E-05	0.010447409	2.74E-07	4.44E-06	2.83E-06	2.03E-08	8.40E-07	0.000593002	1.97E-05	1.32E-07	2.13E-06	2.08E-06	0.000508008	2.32E-06	2.13E-08	6.81E-06	0	LAML	LAML	1
294-01-6TR	8.37E-08	2.79E-05	9.78E-05	2.45E-07	0.002601607	1.05E-07	0.119024972	4.38E-08	1.39E-05	3.78E-05	1.31E-07	2.63E-06	0.010690906	0.825098084	3.78E-08	3.32E-07	8.99E-06	0.039885281	2.19E-06	3.62E-05	1.00E-06	2.03E-07	8.82E-06	0.001851854	1.02E-05	3.81E-06	9.02E-06	1.28E-05	0.000281599	0.000277142	1.58E-07	1.41E-05	0	LAML	LAML	1
306-01-5TR	4.59E-08	1.29E-06	3.11E-07	2.26E-07	0.000781562	2.05E-08	0.020561485	2.87E-07	3.03E-07	2.16E-06	4.06E-08	3.31E-08	0.004165773	0.972280397	1.31E-08	1.01E-07	8.83E-07	0.001116458	9.70E-08	7.36E-06	1.72E-06	6.69E-08	5.52E-06	0.00096815	4.10E-06	6.21E-06	1.87E-06	1.54E-06	5.74E-05	2.86E-05	5.57E-09	5.97E-06	0	LAML	LAML	1
308-01-3TR	5.30E-08	1.61E-06	1.08E-07	3.35E-08	0.000771539	1.90E-08	0.003711676	1.08E-07	2.90E-07	2.51E-06	9.87E-09	1.37E-07	0.000346239	0.994444284	3.48E-09	1.85E-08	6.03E-08	4.67E-05	1.37E-07	5.41E-06	7.87E-07	1.11E-07	1.26E-06	0.000631085	7.56E-07	4.28E-06	9.62E-07	6.78E-06	1.46E-05	5.45E-06	2.83E-09	2.94E-06	0	LAML	LAML	1
318-01-3TR	1.43E-08	1.92E-07	9.68E-08	4.18E-08	0.0014331	3.86E-09	0.001967889	6.91E-09	1.06E-07	4.97E-07	5.73E-09	6.09E-08	0.002041257	0.993736447	4.46E-09	4.27E-08	1.16E-06	0.000254362	2.92E-08	5.23E-06	6.80E-07	1.74E-08	2.47E-06	0.000395327	4.77E-07	1.74E-06	1.45E-06	4.49E-06	0.000140442	1.18E-05	4.84E-09	5.47E-07	0	LAML	LAML	1
319-01-2TR	2.48E-07	0.000189576	2.49E-06	2.00E-08	0.002976623	1.62E-05	0.000930793	6.14E-05	4.55E-07	0.000836239	4.42E-08	7.30E-07	2.84E-05	0.991762818	1.54E-07	3.09E-07	1.49E-06	0.00273164	1.95E-06	6.81E-05	5.29E-06	4.42E-06	9.10E-06	6.62E-05	5.10E-06	4.18E-06	2.33E-07	4.08E-05	0.000248441	3.44E-06	3.67E-08	3.05E-06	0	LAML	LAML	1
322-01-2TR	9.62E-08	0.000183945	8.92E-07	9.63E-08	0.00193885	3.27E-07	0.003397599	8.96E-06	1.50E-07	7.05E-05	6.28E-09	2.63E-07	5.15E-06	0.991050392	9.43E-09	1.74E-08	1.61E-08	0.003270218	8.98E-07	8.24E-06	2.59E-06	8.36E-07	1.44E-06	5.54E-06	1.60E-06	4.61E-06	1.12E-08	3.96E-06	3.96E-05	1.93E-06	2.39E-09	1.20E-06	0	LAML	LAML	1
323-01-2TR	2.39E-08	0.000204129	3.01E-07	3.06E-07	0.000310521	6.18E-07	0.004234619	2.41E-07	5.49E-08	6.48E-06	3.24E-09	1.32E-07	1.49E-06	0.99445881	1.04E-08	1.19E-08	5.11E-08	0.000729665	6.95E-07	3.28E-06	1.46E-06	1.28E-07	1.45E-06	9.84E-06	1.62E-06	1.02E-06	1.90E-07	7.63E-06	2.37E-05	5.22E-07	3.04E-09	9.89E-07	0	LAML	LAML	1
324-01-7TR	1.94E-07	0.000213621	1.45E-06	2.20E-07	0.00376945	5.22E-06	0.002862434	1.48E-06	1.22E-07	0.000107653	2.47E-08	3.94E-07	9.50E-05	0.991867028	1.51E-08	1.35E-07	1.97E-07	0.00034291	6.19E-06	1.05E-05	2.79E-06	6.76E-07	5.07E-05	0.000293592	4.67E-07	1.34E-06	3.94E-07	0.000157806	0.000204805	1.74E-06	1.14E-08	1.47E-06	0	LAML	LAML	1
325-01-7TR	2.29E-08	0.000412033	1.58E-07	7.57E-07	0.000484239	3.14E-06	0.00147174	7.17E-08	6.40E-08	5.04E-05	7.04E-09	4.72E-08	4.79E-05	0.997085183	9.29E-09	6.54E-08	1.24E-07	0.000162104	5.00E-06	2.29E-06	7.23E-06	1.38E-06	5.40E-06	2.82E-05	2.29E-07	4.97E-06	6.52E-08	4.99E-05	0.00017568	7.12E-07	6.09E-09	7.68E-07	0	LAML	LAML	1
326-01-2TR	1.67E-08	1.82E-05	4.56E-07	3.13E-07	0.000408332	1.48E-06	0.012658376	5.10E-08	9.05E-08	0.000709635	1.75E-08	4.30E-07	3.63E-05	0.981385244	6.63E-08	2.44E-08	3.26E-07	0.004533248	1.55E-06	1.03E-06	6.13E-06	2.68E-07	2.47E-06	0.000122406	2.31E-06	2.91E-07	2.59E-07	1.79E-05	9.10E-05	1.09E-06	7.65E-09	7.00E-07	0	LAML	LAML	1
342-01-4TR	3.42E-08	1.46E-08	2.47E-07	8.55E-09	0.000531549	9.03E-08	0.000508632	4.20E-09	1.05E-07	1.67E-07	1.62E-09	2.22E-07	5.82E-05	0.976170144	1.11E-08	1.30E-08	9.19E-07	0.02206396	1.27E-08	2.07E-06	1.12E-06	3.91E-07	7.03E-06	0.000451873	9.01E-08	4.57E-07	9.56E-07	5.22E-06	0.000195334	1.57E-07	1.06E-09	9.66E-07	0	LAML	LAML	1
356-01-4TR	5.45E-08	3.44E-06	2.02E-07	1.81E-08	0.002822496	3.29E-08	0.00694448	6.19E-07	1.23E-07	9.07E-07	9.68E-09	3.63E-07	0.004815496	0.982332335	1.50E-09	3.71E-08	5.56E-07	0.00123059	2.65E-07	1.24E-05	3.39E-06	7.35E-08	1.54E-06	0.000171991	1.31E-06	4.74E-07	2.02E-06	1.30E-05	0.00163179	7.96E-06	2.95E-08	1.98E-06	0	LAML	LAML	1
367-01-8TR	2.47E-07	0.00062218	1.02E-05	3.29E-07	0.060287665	5.69E-07	0.106895503	1.64E-07	9.60E-07	1.33E-06	4.14E-07	2.83E-05	0.012292978	0.741258764	3.38E-08	7.84E-07	7.41E-07	0.000785742	4.25E-06	7.23E-05	7.83E-05	9.64E-08	3.17E-05	0.076816171	1.25E-05	4.09E-05	2.68E-05	9.22E-05	0.000515376	7.56E-05	1.07E-07	4.67E-05	0	LAML	LAML	1
372-01-11TR	5.84E-08	4.44E-07	1.08E-05	3.40E-08	0.004782805	8.18E-07	0.136878206	1.84E-07	5.59E-07	2.10E-05	3.84E-08	1.36E-06	0.002256452	0.847312854	2.41E-07	7.17E-08	6.05E-06	0.00428544	3.42E-08	2.16E-06	5.34E-06	5.39E-08	0.000122848	0.004030937	8.81E-06	1.89E-06	7.81E-06	1.01E-05	0.000223879	8.03E-06	6.07E-08	2.06E-05	0	LAML	LAML	1
393-01-7TR	2.10E-06	0.000907642	3.66E-06	1.45E-08	0.029205849	2.14E-06	0.00832704	0.000125001	4.70E-07	6.37E-05	1.14E-07	5.32E-06	0.000320931	0.943424622	3.55E-07	8.12E-07	1.44E-06	0.010603969	3.48E-06	0.000414407	9.85E-05	6.29E-06	0.000258051	0.002453976	2.97E-06	1.03E-05	4.53E-06	4.45E-05	0.003575048	2.63E-05	3.27E-07	0.000106126	0	LAML	LAML	1
618-1503-05TR	5.90E-08	4.78E-06	5.60E-08	1.82E-08	4.22E-06	1.16E-08	0.001520028	4.53E-07	7.83E-07	1.09E-05	1.17E-09	3.27E-09	3.42E-06	0.998336151	6.53E-11	2.86E-10	3.49E-08	9.16E-05	4.44E-07	1.18E-06	1.03E-07	9.31E-08	4.44E-08	2.43E-06	7.53E-06	2.92E-07	1.32E-09	2.66E-07	2.83E-06	1.76E-06	3.49E-10	1.05E-05	0	LAML	LAML	1
642-1991-02TR	4.52E-08	7.29E-05	2.41E-07	3.18E-07	0.0003495	1.73E-08	0.011218532	3.18E-08	1.98E-07	7.17E-07	1.95E-09	1.09E-06	9.28E-05	0.987220357	1.07E-09	1.41E-08	1.20E-06	0.000162079	1.32E-07	6.16E-06	7.62E-06	4.92E-08	5.70E-07	0.000821775	2.51E-07	3.80E-06	3.47E-06	1.38E-05	1.45E-05	7.06E-06	1.28E-09	6.99E-07	0	LAML	LAML	1
680-1992-02TR	3.00E-08	1.12E-05	2.41E-07	4.76E-08	0.000446904	6.58E-09	0.013902987	6.11E-08	9.93E-08	4.75E-07	2.41E-09	2.69E-07	0.001324184	0.983893018	1.82E-09	2.38E-08	4.44E-07	0.00010345	5.01E-08	1.87E-06	2.45E-06	1.44E-08	1.33E-07	0.000255144	1.08E-06	2.05E-07	9.35E-07	4.02E-06	3.75E-05	1.18E-05	4.95E-10	1.39E-06	0	LAML	LAML	1
749-02-12TR	2.61E-07	6.54E-05	1.29E-06	1.48E-07	0.005734022	6.08E-07	0.249323327	3.10E-07	8.50E-07	4.88E-06	2.50E-07	4.91E-06	0.066582216	0.639148583	1.86E-07	5.01E-07	5.89E-05	0.019219933	2.15E-06	1.83E-05	3.51E-05	3.30E-07	1.06E-05	0.018291795	1.62E-05	1.96E-06	1.79E-05	4.93E-05	0.001230281	0.000148787	3.58E-07	3.03E-05	0	LAML	LAML	1
761-01-3TR	4.37E-08	1.77E-05	7.47E-07	2.43E-07	0.001453168	5.73E-06	0.008996967	3.68E-07	7.52E-08	6.70E-05	7.55E-08	6.37E-07	0.000422011	0.868185815	1.95E-08	1.05E-07	5.42E-06	0.120319023	3.15E-06	3.08E-06	5.50E-06	1.48E-07	2.04E-05	3.44E-05	2.26E-05	2.01E-06	1.98E-06	1.88E-05	0.000317334	9.40E-05	1.76E-08	1.51E-06	0	LAML	LAML	1
815-01-4TR	7.04E-07	0.000462291	2.47E-05	1.15E-07	0.026581314	5.67E-06	0.011214248	6.01E-07	3.54E-07	0.00033056	6.80E-08	3.34E-05	0.00121358	0.940591166	1.58E-08	2.91E-06	1.88E-06	0.001390736	5.12E-05	0.000173808	0.00012861	3.29E-06	6.33E-05	0.016754814	4.84E-06	0.000115178	3.02E-05	0.000273818	0.000533461	4.05E-06	2.07E-07	8.99E-06	0	LAML	LAML	1
943-01-2R	1.03E-06	2.44E-05	7.55E-06	2.26E-07	0.001760492	1.17E-06	0.005025359	9.57E-05	2.91E-06	0.000286924	1.72E-07	1.24E-07	4.25E-05	0.944976551	2.29E-07	1.99E-07	2.74E-07	0.046484804	1.35E-05	2.29E-05	4.22E-05	9.40E-05	0.000101017	6.10E-05	0.000173993	8.95E-06	1.53E-07	4.93E-06	0.000528483	8.59E-07	8.78E-07	0.000236591	0	LAML	LAML	1
944-01-1R	2.32E-07	2.45E-05	3.89E-06	6.75E-08	0.000147878	2.56E-07	0.00012229	2.62E-05	1.09E-07	1.94E-05	4.90E-09	3.12E-08	5.72E-06	0.898351293	7.53E-08	1.60E-08	1.46E-07	0.100238484	1.98E-06	1.91E-05	3.35E-06	9.58E-06	4.02E-05	5.31E-06	8.97E-06	5.42E-07	1.12E-07	5.23E-06	0.000942508	1.46E-07	3.94E-08	2.25E-05	0	LAML	LAML	1
BCB307T	2.80E-07	2.91E-12	2.61E-09	1.15E-10	2.29E-06	7.54E-17	5.47E-16	6.57E-09	1.19E-15	1.71E-15	2.17E-11	1.48E-07	1.63E-12	4.07E-14	6.74E-11	0.999997275	8.19E-12	1.97E-17	7.65E-16	3.29E-15	1.85E-10	6.03E-14	1.10E-09	5.40E-12	6.97E-13	1.47E-13	2.45E-13	2.04E-14	2.03E-12	1.13E-11	1.84E-17	7.98E-16	0	LIHC	LIHC	1
BCM257T	5.66E-07	5.41E-11	8.01E-09	6.37E-09	0.002383009	8.48E-12	3.13E-14	1.21E-07	2.30E-12	3.38E-13	3.65E-10	0.000125834	2.34E-11	8.13E-12	1.39E-08	0.99748984	2.37E-11	1.14E-14	2.74E-11	6.60E-15	5.89E-07	2.14E-10	1.40E-09	6.92E-09	1.25E-12	1.39E-09	8.50E-10	1.42E-11	4.44E-12	2.03E-09	2.05E-14	6.56E-17	0	LIHC	LIHC	1
BCM269T	5.84E-08	1.73E-14	9.44E-13	6.95E-13	4.31E-07	9.34E-17	1.20E-17	1.69E-11	1.89E-16	2.73E-16	4.82E-13	2.72E-06	5.99E-13	2.39E-15	2.10E-12	0.999996788	1.81E-14	3.17E-17	8.84E-15	5.52E-16	1.35E-10	7.41E-15	4.42E-10	1.48E-13	1.96E-15	3.31E-13	6.30E-13	3.55E-14	7.54E-13	1.35E-14	3.14E-17	6.85E-18	0	LIHC	LIHC	1
CHC018T	4.10E-09	2.33E-13	4.80E-11	3.60E-10	8.06E-05	3.57E-15	2.93E-18	6.85E-08	2.02E-16	1.06E-14	2.62E-11	4.03E-10	1.76E-12	2.57E-15	3.35E-13	0.999919273	1.14E-10	7.94E-12	1.39E-14	2.18E-13	7.82E-09	7.54E-15	1.00E-08	4.32E-12	1.02E-11	3.42E-10	2.05E-12	1.11E-15	1.25E-11	2.21E-12	7.20E-14	7.93E-15	0	LIHC	LIHC	1
CHC051T	5.78E-08	6.39E-12	4.58E-09	5.07E-10	2.69E-08	1.56E-15	1.67E-16	3.38E-13	6.23E-16	4.11E-16	1.60E-11	5.36E-08	6.17E-12	3.55E-14	1.73E-08	0.999999785	5.05E-13	1.96E-18	1.05E-16	4.26E-16	1.58E-10	8.17E-13	1.18E-08	8.51E-11	1.97E-14	3.07E-16	2.03E-12	2.36E-12	2.03E-12	4.25E-08	3.45E-16	8.31E-15	0	LIHC	LIHC	1
CHC1010T	1.15E-07	1.21E-13	8.38E-11	6.14E-12	2.40E-05	3.02E-15	9.66E-16	1.55E-10	8.38E-16	4.54E-16	3.32E-11	2.99E-07	7.01E-14	1.02E-13	7.66E-10	0.99997558	4.45E-12	2.96E-15	1.77E-14	4.24E-17	4.10E-09	4.92E-13	1.51E-10	1.50E-11	4.17E-13	2.94E-11	1.18E-11	1.72E-14	1.18E-12	1.05E-11	8.23E-16	1.14E-15	0	LIHC	LIHC	1
CHC1040T	9.61E-08	7.01E-14	4.34E-12	2.33E-15	2.70E-07	4.14E-16	7.14E-19	6.67E-09	5.63E-16	7.04E-15	2.42E-11	5.04E-09	7.00E-12	4.43E-16	5.23E-12	0.999999622	5.69E-14	2.12E-18	4.95E-17	2.43E-16	1.49E-11	1.25E-14	3.10E-11	1.21E-14	1.80E-13	2.53E-12	1.35E-13	9.28E-16	1.34E-14	9.58E-13	1.43E-17	1.27E-15	0	LIHC	LIHC	1
CHC1041T	5.41E-07	4.15E-12	3.71E-10	1.36E-12	1.90E-08	1.64E-15	5.25E-15	4.22E-11	2.33E-14	4.92E-14	5.41E-10	2.82E-09	3.37E-11	2.23E-13	5.06E-08	0.999999383	2.99E-10	6.75E-17	5.84E-18	3.50E-16	1.16E-11	4.89E-13	1.33E-09	1.08E-10	9.52E-13	8.35E-16	4.05E-12	5.15E-14	3.44E-12	1.77E-10	8.04E-16	3.03E-13	0	LIHC	LIHC	1
CHC1052T	3.72E-06	2.61E-13	3.18E-13	3.56E-15	2.40E-07	8.05E-15	1.96E-15	2.91E-10	7.51E-14	8.01E-14	1.37E-11	4.94E-10	1.17E-12	2.84E-12	4.80E-09	0.999995983	2.02E-11	8.97E-17	4.30E-15	5.26E-16	1.89E-11	3.16E-11	5.64E-08	2.91E-12	8.25E-14	7.69E-13	4.16E-15	4.18E-13	3.62E-12	1.07E-11	2.53E-17	4.76E-13	0	LIHC	LIHC	1
CHC1053T	1.28E-08	3.59E-14	3.29E-12	8.09E-13	4.52E-08	2.61E-14	8.59E-15	2.56E-13	8.35E-18	2.08E-15	6.80E-13	1.07E-09	3.10E-13	3.25E-15	2.09E-12	0.99999994	3.82E-11	3.90E-16	8.62E-17	1.41E-18	4.45E-10	7.73E-16	2.38E-10	1.03E-11	5.57E-14	3.77E-14	6.91E-13	2.57E-15	9.03E-13	5.25E-10	2.76E-16	5.04E-16	0	LIHC	LIHC	1
CHC1055T	8.21E-06	2.84E-08	7.32E-08	7.45E-07	6.44E-06	6.69E-11	3.69E-08	6.06E-08	1.99E-11	4.45E-11	1.49E-09	1.50E-07	2.26E-10	5.36E-08	2.74E-06	0.999920821	3.53E-06	2.76E-12	1.78E-13	4.61E-14	3.86E-07	7.51E-12	8.10E-10	6.47E-07	7.13E-11	1.36E-11	4.90E-10	1.40E-11	2.57E-08	5.60E-05	4.65E-12	1.96E-12	0	LIHC	LIHC	1
CHC1061T	3.22E-05	7.53E-13	3.06E-09	1.68E-13	3.85E-08	1.52E-15	5.89E-15	3.24E-12	7.00E-13	4.17E-13	7.79E-09	2.19E-09	1.88E-13	6.86E-13	2.48E-07	0.999967509	5.82E-13	2.14E-17	4.75E-15	4.02E-16	2.61E-10	4.11E-10	1.34E-08	8.89E-10	7.09E-13	1.83E-13	2.63E-16	2.22E-11	4.17E-12	2.46E-12	1.08E-17	3.37E-14	0	LIHC	LIHC	1
CHC1137T	2.38E-07	2.24E-12	5.77E-12	3.04E-13	2.09E-07	1.70E-18	1.20E-16	1.32E-10	6.79E-19	1.90E-17	4.03E-12	3.03E-08	8.93E-13	4.84E-16	3.85E-12	0.999999522	5.55E-14	8.27E-18	1.63E-16	2.70E-17	5.59E-11	3.63E-16	7.90E-12	2.43E-12	1.96E-15	1.76E-14	6.15E-14	1.71E-16	4.48E-14	7.53E-13	1.86E-18	2.86E-16	0	LIHC	LIHC	1
CHC1148T	9.04E-08	4.01E-12	6.59E-14	1.04E-14	1.48E-06	2.44E-15	4.49E-15	5.88E-10	6.40E-17	8.00E-14	2.12E-08	8.00E-10	2.25E-11	1.76E-14	1.42E-09	0.999998401	6.54E-12	1.03E-14	1.33E-16	1.33E-17	2.71E-11	1.55E-14	5.75E-10	2.46E-13	3.94E-14	1.68E-12	1.99E-14	6.30E-17	1.78E-14	1.80E-11	1.63E-16	2.72E-14	0	LIHC	LIHC	1
CHC1180T	0.081028623	0.008314653	7.23E-07	0.002829545	0.021877229	0.000249451	1.42E-06	3.46E-07	3.08E-08	5.49E-05	0.00226279	0.250704282	1.62E-05	8.33E-07	0.000456481	0.433795527	0.119521693	2.23E-05	0.000978215	5.95E-10	0.003163366	1.18E-05	8.13E-09	0.071639644	1.28E-06	1.85E-05	3.09E-06	1.88E-06	2.76E-05	0.003013998	3.54E-06	1.70E-08	0	LIHC	LIHC	1
CHC1183T	5.38E-07	5.92E-12	5.10E-10	2.27E-13	1.10E-06	7.13E-17	7.15E-15	9.24E-12	5.71E-15	1.48E-16	3.02E-09	3.22E-09	1.48E-11	4.35E-14	3.73E-08	0.999998308	3.22E-11	1.13E-14	4.12E-14	1.37E-15	3.13E-09	8.74E-13	3.78E-09	3.02E-10	9.14E-14	1.60E-12	3.44E-16	5.44E-14	6.96E-13	1.31E-12	1.61E-16	1.74E-13	0	LIHC	LIHC	1
CHC1185T	1.96E-06	6.51E-10	2.21E-08	1.74E-08	1.10E-05	3.34E-12	2.04E-14	2.05E-07	1.64E-11	1.01E-13	1.50E-09	6.38E-06	2.71E-10	9.47E-12	1.41E-10	0.999978183	1.02E-06	8.38E-12	1.05E-13	8.09E-13	8.38E-07	3.13E-11	2.51E-07	1.67E-09	6.37E-12	5.96E-08	2.33E-10	1.61E-11	1.41E-10	1.05E-07	5.24E-14	6.35E-14	0	LIHC	LIHC	1
CHC1189T	1.94E-07	2.87E-11	1.53E-08	4.78E-12	4.80E-07	7.65E-15	3.37E-15	2.54E-11	9.49E-16	3.92E-14	2.99E-11	4.60E-07	1.45E-12	6.92E-14	2.79E-08	0.999998808	3.46E-12	1.45E-16	5.05E-15	6.36E-17	1.17E-09	1.02E-12	3.27E-11	5.43E-11	1.50E-13	1.79E-13	2.01E-11	3.65E-13	1.18E-11	1.37E-08	3.08E-15	2.22E-16	0	LIHC	LIHC	1
CHC1207T	2.54E-06	1.34E-10	6.36E-12	2.73E-13	2.27E-06	2.42E-17	1.95E-16	6.74E-11	4.05E-16	6.75E-16	1.70E-10	4.04E-07	8.07E-11	7.15E-15	3.21E-09	0.99999478	1.62E-12	5.02E-15	4.03E-16	2.42E-15	2.53E-11	6.59E-14	5.50E-10	2.08E-12	1.60E-14	7.68E-15	9.37E-14	1.04E-14	2.83E-13	1.01E-11	1.12E-16	7.39E-15	0	LIHC	LIHC	1
CHC1208T	3.12E-06	1.23E-11	2.16E-09	6.86E-13	5.93E-05	1.12E-13	2.13E-15	6.93E-10	1.81E-14	2.75E-15	2.48E-11	3.48E-05	1.45E-11	8.76E-13	2.41E-09	0.999902819	2.14E-09	4.41E-11	8.54E-15	1.52E-14	1.45E-09	5.85E-13	1.06E-09	1.45E-10	2.27E-10	4.14E-13	9.92E-12	6.18E-14	1.57E-12	2.23E-11	2.75E-14	1.05E-12	0	LIHC	LIHC	1
CHC1210T	0.000216137	4.15E-08	4.15E-09	2.52E-07	0.007075467	3.93E-14	1.60E-11	4.68E-10	1.72E-11	3.00E-14	1.81E-06	6.08E-05	1.47E-07	7.10E-11	7.72E-06	0.992631139	4.05E-07	3.41E-10	3.92E-11	1.23E-13	1.12E-07	1.44E-10	2.12E-09	2.25E-06	6.72E-12	4.67E-09	1.65E-10	7.56E-10	1.44E-09	3.75E-06	1.62E-12	1.28E-14	0	LIHC	LIHC	1
CHC1211T	9.56E-07	2.23E-08	2.82E-06	1.89E-07	0.774913153	4.40E-11	1.73E-14	2.32E-07	4.38E-14	4.29E-12	1.23E-06	1.47E-07	2.35E-05	1.33E-11	1.68E-09	0.225001968	1.12E-07	5.20E-10	2.80E-10	6.62E-09	1.40E-06	5.50E-11	3.51E-06	2.15E-07	2.67E-10	3.59E-06	1.16E-07	9.95E-10	2.02E-08	4.67E-05	9.32E-08	7.16E-11	0	CHOL	LIHC	0
CHC121T	3.61E-06	2.07E-11	1.42E-10	2.66E-11	9.67E-08	1.85E-14	1.77E-14	3.33E-11	7.39E-14	2.16E-13	1.01E-12	8.93E-08	1.24E-13	9.21E-13	2.34E-09	0.999996188	1.88E-11	1.42E-15	2.98E-15	2.60E-16	3.59E-10	1.79E-12	1.32E-08	4.99E-11	3.71E-14	3.69E-15	9.09E-13	2.96E-14	4.91E-12	5.81E-11	5.75E-16	2.34E-14	0	LIHC	LIHC	1
CHC129T	1.15E-05	5.59E-12	2.61E-09	3.00E-10	3.60E-05	1.74E-16	2.33E-15	1.63E-12	1.36E-14	3.12E-16	1.48E-10	3.17E-05	4.40E-11	1.35E-14	1.99E-09	0.999920783	5.80E-11	5.19E-14	3.98E-15	7.76E-15	5.35E-10	3.22E-13	6.96E-09	1.24E-09	2.27E-12	4.20E-14	3.70E-12	3.55E-15	9.95E-14	2.42E-12	3.60E-15	2.20E-15	0	LIHC	LIHC	1
CHC1530T	1.92E-08	3.23E-10	7.99E-08	3.49E-10	5.09E-05	6.42E-11	4.29E-13	1.68E-09	9.94E-17	3.64E-15	1.33E-09	2.04E-07	3.18E-10	1.52E-14	2.91E-10	0.999948662	6.77E-09	1.01E-12	7.81E-15	4.36E-16	1.06E-08	3.12E-14	6.05E-11	2.29E-11	6.05E-12	9.25E-11	2.73E-09	4.04E-14	1.88E-12	9.34E-08	6.64E-12	1.60E-16	0	LIHC	LIHC	1
CHC1534T	2.63E-06	6.80E-09	6.33E-13	7.16E-11	7.76E-07	3.94E-15	1.11E-12	1.45E-10	1.25E-16	7.42E-16	8.41E-10	4.16E-07	1.07E-12	4.15E-14	1.60E-10	0.999996141	5.13E-11	3.33E-13	3.54E-14	1.45E-16	1.73E-10	5.09E-15	1.08E-12	5.85E-14	9.53E-15	1.43E-11	2.46E-12	1.50E-15	8.70E-14	2.47E-08	3.89E-15	7.22E-16	0	LIHC	LIHC	1
CHC1539T	2.80E-07	7.69E-12	8.21E-11	1.42E-12	6.21E-07	3.31E-13	3.08E-15	6.82E-10	6.08E-17	6.62E-16	9.38E-12	2.96E-06	2.77E-13	4.13E-15	5.90E-10	0.999995854	1.99E-10	2.35E-15	8.86E-15	7.92E-18	3.30E-08	8.13E-13	6.20E-11	9.97E-12	4.90E-14	7.04E-13	4.44E-11	1.30E-14	9.18E-13	2.54E-07	1.86E-15	7.53E-17	0	LIHC	LIHC	1
CHC1545T	4.39E-07	1.18E-09	2.18E-09	6.59E-12	8.54E-07	4.35E-17	3.78E-16	1.55E-09	1.94E-17	3.46E-16	3.91E-10	1.03E-08	2.21E-11	5.95E-15	1.50E-09	0.999998685	1.59E-12	2.06E-15	4.78E-15	6.91E-15	5.52E-10	2.74E-14	3.10E-09	4.09E-11	1.01E-13	1.91E-13	1.40E-12	1.67E-14	4.18E-12	7.85E-10	2.58E-16	2.06E-15	0	LIHC	LIHC	1
CHC1548T	9.15E-09	4.22E-16	4.61E-13	5.54E-14	7.44E-09	8.01E-16	5.00E-18	5.10E-14	1.58E-18	7.30E-18	1.23E-12	3.26E-08	1.76E-14	1.73E-17	4.97E-11	0.999999951	7.37E-13	6.72E-18	3.10E-17	2.75E-19	4.00E-11	1.21E-14	2.98E-12	1.93E-13	3.14E-16	1.99E-13	3.67E-15	4.23E-16	5.51E-16	1.80E-12	5.44E-17	2.86E-18	0	LIHC	LIHC	1
CHC1568T	3.90E-07	2.13E-12	2.80E-12	7.07E-14	9.47E-08	1.13E-13	1.19E-15	1.22E-09	8.44E-16	1.29E-14	1.73E-11	3.86E-08	3.96E-13	3.42E-15	8.30E-11	0.999999468	7.58E-11	1.92E-15	4.78E-15	1.53E-17	7.28E-10	3.97E-14	7.62E-11	2.25E-12	9.47E-15	2.82E-13	4.97E-13	2.95E-15	3.73E-14	6.40E-09	1.99E-16	8.50E-17	0	LIHC	LIHC	1
CHC1591T	0.000184582	7.93E-11	1.93E-10	2.00E-10	1.78E-05	4.06E-15	1.95E-13	1.51E-08	1.57E-11	5.78E-14	1.90E-07	3.11E-07	9.74E-11	2.00E-12	8.25E-09	0.999796891	1.70E-10	6.03E-14	1.10E-14	3.95E-14	1.46E-09	2.28E-11	1.23E-07	1.25E-07	1.13E-11	6.75E-12	1.48E-11	3.60E-13	2.66E-13	9.59E-11	4.09E-15	3.19E-13	0	LIHC	LIHC	1
CHC1594T	6.06E-07	6.05E-15	9.28E-12	6.74E-13	2.54E-07	1.99E-16	1.21E-14	1.97E-11	1.26E-16	4.52E-15	8.63E-10	1.32E-07	2.06E-13	2.38E-15	9.15E-11	0.999999006	3.94E-12	1.42E-16	5.59E-18	1.61E-18	2.71E-11	2.02E-14	1.24E-10	2.45E-10	1.74E-14	5.68E-13	3.81E-13	3.22E-15	6.50E-15	8.35E-13	3.54E-18	7.17E-17	0	LIHC	LIHC	1
CHC1598T	1.82E-06	4.54E-11	1.86E-10	1.45E-13	1.29E-05	2.74E-16	2.17E-16	5.08E-11	2.15E-17	7.47E-15	6.81E-10	6.56E-07	5.52E-11	2.81E-14	1.22E-06	0.999983431	2.00E-12	5.79E-16	8.27E-15	1.46E-16	3.93E-10	3.62E-12	7.22E-09	8.11E-11	2.62E-13	1.52E-13	8.98E-14	6.57E-14	3.87E-13	2.61E-10	3.93E-17	3.54E-14	0	LIHC	LIHC	1
CHC1600T	8.77E-08	2.94E-13	4.42E-10	3.41E-13	2.05E-06	6.92E-17	8.93E-15	4.21E-12	5.93E-17	2.16E-14	3.82E-11	7.59E-08	6.01E-12	6.44E-14	1.18E-08	0.999997774	1.29E-13	8.42E-17	8.71E-16	1.51E-17	4.89E-10	9.42E-14	5.08E-11	7.88E-11	1.01E-13	1.17E-13	2.62E-12	3.08E-13	6.65E-12	8.90E-11	1.56E-16	6.04E-16	0	LIHC	LIHC	1
CHC1602T	2.27E-08	1.34E-11	7.86E-12	4.45E-13	6.15E-06	1.07E-15	2.80E-16	8.05E-11	9.42E-18	3.30E-14	1.58E-12	1.12E-08	5.34E-13	4.15E-15	3.43E-10	0.999993816	1.78E-11	8.63E-14	2.26E-14	1.64E-17	5.63E-11	2.78E-15	5.27E-11	3.53E-13	2.80E-14	7.41E-13	6.18E-13	1.70E-15	2.74E-14	8.56E-11	5.11E-17	1.14E-16	0	LIHC	LIHC	1
CHC1603T	3.96E-07	3.81E-11	1.22E-11	6.53E-13	5.44E-05	1.20E-14	5.91E-16	2.08E-08	5.08E-16	2.70E-15	1.06E-09	3.65E-09	2.51E-10	4.14E-15	2.25E-10	0.999945154	2.78E-10	1.87E-16	3.83E-15	1.84E-16	6.32E-10	8.90E-15	4.82E-10	2.06E-13	1.92E-12	3.12E-11	8.10E-13	1.52E-15	6.53E-14	1.56E-09	2.65E-16	1.03E-14	0	LIHC	LIHC	1
CHC1604T	7.64E-06	1.04E-07	7.83E-07	3.55E-05	0.033543014	3.99E-10	8.03E-12	8.78E-06	9.45E-13	1.16E-10	2.43E-05	2.29E-08	1.62E-05	3.84E-11	3.44E-08	0.965938797	0.00031034	1.99E-12	7.64E-12	5.03E-12	2.14E-06	2.53E-11	2.48E-09	1.25E-07	3.67E-11	4.79E-07	3.90E-09	1.49E-10	4.72E-10	0.000111668	5.39E-11	8.11E-14	0	LIHC	LIHC	1
CHC1616T	9.10E-07	1.67E-07	6.05E-08	1.11E-12	4.07E-05	1.07E-12	1.03E-13	1.15E-07	2.05E-15	9.11E-15	1.29E-09	1.79E-08	3.02E-10	5.25E-13	5.89E-07	0.999957444	1.16E-08	1.46E-11	1.39E-14	7.33E-16	3.00E-09	9.12E-13	9.65E-11	3.36E-11	2.06E-11	1.74E-11	1.15E-12	2.18E-16	1.73E-14	7.02E-09	4.59E-14	3.29E-14	0	LIHC	LIHC	1
CHC1626T	8.11E-08	1.54E-11	8.83E-11	1.60E-14	8.32E-06	3.09E-13	1.72E-13	3.11E-06	2.21E-15	1.67E-12	5.15E-11	1.29E-08	2.75E-11	1.80E-12	2.04E-10	0.999988458	8.78E-09	9.09E-13	1.79E-14	1.75E-15	4.10E-09	4.99E-15	2.95E-10	4.03E-12	5.06E-13	6.43E-11	3.55E-12	3.60E-15	1.19E-12	8.99E-11	1.71E-14	1.75E-15	0	LIHC	LIHC	1
CHC1629T	9.49E-09	4.00E-12	3.61E-12	1.13E-12	6.19E-07	5.15E-14	5.34E-16	8.93E-10	7.43E-17	9.25E-16	1.68E-11	3.17E-09	1.91E-12	1.64E-14	9.41E-11	0.999999364	4.10E-11	6.00E-16	5.23E-16	8.08E-17	4.76E-10	4.95E-15	8.29E-11	1.27E-12	8.59E-15	1.39E-12	2.82E-12	4.26E-16	5.69E-13	2.14E-09	5.34E-17	1.11E-15	0	LIHC	LIHC	1
CHC1704T	9.38E-09	1.65E-13	1.23E-10	9.59E-11	2.79E-06	1.99E-16	4.62E-16	3.40E-09	1.64E-17	1.10E-14	7.61E-11	1.86E-07	8.56E-13	1.01E-15	5.28E-13	0.999997013	4.08E-11	1.32E-14	1.77E-16	4.36E-16	3.92E-10	1.39E-16	3.09E-10	6.51E-13	1.95E-15	6.17E-11	3.27E-12	1.33E-17	4.34E-14	7.96E-11	2.65E-15	1.69E-17	0	LIHC	LIHC	1
CHC1715T	3.31E-08	8.76E-13	8.87E-12	1.63E-12	3.08E-06	1.78E-13	2.02E-14	1.09E-08	2.76E-19	9.82E-13	9.43E-12	3.13E-09	7.57E-12	3.92E-14	1.35E-12	0.999996871	1.29E-10	6.16E-15	3.52E-16	1.17E-17	4.98E-10	1.87E-16	2.98E-12	5.31E-13	2.00E-13	3.11E-12	9.09E-14	5.05E-15	1.06E-12	7.48E-11	1.02E-16	1.65E-16	0	LIHC	LIHC	1
CHC1717T	1.01E-05	4.20E-12	1.21E-10	3.17E-12	3.82E-08	1.76E-16	2.36E-14	4.09E-10	2.17E-15	1.55E-14	3.95E-10	2.04E-06	5.59E-14	2.14E-14	1.71E-08	0.999987786	5.52E-12	2.66E-16	2.09E-15	7.42E-16	6.18E-11	1.59E-13	7.34E-11	1.81E-11	1.21E-13	3.28E-14	1.77E-12	2.06E-14	1.48E-12	5.92E-10	4.36E-16	8.19E-15	0	LIHC	LIHC	1
CHC1725T	4.24E-09	8.39E-13	1.19E-10	5.66E-14	2.29E-07	2.84E-17	4.15E-16	2.22E-10	1.02E-15	1.68E-16	8.82E-10	6.56E-10	3.44E-14	1.06E-15	5.44E-11	0.99999976	9.86E-14	4.78E-16	4.32E-16	6.86E-17	6.04E-11	7.50E-14	4.04E-09	8.60E-12	8.55E-14	6.56E-12	5.41E-14	2.43E-16	4.32E-14	1.32E-11	4.22E-16	2.26E-15	0	LIHC	LIHC	1
CHC1731T	5.49E-08	2.91E-11	1.38E-10	6.53E-14	2.43E-07	2.26E-16	9.39E-17	1.16E-11	2.01E-19	1.01E-17	2.74E-12	1.93E-08	3.00E-12	1.11E-15	2.46E-09	0.999999679	1.17E-13	1.19E-16	1.49E-17	8.73E-18	6.61E-12	2.92E-15	5.82E-10	4.30E-12	1.67E-14	2.53E-14	9.55E-14	1.09E-16	3.27E-14	2.53E-11	6.09E-18	6.48E-16	0	LIHC	LIHC	1
CHC1732T	5.24E-09	2.35E-13	4.75E-11	2.07E-12	3.23E-05	8.09E-15	3.31E-18	3.23E-10	1.94E-18	4.25E-17	2.21E-12	7.23E-09	1.76E-12	1.25E-16	7.97E-12	0.999967723	9.37E-10	4.52E-15	1.24E-15	5.17E-17	1.06E-08	5.67E-16	3.06E-11	4.75E-12	2.20E-14	3.38E-12	1.33E-11	1.53E-15	9.64E-14	9.39E-11	1.14E-15	3.58E-18	0	LIHC	LIHC	1
CHC1736T	1.27E-08	4.23E-12	2.27E-10	6.10E-09	3.04E-05	4.97E-11	4.54E-16	3.72E-07	7.31E-18	4.91E-15	3.13E-11	4.65E-08	6.48E-12	1.14E-14	1.32E-11	0.999969097	8.22E-09	1.09E-12	1.03E-14	3.53E-15	6.96E-09	1.08E-15	1.90E-11	2.44E-11	1.16E-11	6.40E-11	8.89E-11	7.93E-15	4.15E-12	2.68E-09	1.15E-12	1.53E-15	0	LIHC	LIHC	1
CHC1737T	1.07E-05	1.12E-07	1.84E-07	1.33E-07	0.018554641	5.86E-11	1.61E-08	4.24E-08	1.82E-13	3.67E-13	4.20E-08	7.18E-05	1.32E-08	2.24E-09	5.12E-06	0.981352499	2.17E-09	2.74E-11	8.45E-11	1.68E-14	1.55E-06	3.56E-11	7.45E-10	4.57E-08	5.07E-11	3.45E-08	1.17E-07	4.59E-11	3.81E-09	2.96E-06	3.01E-12	1.56E-13	0	LIHC	LIHC	1
CHC1739T	9.36E-09	4.83E-13	1.58E-11	3.32E-13	2.81E-05	3.16E-15	1.83E-16	6.13E-11	3.16E-17	2.61E-18	8.35E-12	2.84E-08	9.80E-11	5.23E-16	1.26E-10	0.999971876	8.62E-11	1.34E-14	8.19E-16	1.36E-16	7.76E-11	1.38E-15	2.39E-10	1.75E-11	4.33E-15	7.96E-11	8.01E-12	1.89E-15	8.90E-14	1.59E-11	5.36E-16	5.80E-17	0	LIHC	LIHC	1
CHC1741T	4.18E-07	1.46E-12	4.13E-11	1.80E-13	3.38E-06	9.03E-16	8.91E-17	3.23E-11	5.23E-17	1.58E-16	5.37E-11	3.83E-07	2.88E-12	1.45E-15	9.11E-09	0.99999581	3.91E-12	2.04E-15	2.72E-16	2.75E-17	2.53E-09	8.65E-14	1.57E-10	4.20E-11	2.45E-13	2.04E-13	1.69E-12	5.82E-15	2.28E-13	4.90E-12	9.40E-17	2.95E-15	0	LIHC	LIHC	1
CHC1742T	2.73E-07	9.73E-11	3.13E-10	1.17E-11	9.31E-06	1.92E-14	9.13E-16	9.98E-10	2.05E-16	5.47E-15	2.11E-10	2.94E-07	4.86E-11	5.81E-15	3.57E-11	0.999990122	5.61E-11	7.38E-14	3.33E-15	1.14E-15	1.62E-09	9.17E-15	3.00E-11	4.58E-12	1.26E-13	4.98E-11	1.43E-11	7.74E-17	2.62E-13	2.63E-12	1.70E-14	5.50E-16	0	LIHC	LIHC	1
CHC1744T	1.14E-06	3.89E-11	3.32E-09	9.38E-12	2.74E-05	5.86E-14	4.18E-15	3.94E-09	1.99E-15	7.91E-13	6.27E-11	2.77E-08	2.53E-12	6.64E-13	1.28E-08	0.999971404	1.18E-09	3.62E-13	6.08E-14	7.76E-15	1.92E-08	1.01E-12	2.16E-10	5.78E-11	4.55E-11	2.37E-12	6.73E-11	2.80E-12	1.78E-10	8.06E-09	1.20E-14	2.66E-14	0	LIHC	LIHC	1
CHC1745T	1.72E-06	9.25E-14	7.71E-13	4.15E-14	6.68E-07	9.11E-17	3.75E-16	1.74E-10	1.34E-17	3.22E-17	3.67E-12	1.63E-06	1.07E-13	1.23E-15	4.33E-11	0.99999598	8.23E-13	1.43E-15	1.91E-16	2.08E-17	2.17E-10	2.23E-14	2.35E-11	2.09E-13	2.47E-15	4.85E-13	7.26E-14	1.46E-16	3.19E-13	2.58E-12	3.07E-17	1.91E-17	0	LIHC	LIHC	1
CHC1746T	3.13E-07	1.89E-12	1.09E-11	6.96E-13	3.03E-06	1.41E-13	2.87E-16	6.25E-10	4.34E-16	5.10E-15	4.87E-10	1.98E-08	4.43E-12	1.41E-15	6.43E-09	0.999996622	1.57E-10	4.23E-13	2.59E-15	3.90E-15	2.75E-09	1.07E-13	8.20E-11	2.53E-12	4.14E-14	7.20E-12	1.09E-11	2.12E-14	8.39E-14	3.50E-10	1.97E-13	1.29E-15	0	LIHC	LIHC	1
CHC1747T	2.57E-07	2.98E-11	3.77E-10	2.66E-13	3.37E-06	9.95E-16	2.13E-16	6.64E-11	5.14E-17	2.43E-16	7.49E-12	1.89E-07	1.01E-12	1.90E-15	1.70E-09	0.999996177	3.64E-12	5.39E-17	2.58E-16	2.66E-18	5.38E-10	2.16E-14	1.23E-10	9.95E-12	3.88E-13	2.10E-14	1.58E-13	2.83E-15	5.77E-14	1.27E-10	2.36E-17	6.96E-16	0	LIHC	LIHC	1
CHC1749T	1.12E-05	2.61E-11	7.31E-10	2.43E-13	5.93E-06	3.18E-15	8.83E-15	4.37E-09	4.54E-15	4.55E-15	2.62E-09	9.09E-07	1.04E-10	4.52E-15	8.74E-11	0.999981981	2.97E-10	4.64E-13	8.64E-17	4.70E-15	1.94E-09	5.03E-14	1.30E-11	1.70E-12	3.70E-14	1.21E-10	9.43E-14	2.51E-16	9.56E-15	3.66E-11	6.63E-14	1.45E-15	0	LIHC	LIHC	1
CHC1753T	3.08E-08	1.22E-12	1.33E-09	1.08E-12	0.000148276	3.28E-12	1.99E-15	1.03E-10	1.30E-18	2.14E-15	1.80E-10	2.27E-06	2.08E-13	1.01E-15	3.02E-08	0.99984925	4.73E-10	2.17E-14	3.01E-15	5.36E-19	1.41E-07	2.69E-13	6.78E-11	3.26E-12	1.90E-13	1.55E-12	1.54E-11	2.27E-14	2.15E-13	3.63E-09	2.23E-15	1.21E-17	0	LIHC	LIHC	1
CHC1754T	3.28E-06	7.80E-12	1.85E-11	1.17E-12	2.84E-07	1.83E-14	2.71E-13	7.14E-10	1.18E-12	1.41E-13	2.72E-10	7.52E-09	3.07E-10	6.77E-13	3.29E-08	0.999996394	7.06E-10	1.04E-10	9.88E-15	2.83E-15	5.83E-12	1.04E-12	1.14E-09	1.60E-10	5.04E-11	7.71E-13	7.16E-11	3.54E-15	1.99E-12	5.11E-11	2.13E-13	2.57E-12	0	LIHC	LIHC	1
CHC1756T	3.94E-07	5.14E-15	2.26E-13	7.41E-14	4.42E-08	4.19E-17	4.51E-18	7.05E-10	6.17E-17	1.04E-15	3.20E-13	5.15E-09	1.10E-15	6.48E-15	8.49E-12	0.999999556	1.30E-12	6.15E-18	1.30E-15	4.61E-17	5.25E-11	3.01E-14	7.73E-12	1.25E-12	2.74E-15	2.17E-15	4.66E-15	4.77E-15	1.39E-14	2.90E-13	3.23E-18	2.86E-17	0	LIHC	LIHC	1
CHC1757T	6.27E-07	1.24E-12	9.82E-11	4.97E-13	2.36E-06	1.63E-16	1.14E-16	1.61E-10	1.08E-15	9.10E-15	9.22E-11	2.05E-07	2.06E-12	4.59E-15	1.62E-09	0.999996785	5.38E-13	2.61E-16	7.54E-15	1.37E-16	2.38E-10	1.94E-13	1.59E-08	3.90E-12	7.26E-15	4.78E-13	1.55E-14	4.77E-14	4.68E-13	4.41E-12	2.50E-17	1.01E-16	0	LIHC	LIHC	1
CHC1763T	5.02E-07	1.20E-12	2.39E-11	4.97E-13	2.54E-07	4.41E-16	1.17E-15	2.48E-11	3.18E-18	2.90E-15	4.45E-12	6.85E-08	3.43E-13	1.49E-14	4.47E-10	0.999999174	3.18E-11	5.18E-17	1.99E-17	1.09E-17	6.53E-12	3.10E-14	6.72E-12	1.34E-10	4.22E-14	2.45E-14	1.75E-12	1.38E-15	1.00E-12	8.34E-12	7.67E-18	1.41E-15	0	LIHC	LIHC	1
CHC197T	1.73E-05	6.46E-09	8.09E-10	6.27E-11	2.83E-07	2.49E-13	4.37E-13	1.02E-10	4.23E-17	5.83E-13	8.58E-11	2.44E-06	2.21E-12	1.95E-12	1.74E-07	0.999979737	8.26E-10	2.35E-13	5.61E-15	2.04E-15	2.95E-10	1.82E-12	5.63E-10	1.53E-10	8.55E-14	3.34E-13	8.65E-11	9.42E-14	3.28E-10	9.63E-09	4.58E-15	4.74E-14	0	LIHC	LIHC	1
CHC1994T	1.13E-05	8.23E-11	2.32E-12	1.20E-10	5.27E-06	1.56E-16	4.04E-15	1.27E-12	2.08E-17	4.04E-15	3.79E-09	9.32E-09	1.13E-11	2.91E-15	2.86E-08	0.999983434	2.61E-12	1.11E-13	4.55E-15	8.53E-18	7.48E-11	4.47E-13	1.49E-10	3.56E-11	1.59E-14	1.01E-13	6.12E-13	1.02E-16	9.76E-15	1.22E-10	2.84E-16	4.20E-15	0	LIHC	LIHC	1
CHC2043T	4.54E-05	2.81E-09	4.69E-09	6.24E-12	2.86E-05	9.87E-18	8.62E-16	6.97E-11	1.77E-15	3.60E-16	4.26E-10	9.13E-05	1.70E-10	1.35E-13	1.82E-06	0.999832666	5.87E-11	9.59E-14	5.16E-14	5.32E-15	1.71E-09	2.13E-12	1.37E-07	1.46E-09	3.34E-13	4.96E-16	7.88E-11	7.79E-12	2.86E-11	4.89E-12	6.57E-15	7.88E-16	0	LIHC	LIHC	1
CHC2048T	3.12E-08	1.58E-12	7.81E-13	6.37E-13	9.52E-08	6.65E-17	3.47E-16	3.90E-11	5.77E-16	2.62E-18	5.62E-12	6.39E-09	1.19E-13	1.91E-16	7.38E-12	0.999999867	2.61E-12	2.97E-15	2.12E-16	1.84E-17	2.96E-11	1.16E-15	1.26E-10	8.13E-13	6.06E-15	1.89E-13	2.13E-12	4.12E-18	1.56E-14	3.91E-12	5.95E-15	1.43E-18	0	LIHC	LIHC	1
CHC2103T	3.67E-08	2.03E-14	3.90E-13	6.36E-15	6.50E-09	7.96E-16	3.18E-17	7.26E-12	3.17E-18	6.84E-16	1.87E-13	8.01E-09	5.60E-14	3.63E-16	3.44E-12	0.999999949	1.93E-13	2.04E-17	2.46E-18	2.01E-17	3.49E-13	6.50E-16	6.36E-12	2.61E-14	1.16E-13	1.70E-15	1.12E-14	3.24E-16	9.73E-15	4.94E-12	2.04E-18	2.91E-15	0	LIHC	LIHC	1
CHC2111T	1.01E-06	2.50E-10	1.26E-10	3.72E-12	1.05E-05	1.92E-17	4.09E-16	2.05E-11	2.96E-16	2.06E-16	2.07E-09	0.000161565	2.19E-10	9.03E-15	1.42E-06	0.9998255	1.66E-11	3.98E-15	6.94E-15	4.58E-16	3.49E-10	1.66E-13	1.40E-09	4.10E-11	2.20E-14	1.80E-16	2.52E-13	3.58E-13	4.38E-13	9.78E-12	1.10E-16	1.10E-14	0	LIHC	LIHC	1
CHC2112T	5.26E-05	6.24E-11	4.48E-11	5.41E-11	3.36E-06	2.27E-15	4.54E-14	2.06E-13	8.94E-15	1.94E-14	1.21E-09	1.68E-06	2.23E-10	6.35E-14	6.42E-09	0.999942403	2.55E-09	2.85E-14	2.13E-15	9.35E-16	3.69E-10	4.70E-12	8.91E-10	1.01E-10	8.71E-14	4.47E-14	1.11E-12	2.21E-14	3.15E-13	1.62E-10	3.31E-15	5.94E-14	0	LIHC	LIHC	1
CHC2113T	1.32E-09	4.02E-13	1.47E-12	1.85E-14	6.39E-08	1.74E-15	5.06E-17	1.71E-11	4.84E-19	1.18E-16	1.62E-13	2.46E-09	2.02E-13	2.30E-16	9.52E-14	0.999999932	9.23E-16	1.50E-17	1.43E-16	4.35E-18	8.99E-12	2.48E-16	3.31E-11	3.85E-14	8.12E-15	1.77E-13	3.37E-13	8.02E-18	2.39E-13	1.96E-13	1.63E-17	4.41E-17	0	LIHC	LIHC	1
CHC2115T	8.94E-05	2.16E-12	3.95E-10	2.86E-10	1.36E-06	2.61E-14	7.42E-13	3.40E-10	3.49E-13	6.11E-13	2.82E-10	2.45E-05	2.64E-10	2.87E-12	2.76E-11	0.999884717	1.28E-11	8.51E-14	2.81E-13	7.80E-13	2.93E-08	6.39E-13	5.40E-11	2.77E-11	3.29E-12	7.14E-09	1.10E-10	4.41E-14	2.93E-10	9.94E-11	6.93E-12	3.45E-13	0	LIHC	LIHC	1
CHC2128T	1.17E-05	9.66E-12	5.59E-11	5.59E-12	2.20E-05	1.49E-14	6.41E-14	1.14E-09	3.74E-16	8.64E-14	1.51E-10	9.10E-07	1.89E-11	8.07E-13	3.90E-08	0.999965354	2.89E-11	1.93E-14	5.70E-15	2.21E-17	3.86E-10	1.66E-12	4.48E-10	4.96E-11	2.09E-13	1.46E-12	1.12E-11	3.50E-14	2.30E-13	2.30E-10	5.68E-17	2.69E-16	0	LIHC	LIHC	1
CHC2132T	5.71E-05	2.00E-11	1.29E-08	3.14E-09	3.04E-05	8.42E-15	5.14E-12	3.76E-09	1.13E-12	1.83E-14	3.64E-09	0.001467668	4.02E-10	1.01E-11	3.90E-11	0.998444488	1.20E-08	2.06E-11	1.44E-14	5.04E-13	6.17E-09	1.94E-13	1.19E-10	1.99E-08	1.45E-10	1.30E-09	2.55E-11	2.81E-13	1.11E-12	3.11E-07	2.55E-14	3.17E-12	0	LIHC	LIHC	1
CHC2135T	4.64E-07	3.54E-14	1.97E-10	7.49E-10	1.99E-07	5.28E-15	4.16E-16	1.37E-11	8.84E-16	2.89E-17	4.15E-11	1.02E-06	6.65E-15	8.18E-15	1.46E-11	0.99999831	1.01E-12	6.60E-17	2.57E-15	2.18E-16	3.33E-09	2.36E-13	2.10E-10	3.40E-11	1.83E-14	3.76E-11	3.90E-12	4.16E-15	1.58E-13	5.69E-11	1.30E-14	4.68E-16	0	LIHC	LIHC	1
CHC2141T	2.49E-05	7.40E-12	9.20E-11	1.11E-11	0.000133199	1.73E-15	4.02E-15	3.90E-11	1.30E-13	5.05E-16	2.40E-11	4.87E-05	3.64E-12	8.47E-14	6.22E-08	0.999793113	6.08E-11	2.00E-14	8.40E-15	1.01E-15	8.29E-10	6.00E-12	1.17E-08	3.23E-08	9.67E-14	1.13E-12	6.11E-09	4.23E-15	6.75E-13	1.50E-12	4.70E-15	3.26E-15	0	LIHC	LIHC	1
CHC218T	1.19E-08	3.51E-14	1.30E-10	3.50E-12	6.79E-07	3.04E-15	1.66E-15	1.26E-10	1.69E-16	1.40E-17	7.96E-13	1.46E-05	6.69E-13	9.77E-16	1.26E-12	0.999984746	1.36E-11	2.10E-14	2.45E-16	5.94E-17	7.35E-10	5.17E-15	1.54E-11	3.00E-12	6.45E-15	4.84E-12	2.65E-12	7.44E-16	6.18E-14	1.19E-12	7.29E-17	2.50E-19	0	LIHC	LIHC	1
CHC2200T	1.43E-07	2.93E-12	2.36E-10	1.43E-12	1.96E-07	1.22E-15	1.09E-15	3.91E-10	6.59E-16	1.21E-14	3.34E-11	1.71E-07	2.13E-11	6.66E-16	5.45E-11	0.99999949	2.37E-11	1.42E-13	1.99E-16	1.48E-15	7.59E-11	1.17E-14	2.06E-11	4.21E-13	2.63E-12	1.79E-12	6.65E-12	8.56E-17	1.81E-14	7.39E-13	8.06E-14	3.64E-16	0	LIHC	LIHC	1
CHC2206T	8.95E-06	4.94E-11	2.18E-09	1.99E-11	8.30E-05	7.69E-13	6.52E-12	2.58E-10	2.21E-13	6.02E-13	1.60E-11	5.30E-06	1.07E-11	7.61E-11	7.80E-08	0.999902687	7.74E-11	1.86E-13	3.88E-13	1.41E-16	5.00E-09	7.41E-11	2.73E-09	2.08E-09	1.01E-13	1.20E-12	4.85E-10	9.72E-13	1.60E-11	2.15E-10	3.73E-15	2.02E-16	0	LIHC	LIHC	1
CHC2207T	1.76E-06	6.70E-11	2.47E-11	1.07E-12	2.72E-06	1.24E-15	2.27E-15	1.69E-10	1.76E-15	4.23E-16	5.52E-11	1.16E-08	1.41E-10	1.54E-15	3.81E-10	0.999995504	2.46E-10	1.21E-14	2.17E-15	9.25E-16	7.92E-11	3.35E-14	2.57E-09	5.30E-11	5.38E-14	2.51E-12	1.04E-11	1.18E-16	4.12E-14	6.00E-11	1.02E-15	3.51E-15	0	LIHC	LIHC	1
CHC2208T	5.70E-06	3.86E-09	1.12E-06	2.65E-07	0.000404823	1.96E-10	9.28E-13	1.04E-10	8.70E-14	1.18E-13	1.30E-09	6.11E-05	3.52E-11	3.23E-12	3.78E-07	0.999526394	3.55E-08	2.45E-12	1.09E-11	1.28E-15	8.32E-08	6.49E-11	3.53E-08	2.02E-08	1.65E-12	1.37E-11	9.38E-10	5.22E-12	3.96E-12	1.73E-08	3.43E-14	2.18E-16	0	LIHC	LIHC	1
CHC2210T	1.93E-06	7.86E-14	1.45E-09	1.48E-11	1.41E-06	3.84E-13	1.30E-12	7.77E-10	1.25E-14	5.92E-14	1.17E-10	0.001019733	1.14E-12	1.13E-13	4.91E-10	0.998976902	1.74E-08	5.26E-13	5.47E-17	1.21E-16	2.68E-10	4.03E-13	1.02E-09	9.58E-09	2.19E-12	1.12E-10	2.91E-13	3.36E-15	1.87E-13	2.04E-10	2.23E-15	8.87E-15	0	LIHC	LIHC	1
CHC2415T	0.000924107	1.63E-07	2.58E-05	6.03E-07	0.00223202	9.66E-12	2.00E-08	1.47E-07	2.66E-07	1.04E-10	1.03E-05	0.0002388	1.87E-06	5.85E-09	4.04E-06	0.996433819	2.48E-06	2.71E-09	1.31E-10	5.06E-12	2.63E-07	1.50E-09	6.00E-10	6.04E-05	8.98E-07	4.49E-09	9.04E-10	1.64E-07	7.93E-08	6.37E-05	5.85E-11	6.16E-11	0	LIHC	LIHC	1
CHC2443T	1.69E-07	1.69E-11	2.56E-11	4.32E-12	1.72E-07	3.79E-16	1.57E-17	5.10E-11	4.92E-17	6.88E-18	1.01E-12	6.86E-08	6.93E-13	9.72E-16	8.18E-11	0.99999959	2.68E-12	3.63E-16	3.66E-16	7.24E-17	2.51E-10	1.82E-15	1.44E-11	4.26E-13	6.40E-15	1.46E-13	2.27E-13	3.92E-16	4.05E-15	4.21E-12	2.40E-17	6.56E-17	0	LIHC	LIHC	1
CHC2448T	3.78E-07	1.40E-12	9.43E-12	1.18E-13	1.71E-06	2.71E-18	1.51E-17	1.15E-09	1.13E-15	8.99E-18	4.08E-12	1.73E-06	1.17E-11	1.63E-15	5.04E-10	0.999996173	6.44E-14	6.42E-17	3.64E-16	3.30E-16	7.01E-11	5.81E-14	8.97E-10	2.34E-12	8.67E-15	7.09E-14	1.35E-13	2.24E-17	1.58E-14	8.57E-14	2.88E-18	1.35E-16	0	LIHC	LIHC	1
CHC2449T	6.53E-06	1.75E-11	7.82E-09	9.05E-11	3.83E-05	4.56E-14	2.28E-12	9.35E-10	1.68E-13	6.28E-14	8.43E-12	7.38E-06	9.08E-12	4.06E-11	1.87E-08	0.999947737	7.12E-11	5.61E-14	1.94E-13	3.17E-16	3.00E-08	1.07E-11	5.46E-10	5.43E-09	6.38E-13	1.53E-11	4.35E-11	6.96E-13	6.33E-12	2.23E-10	5.69E-15	1.09E-16	0	LIHC	LIHC	1
CHC2491T	5.36E-06	1.54E-11	1.36E-09	4.24E-10	0.103349214	1.03E-13	3.84E-16	8.78E-06	1.83E-12	2.34E-12	2.97E-09	0.000164261	1.58E-08	7.96E-12	6.61E-09	0.896450331	1.66E-11	6.80E-15	1.86E-11	2.44E-12	2.18E-05	1.19E-10	1.81E-07	3.04E-10	9.71E-13	7.18E-09	4.98E-09	1.86E-10	3.03E-10	3.64E-09	1.97E-13	6.59E-16	0	LIHC	LIHC	1
CHC2538T	4.25E-06	6.91E-13	5.79E-11	4.42E-12	3.06E-05	4.87E-16	3.29E-15	2.30E-09	2.68E-14	1.39E-16	2.17E-11	8.08E-07	1.04E-10	9.01E-14	1.65E-09	0.999964309	2.98E-10	2.05E-15	1.43E-15	2.14E-15	7.37E-10	1.91E-14	1.63E-09	2.85E-12	1.89E-15	4.41E-12	1.04E-12	6.09E-16	2.54E-13	1.12E-11	4.28E-16	1.93E-16	0	LIHC	LIHC	1
CHC2539T	2.92E-07	2.51E-11	1.66E-10	2.55E-11	0.000347518	2.23E-13	1.92E-16	1.85E-08	4.24E-16	1.39E-16	8.36E-12	7.64E-07	4.80E-11	5.63E-15	9.83E-11	0.999651348	1.17E-08	2.70E-12	2.27E-15	1.85E-15	4.07E-08	1.29E-13	6.80E-09	5.39E-11	5.09E-13	4.94E-11	5.77E-10	2.17E-14	2.28E-12	2.08E-11	6.43E-15	9.50E-16	0	LIHC	LIHC	1
CHC253T	0.091400306	0.005344945	3.11E-05	0.000286486	0.002858725	0.000130473	2.02E-09	0.00010427	5.02E-07	3.78E-06	0.000646577	0.002291125	2.80E-05	1.26E-07	4.65E-06	0.555506433	0.006344107	1.48E-05	1.90E-06	2.32E-08	0.004822925	7.28E-07	1.89E-06	0.000113066	1.58E-07	4.37E-06	1.56E-08	4.62E-06	2.03E-06	0.330050567	1.30E-06	6.31E-09	0	LIHC	LIHC	1
CHC2558T	0.000121062	5.68E-12	1.89E-10	1.32E-10	3.08E-05	2.49E-15	3.10E-15	2.95E-09	7.26E-14	9.11E-16	1.55E-09	0.0002157	6.61E-12	3.17E-14	8.79E-08	0.999632329	2.97E-09	3.46E-16	1.24E-15	8.31E-15	8.16E-11	6.51E-11	2.20E-08	8.19E-10	8.96E-13	7.05E-13	6.75E-12	9.02E-15	5.67E-14	1.42E-10	3.67E-16	3.78E-14	0	LIHC	LIHC	1
CHC2560T	1.69E-06	2.06E-11	2.26E-09	3.09E-12	1.09E-05	3.21E-16	1.20E-16	5.20E-10	1.15E-15	2.64E-17	4.37E-10	6.84E-06	1.95E-12	9.16E-16	6.34E-10	0.999980594	8.37E-12	1.02E-15	5.12E-15	9.50E-17	4.78E-09	2.78E-12	3.91E-10	2.08E-11	1.36E-14	4.93E-12	2.65E-13	1.13E-15	1.44E-14	2.17E-11	3.02E-16	6.36E-18	0	LIHC	LIHC	1
CHC2686T	7.55E-07	2.53E-09	8.55E-08	2.68E-08	0.000817084	5.43E-14	1.32E-13	3.94E-07	3.22E-15	9.99E-13	1.39E-08	8.08E-06	7.71E-08	4.45E-14	8.51E-11	0.999172044	4.31E-07	2.53E-10	2.01E-13	2.45E-13	9.96E-07	9.09E-15	1.37E-09	1.95E-10	4.21E-12	5.48E-09	7.80E-11	2.40E-14	5.58E-11	1.47E-11	1.86E-12	5.17E-15	0	LIHC	LIHC	1
CHC2687T	2.03E-07	2.04E-10	1.04E-08	1.93E-11	8.94E-06	5.47E-15	1.37E-15	1.06E-07	8.43E-16	2.55E-14	4.98E-11	3.38E-07	1.46E-11	2.20E-13	1.32E-09	0.999990402	7.97E-10	1.29E-14	1.41E-15	5.81E-15	7.67E-10	1.00E-13	1.88E-11	3.71E-10	1.44E-11	1.51E-11	1.71E-11	5.95E-16	2.76E-12	5.99E-11	4.42E-15	3.57E-13	0	LIHC	LIHC	1
CHC2691T	1.50E-06	3.57E-12	1.07E-13	3.17E-12	3.36E-07	1.02E-15	6.89E-17	2.88E-10	9.02E-16	2.82E-15	1.21E-13	4.76E-06	1.14E-11	1.26E-13	4.86E-13	0.999993408	2.93E-12	1.74E-14	1.18E-14	1.16E-15	7.59E-11	7.31E-14	3.60E-10	2.07E-13	1.24E-14	3.54E-12	7.46E-13	3.61E-14	9.05E-13	1.82E-13	2.21E-16	1.62E-16	0	LIHC	LIHC	1
CHC2695T	3.86E-08	5.34E-14	1.27E-12	5.44E-13	1.87E-08	2.18E-17	3.15E-18	8.52E-12	4.60E-17	1.03E-17	3.53E-13	3.79E-08	1.26E-13	1.83E-16	1.19E-12	0.999999905	3.48E-15	1.38E-19	8.84E-17	1.43E-17	8.49E-11	2.39E-14	5.43E-12	1.52E-12	1.30E-15	2.97E-12	2.41E-13	8.50E-17	1.17E-14	6.18E-13	1.08E-17	1.91E-17	0	LIHC	LIHC	1
CHC2696T	1.37E-05	9.73E-13	1.22E-10	2.23E-09	4.19E-05	1.06E-14	4.04E-13	2.18E-11	6.88E-16	2.56E-14	1.19E-09	3.22E-05	3.46E-12	1.26E-13	6.00E-09	0.999912182	1.15E-10	9.52E-15	2.40E-14	3.59E-16	1.40E-09	1.38E-12	3.07E-10	6.31E-10	1.37E-14	1.66E-10	1.23E-11	1.42E-13	1.20E-12	7.93E-11	9.46E-15	3.56E-16	0	LIHC	LIHC	1
CHC2697T	5.04E-06	3.97E-12	5.06E-10	6.65E-11	0.000198579	1.95E-16	1.24E-15	1.69E-09	3.73E-16	3.55E-16	7.18E-11	1.02E-06	3.33E-11	4.05E-14	9.32E-09	0.999795348	1.24E-10	9.86E-16	1.06E-14	1.34E-16	1.64E-09	1.21E-13	2.39E-10	4.05E-11	8.85E-14	5.44E-12	2.27E-12	2.24E-15	2.02E-14	2.72E-11	1.69E-15	4.06E-17	0	LIHC	LIHC	1
CHC2706T	5.04E-08	8.04E-13	4.55E-11	1.14E-11	2.96E-06	2.62E-15	2.24E-16	7.22E-10	2.49E-17	1.09E-16	4.81E-13	2.61E-06	8.60E-13	4.27E-16	5.70E-13	0.999994377	5.31E-12	1.57E-16	6.32E-16	6.99E-18	4.29E-09	3.83E-15	2.11E-11	8.94E-13	1.91E-15	8.85E-12	4.04E-12	1.07E-16	7.61E-14	1.06E-12	3.60E-16	2.00E-18	0	LIHC	LIHC	1
CHC2707T	2.06E-07	1.99E-12	4.84E-10	1.19E-12	1.83E-05	5.03E-16	1.27E-16	9.14E-11	1.22E-16	8.05E-18	3.88E-12	2.10E-05	2.95E-12	5.83E-16	1.10E-10	0.999960497	2.29E-10	9.01E-16	2.23E-15	1.95E-16	1.56E-08	8.40E-15	2.32E-10	4.19E-12	3.97E-15	6.70E-13	3.07E-11	3.26E-15	1.41E-13	7.79E-13	3.94E-16	9.64E-18	0	LIHC	LIHC	1
CHC2844T	1.69E-06	3.40E-12	7.16E-12	5.85E-14	4.10E-05	6.52E-17	7.41E-17	1.11E-11	4.53E-17	2.26E-16	2.36E-10	2.49E-05	1.06E-10	4.81E-15	2.71E-07	0.999932063	6.49E-14	2.17E-15	5.62E-16	2.02E-17	7.35E-10	1.60E-13	6.98E-10	1.44E-11	1.42E-14	2.83E-15	2.35E-13	4.88E-14	2.96E-13	6.90E-12	2.25E-17	7.56E-16	0	LIHC	LIHC	1
CHC2899T	2.91E-08	3.49E-12	8.54E-10	8.18E-12	0.000157023	1.27E-14	5.13E-15	3.03E-09	2.07E-18	2.60E-15	6.77E-12	7.33E-08	2.10E-12	7.87E-15	2.26E-09	0.999842865	1.11E-09	1.13E-13	5.14E-15	1.09E-17	2.48E-09	8.90E-15	2.88E-11	2.08E-12	1.23E-13	2.68E-12	4.97E-12	4.07E-16	1.26E-13	7.76E-11	1.00E-15	2.70E-17	0	LIHC	LIHC	1
CHC3029T	3.00E-07	1.21E-12	7.64E-11	9.59E-13	6.90E-07	1.22E-14	1.62E-16	6.66E-11	5.79E-19	2.64E-17	1.25E-11	4.82E-08	5.57E-13	2.45E-16	4.54E-11	0.999998961	1.40E-11	1.02E-14	2.93E-16	9.09E-18	1.44E-10	3.51E-15	8.11E-13	5.49E-13	1.97E-13	3.10E-13	1.27E-12	7.10E-17	9.31E-15	1.54E-10	1.16E-15	1.68E-17	0	LIHC	LIHC	1
CHC302T	2.09E-07	1.60E-13	3.28E-10	3.17E-12	1.93E-08	1.26E-14	9.02E-16	1.71E-09	2.77E-15	9.35E-14	2.25E-12	2.29E-09	7.68E-13	1.69E-13	1.73E-10	0.999999767	2.33E-12	1.37E-15	6.09E-16	4.57E-16	3.53E-10	1.84E-13	1.95E-10	1.17E-12	3.73E-13	2.42E-14	1.33E-13	1.70E-13	4.21E-12	3.17E-11	1.07E-16	1.47E-15	0	LIHC	LIHC	1
CHC304T	1.63E-05	1.25E-10	9.33E-13	1.03E-10	6.58E-08	9.16E-12	3.18E-14	1.91E-08	1.29E-12	2.39E-14	2.53E-11	3.47E-08	5.74E-12	9.99E-12	4.05E-10	0.99998352	3.12E-09	8.94E-13	2.57E-16	2.80E-14	1.05E-10	3.27E-12	2.37E-11	3.79E-12	3.39E-13	4.98E-11	2.99E-12	1.23E-14	1.94E-12	1.32E-08	2.78E-15	1.65E-12	0	LIHC	LIHC	1
CHC306T	1.45E-08	5.79E-15	5.98E-13	1.91E-15	6.38E-07	4.06E-16	4.35E-16	1.35E-09	2.70E-17	1.59E-16	2.26E-12	6.56E-08	4.66E-13	1.05E-15	8.33E-12	0.999999281	8.26E-13	2.11E-16	7.36E-17	7.98E-18	2.39E-10	1.41E-15	4.71E-12	9.18E-14	5.29E-15	4.70E-14	2.50E-13	1.47E-16	4.88E-14	1.07E-12	1.62E-17	2.41E-18	0	LIHC	LIHC	1
CHC309T	4.17E-07	8.90E-13	7.67E-12	1.38E-11	2.66E-06	1.50E-15	2.13E-16	3.44E-10	3.19E-16	4.11E-16	1.53E-12	7.18E-08	1.74E-13	6.85E-15	9.39E-12	0.999996853	2.40E-10	6.44E-16	2.39E-15	8.47E-17	3.32E-10	1.85E-13	1.05E-10	5.45E-11	2.81E-14	6.22E-12	1.41E-13	1.76E-16	7.23E-13	2.40E-12	3.59E-15	3.07E-17	0	LIHC	LIHC	1
CHC313T	6.71E-07	9.58E-13	3.03E-11	6.30E-14	5.38E-08	7.74E-14	8.08E-16	6.45E-10	5.07E-15	4.69E-16	1.17E-11	2.23E-09	6.63E-13	2.31E-14	7.81E-11	0.999999269	4.67E-11	4.45E-16	1.09E-17	2.31E-16	2.09E-10	1.94E-13	1.85E-09	1.98E-12	1.26E-14	3.05E-14	6.14E-14	7.11E-16	3.48E-13	1.08E-09	1.09E-15	6.13E-16	0	LIHC	LIHC	1
CHC314T	2.49E-06	2.34E-11	1.47E-08	7.44E-12	1.67E-05	2.23E-14	2.23E-16	4.35E-07	1.86E-12	1.36E-13	1.60E-11	3.06E-06	8.73E-12	5.06E-12	2.89E-08	0.999977297	2.12E-10	1.11E-15	3.37E-14	4.41E-14	6.16E-09	4.19E-12	6.97E-09	1.24E-10	7.33E-14	5.62E-13	4.16E-11	1.12E-12	2.57E-11	3.41E-09	7.81E-16	9.34E-16	0	LIHC	LIHC	1
CHC320T	2.46E-06	6.75E-13	1.76E-09	8.02E-12	4.72E-08	5.05E-16	8.63E-15	2.83E-09	8.35E-13	9.01E-14	7.48E-11	1.03E-08	1.94E-11	6.68E-13	2.04E-09	0.999997464	3.34E-12	7.70E-17	1.05E-16	2.09E-14	6.87E-11	3.02E-13	1.47E-09	3.63E-11	1.11E-12	1.37E-13	1.82E-12	2.71E-13	3.12E-12	1.17E-08	2.57E-16	1.63E-13	0	LIHC	LIHC	1
CHC322T	4.52E-08	8.64E-15	1.33E-11	1.47E-13	2.88E-07	4.49E-14	8.59E-16	1.02E-08	2.96E-15	1.10E-15	2.69E-13	4.94E-08	6.43E-14	2.24E-14	2.14E-10	0.999999607	3.88E-12	4.51E-17	2.77E-16	1.58E-17	1.72E-10	4.56E-13	2.06E-10	1.43E-12	2.39E-14	9.33E-13	1.39E-13	6.69E-16	5.61E-14	1.00E-10	5.83E-17	3.47E-17	0	LIHC	LIHC	1
CHC3238T	4.27E-05	1.19E-06	3.10E-07	4.69E-06	5.37E-05	8.27E-12	1.92E-11	7.58E-11	1.62E-12	1.89E-11	2.80E-08	6.42E-06	4.13E-11	1.24E-09	5.09E-05	0.999832371	1.72E-07	4.13E-07	8.54E-13	4.40E-13	2.05E-08	1.44E-11	1.91E-07	2.12E-09	2.03E-10	1.70E-11	6.51E-09	2.17E-11	1.65E-08	6.84E-06	4.86E-11	2.32E-12	0	LIHC	LIHC	1
CHC327T	1.44E-08	2.43E-13	1.07E-11	1.00E-12	8.26E-08	1.00E-14	2.76E-15	6.72E-10	1.80E-15	1.96E-15	6.66E-13	2.13E-09	2.99E-13	1.02E-14	4.05E-12	0.999999899	4.55E-10	3.38E-15	1.26E-16	4.20E-17	1.01E-10	1.78E-15	2.34E-11	1.08E-12	4.39E-14	8.59E-14	1.02E-12	1.12E-16	2.85E-13	2.35E-10	1.14E-15	4.99E-16	0	LIHC	LIHC	1
CHC3618T	8.97E-08	1.17E-10	1.46E-09	9.76E-09	1.65E-05	2.76E-13	4.21E-14	2.19E-09	9.82E-16	1.07E-13	1.80E-10	4.56E-08	6.82E-10	2.18E-14	4.16E-11	0.999983323	2.54E-09	1.33E-13	4.44E-16	3.48E-16	6.20E-09	9.61E-16	3.20E-11	5.63E-12	9.98E-12	1.05E-10	1.30E-11	1.81E-17	1.62E-14	1.54E-09	3.38E-13	1.83E-15	0	LIHC	LIHC	1
CHC3619T	7.24E-06	4.78E-12	3.87E-13	5.60E-13	4.44E-07	8.88E-17	8.99E-14	3.25E-13	1.62E-14	1.62E-17	1.01E-09	4.95E-05	1.60E-13	2.19E-14	1.29E-07	0.999942684	6.34E-10	2.78E-13	5.99E-16	1.34E-16	1.83E-10	2.08E-13	1.00E-11	2.61E-09	6.64E-14	4.82E-16	1.46E-15	2.57E-15	2.30E-15	7.54E-10	2.94E-14	2.45E-14	0	LIHC	LIHC	1
CHC3620T	1.01E-08	2.14E-12	1.47E-08	1.94E-12	0.000418003	2.43E-13	7.98E-15	3.86E-11	4.39E-15	1.21E-14	3.93E-11	0.000447821	9.22E-11	4.04E-15	6.22E-10	0.999130145	2.17E-11	5.47E-15	2.14E-14	1.91E-16	3.99E-06	1.60E-13	2.15E-09	4.93E-09	1.31E-12	7.62E-12	8.82E-09	2.14E-12	7.03E-12	3.27E-09	1.36E-13	1.06E-15	0	LIHC	LIHC	1
CHC3621T	3.00E-05	1.18E-10	2.32E-09	1.21E-09	2.16E-05	8.13E-13	1.85E-13	1.73E-11	1.68E-13	2.92E-14	8.41E-08	0.001785256	9.12E-09	1.17E-13	3.75E-09	0.998155959	2.06E-06	1.43E-11	5.33E-15	2.58E-14	4.93E-06	4.79E-13	4.29E-11	2.27E-08	2.82E-12	6.57E-10	1.97E-11	8.42E-13	3.09E-12	7.98E-09	5.58E-12	2.45E-14	0	LIHC	LIHC	1
CHC3624T	2.01E-07	4.42E-13	5.03E-11	5.28E-12	1.88E-06	5.56E-15	4.57E-16	1.77E-10	5.88E-16	1.07E-16	3.69E-12	8.94E-08	5.11E-13	1.72E-15	1.38E-10	0.999997827	1.00E-10	9.08E-16	3.94E-16	2.95E-17	1.56E-09	6.50E-14	6.62E-10	4.41E-11	8.87E-14	3.04E-13	3.95E-12	2.03E-15	1.43E-14	2.42E-11	9.31E-17	4.11E-16	0	LIHC	LIHC	1
CHC3626T	1.28E-05	1.07E-12	5.82E-12	5.81E-12	7.09E-07	2.31E-17	2.55E-15	1.53E-12	1.52E-16	1.44E-14	3.10E-12	1.03E-06	1.88E-12	4.09E-14	6.83E-11	0.999985478	2.62E-12	1.56E-15	6.46E-16	3.58E-16	1.23E-11	5.78E-14	7.17E-11	1.07E-11	4.72E-13	1.90E-14	1.11E-12	1.23E-13	4.96E-12	1.19E-12	1.41E-17	2.86E-15	0	LIHC	LIHC	1
CHC3627T	8.26E-08	8.85E-12	5.18E-10	2.26E-12	3.58E-06	1.37E-12	7.81E-15	1.06E-10	1.44E-16	4.57E-14	5.18E-12	4.27E-06	1.71E-12	7.17E-15	1.28E-11	0.999991982	4.58E-11	1.68E-15	1.11E-15	1.24E-17	1.66E-08	2.41E-14	8.57E-11	1.36E-11	1.21E-12	3.62E-13	8.95E-11	5.91E-15	5.20E-13	6.55E-08	2.16E-15	5.47E-15	0	LIHC	LIHC	1
CHC3628T	2.64E-09	2.38E-14	1.06E-10	2.85E-14	5.04E-07	7.81E-17	2.65E-16	1.49E-11	1.71E-17	5.74E-17	5.73E-13	4.93E-07	1.22E-12	5.26E-17	1.55E-13	0.999998998	8.53E-13	4.77E-16	2.49E-16	2.35E-17	2.35E-09	7.78E-16	5.14E-11	4.52E-13	7.57E-14	2.38E-12	1.73E-12	2.31E-16	4.50E-14	2.24E-13	8.78E-17	4.85E-17	0	LIHC	LIHC	1
CHC3631T	2.75E-06	6.51E-11	1.83E-11	2.99E-12	5.43E-06	4.64E-16	1.57E-14	9.35E-10	4.25E-15	3.96E-14	2.72E-10	1.03E-07	2.19E-11	3.87E-13	1.71E-09	0.999991713	1.68E-11	1.22E-13	3.96E-15	1.67E-15	2.66E-11	4.51E-14	1.82E-10	1.57E-11	7.53E-12	1.30E-14	4.21E-13	9.62E-17	1.94E-13	1.56E-11	3.55E-16	7.93E-14	0	LIHC	LIHC	1
CHC3633T	3.98E-05	6.62E-06	1.89E-06	8.86E-06	0.102671317	2.10E-07	1.28E-11	3.36E-08	7.54E-11	1.25E-10	1.14E-06	0.223341115	9.43E-07	4.50E-12	2.01E-08	0.671632192	0.001340975	1.60E-07	2.30E-09	1.18E-11	0.000273667	1.29E-09	8.66E-09	0.000262743	1.30E-09	6.26E-07	6.96E-08	3.19E-11	6.57E-10	0.000417622	2.81E-08	6.94E-12	0	LIHC	LIHC	1
CHC3638T	4.89E-06	2.03E-07	3.50E-06	2.96E-05	0.117074899	5.29E-10	6.37E-11	1.18E-09	4.37E-16	2.09E-08	5.59E-06	7.08E-06	1.09E-05	3.71E-10	7.94E-10	0.882698098	2.14E-05	4.45E-08	3.86E-10	1.13E-11	2.17E-06	1.20E-11	1.84E-07	2.16E-08	1.41E-09	0.000130694	1.93E-08	4.00E-10	2.59E-07	1.05E-05	2.12E-10	1.33E-10	0	LIHC	LIHC	1
CHC3641T	4.51E-06	6.56E-10	9.90E-10	2.95E-09	2.30E-05	5.95E-14	2.10E-12	1.68E-10	9.88E-16	1.29E-16	2.17E-09	9.15E-07	9.75E-11	5.69E-14	5.83E-13	0.999971558	3.94E-10	1.81E-13	6.17E-15	7.33E-16	1.10E-09	1.78E-14	3.28E-10	4.29E-10	7.14E-14	1.18E-11	6.59E-11	1.87E-14	7.99E-13	2.52E-10	2.17E-15	9.80E-17	0	LIHC	LIHC	1
CHC3643T	3.06E-06	1.60E-10	9.77E-09	5.21E-10	4.95E-06	7.18E-12	4.98E-13	1.44E-10	5.29E-15	3.11E-12	1.61E-09	9.36E-06	4.26E-08	2.77E-13	8.39E-11	0.999981839	5.87E-07	2.39E-12	4.65E-14	2.67E-15	1.06E-08	2.86E-14	1.36E-11	2.07E-11	6.80E-11	8.85E-12	9.46E-10	1.72E-14	6.71E-12	1.41E-07	1.83E-11	5.89E-14	0	LIHC	LIHC	1
CHC3644T	1.28E-06	1.13E-11	3.38E-12	1.54E-10	4.03E-08	2.80E-12	2.05E-13	8.08E-10	3.04E-13	3.59E-15	1.66E-10	2.97E-06	1.03E-11	1.14E-13	2.29E-12	0.999995585	5.30E-09	3.81E-12	1.01E-13	5.66E-16	5.24E-08	4.51E-13	1.51E-11	7.86E-11	2.58E-12	2.77E-11	1.76E-13	4.86E-14	5.52E-13	6.96E-08	3.10E-14	7.17E-15	0	LIHC	LIHC	1
CHC3647T	2.10E-07	8.12E-13	1.74E-08	5.05E-12	1.21E-07	8.76E-12	4.82E-11	3.68E-10	2.98E-12	3.34E-14	3.92E-10	1.56E-06	4.18E-14	2.04E-13	6.39E-10	0.999997768	1.53E-10	9.76E-13	1.91E-15	1.57E-17	2.91E-07	1.32E-11	4.36E-09	1.07E-08	5.81E-12	1.44E-10	6.10E-13	3.69E-12	6.02E-12	1.29E-08	4.04E-16	5.87E-15	0	LIHC	LIHC	1
CHC3650T	3.78E-06	1.25E-09	1.16E-08	1.61E-09	0.000119882	4.73E-12	1.63E-12	1.01E-08	1.36E-14	1.97E-13	2.23E-08	1.82E-06	5.87E-09	2.10E-13	3.10E-10	0.999871522	2.29E-06	1.98E-11	1.40E-14	7.05E-15	6.40E-07	4.98E-14	7.11E-11	1.67E-10	7.51E-12	2.65E-09	4.67E-11	2.82E-14	1.03E-12	9.49E-09	1.54E-12	4.49E-14	0	LIHC	LIHC	1
CHC3716T	2.96E-06	4.17E-09	2.10E-06	8.06E-06	0.000259599	2.07E-10	5.74E-12	1.82E-07	2.45E-10	4.48E-12	1.96E-08	8.09E-05	6.40E-10	2.79E-12	3.19E-09	0.999497447	5.07E-06	8.36E-12	1.04E-12	6.36E-13	0.000115087	1.47E-11	2.62E-09	1.95E-05	2.50E-10	2.03E-07	5.96E-08	6.26E-10	3.58E-09	8.82E-06	2.06E-10	6.74E-15	0	LIHC	LIHC	1
CHC3788T	1.98E-07	2.25E-11	5.84E-11	3.09E-10	2.93E-05	2.48E-13	3.67E-14	2.38E-11	1.27E-16	5.83E-16	6.82E-10	8.20E-07	1.29E-10	4.07E-15	4.15E-08	0.999969599	4.28E-09	2.30E-14	1.16E-15	1.15E-18	2.32E-08	1.41E-13	1.10E-11	4.68E-10	8.02E-14	2.72E-12	3.70E-12	1.42E-14	1.18E-13	1.98E-09	4.52E-15	3.75E-16	0	LIHC	LIHC	1
CHC3798T	0.000575599	5.39E-10	5.29E-09	1.09E-09	6.51E-05	4.65E-14	1.47E-12	1.40E-10	5.19E-14	4.43E-14	2.47E-08	8.93E-05	4.86E-10	2.02E-12	7.27E-08	0.999269801	1.96E-08	7.04E-11	1.25E-14	3.01E-16	6.04E-08	1.06E-12	6.41E-12	2.72E-10	5.86E-13	1.17E-12	4.68E-12	5.71E-15	1.06E-13	4.75E-10	2.36E-13	3.16E-16	0	LIHC	LIHC	1
CHC3825T	3.48E-07	5.24E-09	8.92E-10	7.36E-08	9.36E-05	1.54E-12	3.26E-14	9.54E-10	9.19E-15	7.56E-13	1.44E-09	3.03E-06	1.22E-10	1.26E-13	1.34E-07	0.999902635	1.96E-08	4.42E-11	6.07E-15	1.88E-17	1.85E-07	8.32E-14	5.25E-10	6.47E-09	1.67E-13	4.12E-13	2.37E-11	7.11E-15	9.50E-13	2.77E-11	4.38E-14	6.42E-17	0	LIHC	LIHC	1
CHC3864T	2.21E-05	1.60E-13	1.73E-10	2.88E-13	6.72E-06	1.99E-17	1.32E-16	2.78E-12	7.34E-16	1.19E-16	6.33E-12	3.98E-05	9.88E-13	4.08E-15	3.46E-07	0.999931025	1.49E-13	1.23E-15	6.29E-16	5.15E-17	1.31E-09	1.40E-12	1.32E-09	1.67E-10	1.25E-14	1.02E-14	9.13E-13	3.75E-13	5.23E-13	2.00E-11	1.01E-16	1.07E-16	0	LIHC	LIHC	1
CHC3880T	4.04E-07	4.26E-11	1.27E-09	8.34E-10	3.57E-05	1.52E-14	2.60E-13	3.16E-11	9.40E-16	4.43E-14	1.71E-11	6.89E-07	2.46E-12	1.57E-13	6.60E-09	0.999963139	1.28E-08	6.49E-14	2.07E-15	1.15E-17	5.06E-10	3.51E-14	1.65E-09	2.85E-10	7.45E-14	5.61E-13	3.53E-11	9.71E-15	1.01E-12	1.63E-09	1.36E-14	4.39E-17	0	LIHC	LIHC	1
CHC3894T	6.94E-06	5.02E-14	1.62E-10	6.57E-11	4.66E-07	3.34E-16	5.11E-16	1.49E-12	3.53E-15	3.85E-18	1.66E-11	5.10E-07	9.07E-15	4.61E-14	3.44E-08	0.999992048	1.35E-13	6.79E-15	3.69E-15	1.41E-16	2.86E-10	1.61E-11	1.65E-10	2.84E-11	1.29E-13	1.25E-12	1.88E-12	4.07E-15	3.41E-14	2.26E-12	4.92E-16	1.14E-15	0	LIHC	LIHC	1
CHC3914T	4.02E-07	6.11E-10	4.00E-08	4.34E-07	0.026471264	6.59E-10	1.11E-14	1.29E-09	2.72E-16	2.72E-12	3.77E-10	2.40E-05	4.72E-09	6.15E-13	2.78E-09	0.973474614	3.11E-06	2.25E-11	2.84E-12	1.08E-14	1.41E-05	3.96E-14	5.19E-12	4.81E-09	2.73E-11	7.26E-09	2.42E-09	4.80E-11	4.20E-11	1.21E-05	1.46E-11	4.69E-15	0	LIHC	LIHC	1
CHC4041T	2.15E-05	1.39E-11	1.51E-09	1.07E-09	1.60E-06	3.88E-11	4.36E-12	3.76E-10	3.22E-12	8.39E-12	1.00E-08	2.42E-05	7.34E-12	1.98E-12	6.83E-09	0.999950678	1.93E-08	4.28E-12	6.18E-15	1.50E-15	9.45E-07	3.72E-11	8.54E-11	5.53E-08	5.16E-11	8.00E-10	3.32E-12	2.56E-12	9.67E-12	9.07E-07	9.62E-14	1.42E-12	0	LIHC	LIHC	1
CHC4042T	1.68E-06	4.29E-12	9.18E-11	1.19E-09	5.06E-05	2.05E-13	2.12E-15	1.36E-10	1.55E-16	1.07E-14	2.19E-09	3.98E-07	2.21E-11	3.50E-14	7.36E-09	0.999947305	9.14E-09	6.25E-13	5.55E-16	5.96E-16	4.03E-09	3.12E-12	2.16E-10	6.35E-10	9.61E-13	2.78E-11	5.31E-14	3.99E-15	3.29E-12	5.10E-11	4.61E-14	7.55E-14	0	LIHC	LIHC	1
CHC4043T	1.19E-06	2.20E-12	1.58E-11	6.81E-11	4.41E-07	1.33E-15	8.06E-16	5.65E-12	2.81E-18	2.18E-15	5.88E-11	1.31E-06	9.66E-13	1.50E-15	1.85E-09	0.999997064	4.73E-13	1.15E-15	9.96E-17	4.44E-18	5.95E-11	2.10E-14	8.15E-12	7.14E-12	7.96E-14	2.04E-14	3.26E-14	4.32E-14	4.62E-14	3.91E-12	1.16E-18	8.26E-16	0	LIHC	LIHC	1
CHC4046T	9.47E-07	1.19E-11	1.21E-09	2.82E-11	4.47E-07	4.48E-14	8.43E-16	3.32E-11	2.32E-15	2.07E-15	5.26E-11	5.75E-06	6.78E-13	1.41E-15	2.16E-07	0.999992638	2.34E-10	1.92E-16	2.87E-16	5.48E-18	8.31E-10	9.21E-13	3.47E-10	3.44E-09	9.23E-14	1.94E-13	1.85E-11	1.45E-15	4.96E-15	6.57E-10	4.45E-15	8.95E-17	0	LIHC	LIHC	1
CHC4049T	1.15E-06	1.47E-10	4.70E-09	1.29E-11	0.000471481	9.15E-12	1.11E-14	5.07E-09	4.62E-14	1.82E-14	9.68E-11	0.000519165	6.36E-12	4.85E-13	4.76E-07	0.999006243	1.35E-07	8.47E-14	2.03E-14	8.14E-16	6.52E-07	1.03E-12	8.32E-09	4.99E-10	1.11E-12	6.88E-13	2.26E-10	1.46E-11	3.40E-12	6.81E-07	5.11E-14	1.07E-15	0	LIHC	LIHC	1
CHC4051T	6.11E-07	3.46E-12	2.12E-09	7.17E-12	7.14E-06	5.05E-16	1.94E-14	6.38E-13	1.45E-14	8.32E-16	1.62E-09	3.50E-05	4.94E-11	2.17E-14	4.21E-07	0.999956816	1.92E-10	9.10E-16	6.89E-15	5.27E-16	2.17E-10	4.02E-13	1.85E-09	1.52E-09	5.59E-13	1.71E-13	1.60E-12	2.56E-14	1.03E-13	1.68E-09	2.91E-15	5.90E-13	0	LIHC	LIHC	1
CHC4055T	1.09E-06	1.38E-11	2.33E-10	4.85E-13	1.72E-06	2.29E-14	6.87E-16	3.28E-11	6.45E-16	1.94E-16	1.63E-11	5.70E-06	2.81E-12	2.82E-15	6.95E-07	0.999990788	1.02E-09	1.88E-14	2.61E-16	4.24E-18	1.80E-09	1.97E-12	8.08E-11	1.37E-10	1.93E-13	2.41E-14	1.38E-11	4.63E-15	1.11E-13	3.98E-10	9.05E-16	3.12E-16	0	LIHC	LIHC	1
CHC429T	7.72E-07	1.01E-10	4.77E-09	3.22E-11	2.65E-06	4.28E-15	1.23E-14	6.76E-08	1.37E-13	2.05E-13	9.91E-11	2.08E-07	7.47E-11	1.51E-12	1.57E-08	0.999996222	1.66E-10	9.50E-16	2.35E-16	6.48E-14	6.50E-11	7.91E-13	4.99E-08	4.02E-09	6.05E-13	7.10E-15	4.86E-12	2.73E-13	1.00E-11	2.73E-09	1.62E-15	2.31E-12	0	LIHC	LIHC	1
CHC432T	3.73E-07	4.34E-13	6.11E-13	1.51E-14	1.69E-08	2.83E-17	1.43E-17	7.51E-12	1.15E-18	4.63E-18	1.34E-11	2.04E-08	4.61E-13	1.43E-15	1.10E-10	0.999999589	5.44E-15	5.52E-18	4.82E-17	2.78E-17	2.32E-12	1.24E-14	2.95E-11	8.41E-14	1.46E-15	3.74E-14	1.05E-14	1.89E-16	2.19E-14	1.34E-12	1.76E-18	5.07E-17	0	LIHC	LIHC	1
CHC433T	1.65E-07	3.72E-11	6.49E-09	7.99E-11	3.12E-07	1.56E-14	1.66E-15	5.92E-10	8.59E-15	3.92E-15	2.66E-11	6.35E-08	6.42E-12	7.19E-13	3.77E-08	0.999999407	9.30E-10	4.02E-15	6.06E-16	1.19E-14	1.77E-10	2.28E-13	5.19E-09	1.96E-10	1.52E-13	1.72E-14	6.81E-13	7.48E-13	1.34E-12	1.53E-10	4.39E-16	2.50E-14	0	LIHC	LIHC	1
CHC609T	7.65E-06	1.35E-10	9.83E-10	7.27E-12	4.69E-07	7.54E-16	2.52E-15	1.72E-11	6.59E-14	7.55E-16	2.22E-09	4.57E-07	3.48E-11	6.59E-14	1.41E-06	0.999989961	2.57E-11	6.43E-17	1.26E-15	9.57E-15	2.80E-11	7.67E-12	3.20E-08	1.54E-08	2.46E-12	1.32E-14	1.18E-12	8.41E-14	3.57E-13	2.35E-09	6.00E-16	1.96E-11	0	LIHC	LIHC	1
CHC614T	3.51E-07	2.08E-13	7.78E-14	2.77E-13	1.03E-08	2.32E-15	5.44E-16	9.29E-11	8.67E-16	7.01E-15	2.93E-12	4.18E-08	4.52E-12	4.04E-15	1.81E-10	0.999999596	1.76E-12	6.25E-17	2.72E-17	2.31E-16	3.13E-11	3.19E-14	5.78E-10	4.87E-13	3.94E-15	5.42E-16	6.58E-14	2.69E-15	1.63E-13	3.99E-12	4.13E-17	9.54E-16	0	LIHC	LIHC	1
CHC736T	8.04E-07	1.37E-10	1.43E-08	3.14E-11	2.13E-06	4.68E-13	1.41E-14	7.42E-09	8.28E-13	1.72E-11	9.08E-11	2.73E-08	1.03E-07	3.27E-12	1.41E-09	0.999996846	3.17E-08	1.86E-14	3.71E-15	2.69E-13	1.33E-08	8.53E-13	3.37E-09	1.19E-10	3.77E-12	2.19E-13	8.38E-11	6.86E-12	3.04E-10	1.40E-08	1.04E-12	4.80E-14	0	LIHC	LIHC	1
CHC793T	1.13E-07	3.00E-13	3.08E-12	1.84E-12	5.02E-07	1.08E-12	1.42E-14	4.37E-11	2.27E-16	4.90E-14	4.27E-11	2.32E-06	1.99E-12	9.75E-15	1.29E-10	0.999996667	3.92E-07	2.00E-14	1.73E-17	1.40E-18	3.00E-09	2.48E-15	1.27E-11	2.02E-10	1.24E-13	4.50E-14	1.40E-13	3.57E-15	1.51E-13	3.07E-10	5.01E-17	7.45E-16	0	LIHC	LIHC	1
CHC794T	1.06E-06	4.05E-12	7.20E-09	6.57E-10	1.43E-08	1.06E-11	1.29E-12	1.38E-10	5.18E-13	2.92E-13	9.85E-11	4.88E-08	4.61E-14	2.53E-12	5.59E-10	0.999998852	7.72E-11	1.11E-16	8.61E-18	7.03E-16	4.00E-10	1.86E-10	2.16E-09	1.15E-08	1.60E-11	1.03E-11	1.85E-10	5.91E-15	3.24E-12	6.83E-10	1.57E-14	5.19E-13	0	LIHC	LIHC	1
CHC796T	9.32E-08	1.09E-10	5.74E-11	3.09E-13	3.27E-08	5.98E-15	4.56E-17	4.97E-11	3.45E-15	4.70E-15	7.23E-12	2.13E-09	1.02E-12	1.43E-14	3.76E-09	0.999999865	1.41E-11	2.71E-17	1.24E-17	6.61E-17	5.94E-11	1.51E-13	1.52E-09	2.73E-11	4.11E-15	5.89E-15	3.35E-12	2.47E-16	5.04E-14	1.15E-09	1.05E-16	1.18E-14	0	LIHC	LIHC	1
CHC884T	5.90E-05	4.95E-10	4.45E-10	1.08E-10	7.14E-08	7.47E-15	1.60E-13	2.26E-10	5.35E-14	2.60E-12	1.97E-09	1.59E-08	1.11E-09	7.92E-12	4.11E-07	0.999940305	4.50E-08	5.81E-15	1.74E-15	2.86E-13	4.60E-11	7.26E-11	1.52E-08	4.08E-10	2.79E-13	1.60E-13	1.95E-12	4.51E-11	1.79E-09	8.84E-08	8.35E-15	2.98E-11	0	LIHC	LIHC	1
CHC889T	8.81E-08	1.46E-12	4.27E-12	4.84E-14	1.92E-05	3.03E-16	1.93E-16	5.81E-11	3.88E-18	1.27E-15	3.52E-11	7.96E-08	9.89E-13	1.55E-15	3.82E-10	0.999980611	5.09E-10	1.70E-13	1.78E-15	7.40E-17	5.74E-11	1.93E-15	3.37E-11	1.26E-12	1.16E-13	2.36E-14	5.78E-14	2.25E-15	5.05E-15	7.66E-12	1.45E-16	2.78E-15	0	LIHC	LIHC	1
CHC891T	3.29E-08	1.83E-13	2.31E-10	4.62E-11	2.04E-05	1.40E-14	3.32E-16	6.55E-12	3.62E-16	1.39E-16	1.44E-11	2.89E-06	5.24E-13	1.12E-14	3.23E-10	0.999976637	6.92E-10	6.94E-14	2.18E-15	1.06E-16	5.25E-10	1.43E-14	8.56E-11	1.95E-10	1.55E-11	7.46E-12	1.70E-12	1.71E-15	2.74E-12	7.55E-11	9.25E-15	1.08E-15	0	LIHC	LIHC	1
CHC892T	1.13E-06	2.43E-13	2.61E-11	3.96E-12	4.99E-06	1.34E-16	1.60E-17	1.12E-10	6.89E-15	1.57E-15	1.95E-12	1.39E-05	5.12E-13	2.69E-15	4.94E-09	0.999979954	1.17E-14	2.57E-17	2.51E-15	4.98E-17	9.37E-10	3.59E-13	4.89E-10	4.35E-13	1.51E-14	2.72E-14	2.56E-13	1.05E-14	8.18E-14	4.70E-12	1.42E-17	6.03E-17	0	LIHC	LIHC	1
CHC898T	4.16E-07	1.11E-11	2.91E-11	5.56E-13	1.12E-06	1.79E-16	2.12E-16	2.24E-10	2.22E-16	2.37E-15	5.36E-12	2.96E-08	1.84E-12	9.82E-14	3.25E-10	0.999998436	2.05E-12	2.19E-16	2.39E-15	5.10E-16	2.24E-11	3.18E-14	1.99E-09	5.24E-12	3.63E-14	2.32E-14	1.62E-13	3.69E-14	3.94E-13	8.42E-13	1.24E-17	1.31E-15	0	LIHC	LIHC	1
CHC900T	9.93E-08	7.31E-14	1.24E-12	1.70E-12	5.29E-07	1.01E-16	8.23E-17	1.53E-10	1.17E-18	1.21E-18	6.55E-13	1.26E-06	9.51E-13	1.85E-16	1.76E-11	0.999998116	1.90E-13	7.24E-16	4.37E-15	2.29E-18	3.78E-10	3.45E-15	5.96E-12	2.43E-13	6.63E-15	2.92E-14	2.14E-13	4.02E-15	5.03E-14	5.53E-13	5.35E-17	4.48E-19	0	LIHC	LIHC	1
CHC909T	2.96E-06	8.14E-12	2.40E-11	2.33E-12	2.24E-06	5.73E-16	9.46E-14	5.12E-09	1.20E-14	9.18E-15	1.79E-10	1.40E-06	2.17E-13	2.46E-13	5.20E-10	0.999993384	5.62E-09	1.58E-15	1.40E-15	6.88E-16	2.51E-11	1.85E-13	6.32E-10	2.77E-10	2.12E-13	1.15E-12	4.18E-14	1.32E-15	1.53E-14	6.65E-11	1.93E-15	2.81E-14	0	LIHC	LIHC	1
CHC912T	3.82E-06	1.54E-12	6.52E-12	6.24E-14	2.12E-08	1.63E-13	2.06E-16	1.02E-08	6.69E-15	1.06E-13	3.86E-12	1.54E-09	1.16E-12	1.36E-12	4.41E-09	0.999996137	1.80E-10	5.48E-16	9.49E-17	5.04E-16	4.71E-10	5.64E-12	2.41E-10	5.61E-13	1.21E-12	3.38E-14	4.22E-14	1.11E-13	4.04E-12	1.34E-09	2.27E-17	6.40E-14	0	LIHC	LIHC	1
CHC961T	8.17E-06	2.31E-12	6.80E-12	2.67E-12	1.21E-07	2.60E-15	6.83E-16	5.80E-11	7.26E-14	1.36E-14	1.19E-10	6.89E-09	2.35E-12	4.44E-14	6.06E-08	0.999991635	1.46E-11	7.35E-16	1.12E-15	4.36E-17	4.89E-11	2.04E-12	2.64E-09	1.90E-09	3.01E-14	1.99E-14	4.55E-11	1.42E-15	2.32E-14	1.23E-10	2.61E-16	3.35E-14	0	LIHC	LIHC	1
CHC985T	4.38E-06	7.10E-13	2.69E-10	1.72E-12	1.32E-08	2.75E-13	7.49E-13	7.02E-11	2.47E-14	9.50E-13	1.15E-10	2.10E-06	1.57E-14	1.29E-13	1.17E-09	0.999993485	4.24E-13	2.93E-16	9.82E-17	1.09E-17	1.28E-09	2.89E-12	5.18E-10	9.55E-10	8.20E-13	7.65E-13	5.80E-13	1.49E-13	1.73E-12	1.52E-08	8.22E-17	7.92E-15	0	LIHC	LIHC	1
RK001_Cancer	1.21E-07	8.50E-14	2.14E-12	2.68E-12	7.36E-07	1.39E-13	1.87E-13	1.66E-09	4.70E-12	5.78E-13	5.36E-14	4.02E-06	2.59E-12	7.80E-12	2.21E-14	0.999995099	3.61E-12	1.88E-13	8.51E-13	4.56E-12	7.52E-09	8.84E-12	1.45E-09	2.76E-12	1.63E-12	1.34E-08	2.37E-10	8.54E-14	4.40E-11	4.79E-15	1.09E-14	9.24E-12	0	LIHC	LIHC	1
RK001_Liver	9.38E-08	2.36E-13	3.43E-10	1.43E-12	1.11E-05	1.04E-15	2.24E-15	2.35E-08	3.43E-12	2.78E-13	1.11E-12	2.09E-05	1.42E-10	1.33E-12	1.80E-13	0.999966459	1.43E-13	1.90E-15	7.38E-12	4.24E-11	1.93E-08	1.70E-12	1.41E-06	2.52E-12	1.68E-13	7.32E-10	1.78E-11	3.16E-12	1.13E-10	2.19E-15	6.91E-15	1.88E-13	0	LIHC	LIHC	1
RK002_Cancer	8.94E-10	8.08E-13	7.87E-11	1.09E-10	9.33E-07	1.44E-12	9.76E-15	3.21E-10	1.10E-12	5.73E-15	1.23E-13	5.65E-06	1.23E-09	6.66E-15	3.41E-16	0.999993381	1.16E-10	3.03E-14	2.15E-13	2.25E-13	3.24E-08	2.22E-14	4.80E-11	3.24E-12	1.30E-11	5.35E-10	6.89E-11	2.59E-15	1.42E-12	2.92E-13	1.60E-12	5.82E-13	0	LIHC	LIHC	1
RK002_Liver	3.29E-07	9.28E-14	2.08E-09	1.99E-13	4.19E-06	1.07E-15	1.62E-14	1.03E-08	3.39E-11	2.38E-14	2.10E-13	6.59E-05	1.15E-10	1.25E-12	6.96E-14	0.99992934	4.16E-14	5.12E-15	2.75E-12	1.24E-11	1.97E-08	1.69E-12	1.91E-07	9.11E-12	5.93E-13	3.39E-11	4.55E-11	1.10E-12	1.86E-10	3.78E-15	1.25E-14	1.93E-13	0	LIHC	LIHC	1
RK004_Cancer	9.41E-08	6.46E-14	1.29E-11	2.42E-14	2.39E-07	1.24E-15	1.64E-14	4.08E-09	2.42E-13	5.57E-15	1.05E-14	1.78E-06	1.69E-11	2.71E-13	3.37E-15	0.999997879	1.61E-13	1.21E-15	1.34E-13	4.38E-13	5.81E-09	6.53E-14	2.66E-10	1.01E-12	4.26E-13	3.31E-11	1.36E-11	1.81E-14	4.54E-11	8.63E-16	2.09E-16	1.63E-13	0	LIHC	LIHC	1
RK004_Liver	1.74E-06	2.37E-10	4.23E-08	1.34E-09	0.001363147	8.26E-12	1.07E-08	1.63E-07	8.42E-09	8.28E-11	2.56E-11	0.009382548	4.13E-07	4.74E-08	2.29E-12	0.988963553	2.21E-11	9.16E-11	1.62E-08	5.76E-09	0.000211273	8.01E-10	1.06E-07	9.22E-06	2.92E-08	3.77E-07	3.16E-05	3.87E-08	3.57E-05	1.02E-11	3.94E-10	2.93E-09	0	LIHC	LIHC	1
RK005_Cancer	2.57E-08	2.60E-12	4.71E-09	2.20E-10	4.07E-05	1.52E-13	7.36E-12	2.57E-09	4.41E-13	2.89E-13	6.98E-13	2.05E-06	2.32E-10	4.74E-12	2.12E-15	0.999956695	2.40E-12	7.84E-13	2.42E-11	7.85E-12	3.51E-07	3.67E-13	1.79E-08	2.29E-10	6.51E-11	1.71E-08	9.35E-08	2.19E-12	5.36E-09	1.22E-12	1.36E-12	1.44E-12	0	LIHC	LIHC	1
RK006_Cancer	4.15E-08	7.08E-12	7.59E-12	1.29E-10	2.44E-06	8.05E-15	1.40E-14	1.54E-09	5.44E-13	2.35E-15	4.72E-13	1.10E-06	3.40E-11	1.01E-13	1.11E-14	0.999996406	5.61E-13	1.90E-15	2.86E-12	1.79E-13	6.20E-09	8.12E-14	2.66E-09	6.73E-12	1.41E-12	5.32E-10	4.38E-11	5.46E-15	5.82E-11	1.25E-13	2.62E-14	2.50E-13	0	LIHC	LIHC	1
RK006_Cancer2	4.15E-08	7.08E-12	7.59E-12	1.29E-10	2.44E-06	8.05E-15	1.40E-14	1.54E-09	5.44E-13	2.35E-15	4.72E-13	1.10E-06	3.40E-11	1.01E-13	1.11E-14	0.999996406	5.61E-13	1.90E-15	2.86E-12	1.79E-13	6.20E-09	8.12E-14	2.66E-09	6.73E-12	1.41E-12	5.32E-10	4.38E-11	5.46E-15	5.82E-11	1.25E-13	2.62E-14	2.50E-13	0	LIHC	LIHC	1
RK006_Liver	3.83E-08	3.85E-13	1.34E-09	2.53E-12	6.24E-06	6.33E-16	1.94E-14	2.64E-09	2.65E-13	9.07E-15	4.13E-13	1.77E-05	1.72E-10	1.55E-13	1.18E-14	0.999975566	7.06E-14	9.23E-15	6.24E-12	1.11E-11	4.40E-08	1.85E-13	3.75E-07	4.00E-11	3.26E-12	8.25E-10	2.14E-10	4.19E-13	2.74E-10	1.50E-14	6.27E-14	6.52E-13	0	LIHC	LIHC	1
RK007_Liver	7.02E-08	6.07E-13	2.85E-09	1.01E-12	7.36E-07	5.27E-16	6.42E-14	4.26E-09	1.62E-12	3.71E-14	3.84E-14	6.81E-06	1.34E-11	5.77E-13	8.64E-15	0.999992307	9.56E-15	2.68E-15	9.57E-13	1.16E-12	2.44E-08	1.36E-13	4.39E-08	1.30E-12	9.21E-13	9.93E-12	1.34E-10	2.25E-13	2.53E-10	3.12E-14	1.00E-14	3.89E-14	0	LIHC	LIHC	1
RK010_Cancer	2.63E-08	1.03E-14	1.25E-12	5.63E-12	1.03E-06	2.23E-15	3.87E-16	6.40E-09	4.54E-14	4.02E-16	3.12E-14	2.11E-06	8.10E-13	2.34E-14	1.37E-14	0.999996824	2.44E-14	6.27E-16	3.47E-13	1.07E-13	5.03E-10	3.06E-13	2.48E-09	1.26E-12	1.30E-12	1.46E-09	3.26E-11	1.85E-15	1.23E-12	1.46E-15	1.02E-15	1.82E-13	0	LIHC	LIHC	1
RK010_Liver	2.61E-08	7.62E-14	7.83E-10	7.39E-13	1.08E-05	2.61E-17	8.64E-16	2.70E-08	4.38E-14	2.32E-15	1.52E-12	1.07E-05	4.13E-10	1.07E-13	3.11E-14	0.999978375	6.34E-15	2.44E-15	6.46E-12	3.56E-11	2.20E-08	5.04E-14	1.18E-07	1.47E-12	1.49E-12	7.46E-10	3.11E-11	3.93E-13	1.57E-10	3.96E-15	8.78E-14	8.95E-14	0	LIHC	LIHC	1
RK012_Liver	3.07E-08	4.62E-12	2.45E-10	1.69E-12	5.18E-05	1.10E-14	3.95E-14	5.12E-07	1.11E-15	5.79E-14	7.31E-13	1.16E-05	4.22E-10	6.56E-13	4.30E-15	0.999936001	1.90E-14	3.98E-14	4.11E-11	1.07E-11	8.99E-08	1.25E-14	9.28E-09	5.81E-13	4.34E-12	4.16E-09	1.97E-10	3.14E-12	2.18E-09	5.24E-14	3.42E-13	2.55E-14	0	LIHC	LIHC	1
RK014_Cancer	2.19E-08	5.23E-12	3.32E-08	1.21E-10	8.68E-06	9.80E-14	2.42E-14	2.54E-09	1.24E-12	6.23E-13	9.19E-13	0.00013171	2.51E-11	1.69E-13	2.47E-16	0.999848363	2.30E-13	1.26E-13	1.77E-10	1.27E-11	1.11E-05	4.82E-12	2.07E-08	4.93E-10	9.97E-11	9.63E-09	8.74E-08	3.31E-13	4.48E-10	1.41E-14	3.38E-11	2.71E-13	0	LIHC	LIHC	1
RK016_Cancer	2.99E-08	3.01E-14	1.08E-10	2.85E-13	2.55E-07	9.45E-18	3.08E-16	1.26E-09	6.48E-16	1.00E-16	2.14E-12	5.99E-08	1.63E-10	2.08E-15	3.77E-14	0.999999653	1.58E-14	2.85E-15	7.41E-14	2.62E-12	5.83E-10	2.27E-15	5.73E-10	1.39E-13	4.15E-13	6.02E-11	5.32E-12	3.26E-15	2.91E-11	1.36E-14	1.43E-14	7.23E-14	0	LIHC	LIHC	1
RK016_Liver	6.49E-09	5.62E-14	4.71E-11	6.18E-14	5.01E-07	8.75E-17	2.48E-16	1.01E-08	2.59E-18	1.00E-15	5.00E-13	3.83E-07	1.07E-11	1.77E-15	6.77E-15	0.999999091	1.56E-15	1.48E-15	5.70E-14	4.51E-14	6.98E-09	2.18E-15	1.16E-09	1.25E-14	1.30E-13	2.36E-12	4.31E-12	3.30E-14	2.19E-11	2.46E-14	2.16E-15	2.11E-15	0	LIHC	LIHC	1
RK018_Cancer	1.47E-08	3.04E-13	1.08E-10	2.94E-12	1.03E-06	2.42E-15	1.45E-14	8.40E-10	5.69E-13	9.38E-15	1.51E-13	7.30E-06	4.62E-11	1.25E-14	1.34E-16	0.999991536	1.26E-15	4.63E-16	6.83E-12	1.50E-12	1.20E-07	3.80E-13	5.13E-09	8.06E-12	1.64E-11	5.19E-10	2.76E-10	1.48E-13	1.03E-10	6.48E-15	7.87E-14	4.39E-14	0	LIHC	LIHC	1
RK018_Liver	2.46E-07	7.42E-14	8.89E-10	4.47E-13	8.73E-06	1.55E-15	2.30E-14	5.42E-09	2.80E-11	8.04E-14	4.34E-13	7.33E-05	5.10E-10	2.03E-12	9.58E-14	0.999917464	1.79E-14	1.58E-14	1.11E-11	3.19E-11	1.24E-08	8.67E-13	2.22E-07	2.91E-12	6.82E-13	3.61E-10	1.16E-10	1.31E-12	3.29E-10	1.83E-15	5.03E-14	1.90E-13	0	LIHC	LIHC	1
RK019_Cancer	1.14E-07	2.13E-12	8.70E-10	9.32E-13	5.71E-06	7.36E-15	6.74E-16	4.97E-08	1.60E-10	7.46E-13	2.70E-12	5.33E-05	2.53E-10	9.54E-13	2.95E-13	0.999940764	9.57E-15	5.80E-16	9.99E-12	6.59E-11	2.53E-08	4.94E-13	5.79E-09	8.43E-12	4.99E-12	4.46E-10	4.17E-10	2.81E-12	2.99E-11	1.45E-13	1.52E-15	3.36E-13	0	LIHC	LIHC	1
RK019_Liver	1.81E-07	2.50E-13	3.56E-10	6.80E-13	9.87E-06	3.01E-15	4.00E-15	2.90E-08	1.28E-11	2.94E-12	9.91E-13	5.45E-05	8.07E-11	4.68E-12	3.61E-14	0.999935055	5.73E-14	2.99E-15	6.32E-11	1.45E-10	3.71E-08	1.64E-12	3.40E-07	3.33E-12	4.62E-13	1.08E-09	3.36E-11	2.75E-11	5.56E-10	1.79E-14	3.46E-14	2.31E-13	0	LIHC	LIHC	1
RK020_Cancer	1.99E-08	1.51E-14	1.82E-13	5.36E-13	2.95E-07	2.30E-15	1.47E-14	1.56E-09	7.43E-13	4.97E-16	3.75E-13	9.58E-06	9.69E-11	2.63E-13	7.22E-16	0.999990103	2.16E-11	3.99E-13	7.76E-15	5.25E-12	5.01E-10	1.39E-14	2.17E-10	1.01E-11	1.17E-14	4.36E-09	1.58E-11	8.84E-16	1.72E-12	2.38E-15	3.91E-14	4.98E-13	0	LIHC	LIHC	1
RK020_Liver	1.90E-07	1.15E-13	4.80E-10	1.23E-12	8.08E-06	2.16E-15	1.00E-13	1.56E-08	1.10E-10	2.38E-13	6.60E-13	0.000179897	1.96E-10	7.84E-12	1.68E-13	0.999811752	2.51E-13	6.04E-15	2.03E-11	1.03E-10	1.09E-08	1.25E-12	5.35E-08	6.92E-11	1.18E-12	1.92E-10	3.86E-10	2.23E-11	1.66E-09	9.61E-15	5.60E-14	8.25E-13	0	LIHC	LIHC	1
RK021_Cancer	4.33E-08	1.78E-11	1.20E-10	1.21E-11	3.32E-06	3.37E-16	5.51E-12	9.98E-09	1.23E-12	1.47E-13	5.77E-13	5.07E-06	5.44E-11	3.32E-12	9.05E-15	0.99999155	5.52E-12	4.34E-12	4.96E-13	1.82E-12	4.22E-09	6.41E-14	8.32E-11	2.59E-10	3.33E-11	1.74E-09	1.21E-10	1.91E-14	4.92E-10	1.60E-13	8.56E-14	6.98E-13	0	LIHC	LIHC	1
RK021_Liver	9.45E-08	5.38E-13	3.33E-10	1.45E-12	8.83E-06	9.67E-15	2.34E-13	6.55E-08	4.31E-12	6.04E-12	1.34E-13	2.64E-05	4.58E-11	3.12E-11	1.35E-14	0.999964559	4.17E-15	6.94E-15	3.26E-11	8.63E-12	2.34E-08	8.04E-13	1.44E-08	8.01E-12	1.31E-12	1.41E-09	1.04E-10	1.26E-11	1.95E-09	9.46E-15	1.53E-14	9.77E-14	0	LIHC	LIHC	1
RK022_Liver	1.14E-07	1.99E-13	1.35E-09	5.54E-12	2.46E-05	3.53E-14	2.07E-13	6.77E-09	9.94E-12	3.96E-13	1.42E-13	0.000169008	5.72E-11	2.67E-11	1.01E-13	0.99980605	1.04E-13	2.68E-14	1.56E-11	4.49E-12	1.43E-07	3.26E-12	5.02E-08	3.44E-11	9.31E-13	1.26E-10	1.48E-10	4.23E-11	3.90E-09	7.35E-15	1.66E-14	1.11E-13	0	LIHC	LIHC	1
RK023_Cancer	2.20E-07	5.32E-14	2.03E-11	9.77E-12	1.83E-08	3.73E-15	6.69E-14	3.99E-09	5.86E-10	1.80E-15	3.15E-13	6.50E-05	1.15E-11	1.40E-13	5.30E-16	0.999934748	1.81E-12	1.69E-14	2.50E-13	3.75E-12	3.38E-09	2.55E-12	7.71E-11	1.09E-11	2.29E-12	4.78E-09	9.64E-12	5.47E-15	9.54E-13	4.61E-14	3.12E-14	2.57E-12	0	LIHC	LIHC	1
RK023_Liver	5.41E-07	1.06E-13	4.08E-10	4.06E-12	8.32E-07	1.37E-14	9.06E-13	3.16E-09	3.47E-10	6.72E-14	7.35E-13	0.000240095	1.90E-11	2.42E-11	3.75E-14	0.999758415	3.53E-14	6.89E-15	7.76E-12	3.45E-12	5.33E-08	2.93E-11	5.78E-08	2.86E-10	2.36E-12	5.98E-10	2.75E-10	4.31E-11	7.22E-10	1.51E-14	1.80E-14	1.04E-12	0	LIHC	LIHC	1
RK024_Cancer	1.57E-09	7.08E-12	3.26E-08	2.77E-11	9.80E-05	9.31E-14	8.76E-15	4.90E-09	6.62E-14	1.57E-15	2.43E-12	5.15E-08	1.62E-09	2.75E-13	1.66E-15	0.999900006	1.66E-11	1.81E-13	8.78E-13	5.21E-11	6.24E-08	1.68E-13	6.44E-08	4.30E-11	1.06E-11	1.73E-06	2.19E-08	1.19E-12	6.30E-09	2.87E-13	2.08E-13	8.79E-12	0	LIHC	LIHC	1
RK024_Liver	1.75E-07	1.05E-13	6.97E-10	5.54E-13	1.17E-05	1.19E-15	7.34E-14	4.08E-08	2.03E-11	2.18E-12	8.23E-13	2.69E-05	1.25E-10	3.01E-11	6.13E-14	0.999961024	7.17E-14	4.07E-14	1.62E-10	9.21E-11	4.75E-09	1.43E-12	1.65E-07	2.55E-12	1.05E-12	7.19E-09	3.59E-11	4.45E-12	2.20E-10	8.92E-15	2.42E-14	4.26E-13	0	LIHC	LIHC	1
RK025_Cancer	5.90E-08	4.09E-13	4.63E-10	2.54E-12	1.47E-06	4.62E-16	2.69E-14	2.24E-07	1.42E-12	9.55E-16	5.66E-14	1.32E-07	7.85E-11	1.11E-13	5.15E-15	0.999998109	4.28E-13	1.56E-15	1.57E-13	1.10E-11	8.41E-10	4.50E-14	7.51E-10	4.95E-13	6.68E-13	2.68E-09	1.67E-10	4.78E-16	5.39E-12	1.44E-14	2.44E-14	3.86E-14	0	LIHC	LIHC	1
RK025_Liver	1.27E-07	1.03E-13	1.33E-10	9.03E-13	5.35E-06	6.11E-16	1.31E-14	1.09E-08	6.52E-13	3.35E-14	9.20E-14	9.69E-06	2.56E-11	4.21E-12	1.17E-14	0.999984804	1.15E-15	2.82E-16	9.01E-12	6.51E-12	4.31E-09	2.53E-13	1.46E-08	1.08E-13	3.70E-13	8.99E-10	4.14E-12	4.71E-13	8.66E-11	3.59E-15	2.24E-15	2.76E-14	0	LIHC	LIHC	1
RK026_Cancer	2.27E-07	3.84E-12	1.29E-08	9.10E-12	5.40E-05	5.19E-17	6.39E-14	1.44E-10	2.17E-13	1.01E-16	4.88E-11	1.01E-06	5.02E-09	2.36E-13	1.60E-13	0.999943406	2.14E-12	3.40E-15	4.43E-11	2.02E-11	5.70E-08	4.64E-12	1.21E-06	4.23E-10	1.67E-11	2.95E-08	1.14E-10	5.60E-13	2.16E-10	3.29E-14	1.19E-12	1.76E-12	0	LIHC	LIHC	1
RK027_Cancer	0.001248627	2.14E-05	0.000148995	0.002457485	0.001291348	6.27E-07	1.48E-07	1.21E-07	2.21E-06	4.54E-07	4.96E-08	0.028441757	8.53E-05	3.03E-06	4.66E-09	0.957201253	1.29E-05	0.001459095	2.21E-06	3.01E-05	4.22E-06	8.46E-07	0.000107064	2.84E-07	7.33E-06	0.000653728	0.005933232	8.19E-07	0.000881573	1.53E-07	1.37E-06	2.24E-06	0	LIHC	LIHC	1
RK027_Liver	7.31E-08	8.92E-13	6.13E-10	1.02E-11	1.41E-05	1.98E-13	8.78E-14	3.89E-08	7.70E-12	1.62E-13	2.68E-13	0.000303683	7.93E-12	3.92E-12	3.91E-14	0.999681115	1.91E-14	1.87E-14	3.87E-11	1.85E-12	9.50E-07	1.76E-11	3.82E-08	2.16E-10	2.49E-12	2.11E-09	1.12E-09	1.54E-12	2.76E-10	1.66E-14	5.62E-14	1.01E-13	0	LIHC	LIHC	1
RK028_Cancer	9.83E-07	1.20E-09	1.16E-08	1.46E-10	3.84E-07	1.44E-14	4.33E-10	3.52E-08	1.17E-09	8.37E-11	2.60E-10	1.89E-06	1.92E-09	2.04E-11	1.53E-13	0.99999579	2.06E-10	1.70E-11	4.10E-12	1.15E-09	8.32E-07	1.25E-12	4.49E-09	6.28E-10	1.20E-08	4.53E-08	1.71E-09	5.80E-15	2.62E-09	2.82E-11	6.23E-10	5.15E-09	0	LIHC	LIHC	1
RK028_Liver	1.40E-08	6.96E-14	1.49E-10	2.46E-13	2.56E-06	2.50E-16	6.41E-15	4.81E-09	1.64E-14	5.03E-15	9.35E-14	8.44E-07	1.04E-10	1.59E-14	5.58E-16	0.999996562	1.25E-13	1.06E-14	8.53E-14	3.29E-12	1.04E-08	2.15E-15	3.47E-09	7.67E-14	4.64E-13	1.24E-10	6.58E-12	1.27E-14	9.28E-11	6.52E-15	6.07E-15	1.15E-14	0	LIHC	LIHC	1
RK029_Cancer	9.02E-07	9.06E-12	2.33E-08	2.59E-13	4.48E-07	5.78E-16	1.04E-14	4.94E-07	2.03E-12	1.46E-12	7.64E-12	4.18E-06	4.03E-11	4.84E-13	1.20E-12	0.999993946	2.67E-13	1.51E-14	3.59E-13	7.90E-12	6.81E-09	4.11E-13	2.61E-09	2.20E-12	3.31E-11	7.85E-11	1.85E-11	1.98E-13	7.15E-11	3.89E-13	7.10E-15	8.94E-13	0	LIHC	LIHC	1
RK029_Liver	6.24E-08	2.09E-14	6.43E-10	3.15E-12	4.15E-06	1.03E-15	9.00E-15	2.86E-09	1.73E-13	1.60E-13	3.04E-13	5.12E-05	2.08E-11	6.64E-13	7.74E-14	0.999944548	6.01E-16	1.24E-15	4.04E-12	7.80E-13	1.40E-08	6.18E-13	2.25E-08	5.80E-12	2.07E-12	2.70E-10	5.16E-11	2.37E-12	2.52E-10	1.36E-14	9.74E-15	3.12E-14	0	LIHC	LIHC	1
RK030_Cancer	0.000146397	2.16E-10	1.27E-09	1.17E-10	5.38E-05	2.39E-14	1.20E-13	1.10E-05	1.78E-09	4.03E-12	1.94E-10	2.41E-05	2.09E-08	1.52E-12	1.02E-10	0.999763856	3.71E-08	2.74E-11	1.59E-12	1.06E-10	5.90E-07	3.53E-12	2.60E-09	5.70E-10	2.88E-11	6.64E-11	1.07E-07	2.07E-14	1.95E-10	2.97E-14	8.96E-11	2.73E-12	0	LIHC	LIHC	1
RK030_Liver	1.28E-06	2.78E-14	2.58E-10	2.47E-13	3.45E-05	3.97E-16	9.40E-14	2.75E-07	2.94E-11	3.42E-12	4.52E-13	0.002752799	1.81E-10	6.86E-12	3.96E-13	0.997211084	1.06E-12	4.77E-13	3.63E-11	6.69E-11	8.66E-08	2.39E-13	1.24E-08	1.26E-11	3.17E-12	6.09E-10	3.09E-10	3.94E-13	4.83E-10	4.10E-15	2.16E-13	1.76E-12	0	LIHC	LIHC	1
RK031_Cancer	1.30E-08	1.05E-11	1.32E-11	1.27E-12	1.31E-07	9.81E-16	1.32E-13	6.64E-07	6.60E-13	4.05E-14	1.92E-11	8.60E-09	5.83E-12	1.39E-12	2.97E-14	0.99999918	6.18E-11	4.29E-13	2.21E-14	7.03E-12	1.10E-09	1.82E-15	1.31E-11	3.92E-11	9.03E-11	1.26E-09	6.51E-11	4.06E-15	2.34E-11	5.37E-13	3.95E-14	1.30E-11	0	LIHC	LIHC	1
RK031_Liver	1.15E-07	2.22E-14	2.93E-10	3.54E-12	3.58E-06	1.87E-15	1.28E-13	7.14E-09	1.64E-11	3.33E-14	1.68E-13	0.000120324	3.68E-11	1.18E-11	7.29E-14	0.999875903	4.02E-14	9.62E-15	6.89E-12	8.65E-12	3.31E-08	2.81E-12	3.08E-08	1.98E-11	3.15E-13	2.05E-09	1.16E-10	5.13E-12	6.11E-10	8.41E-16	3.03E-14	9.27E-14	0	LIHC	LIHC	1
RK032_Cancer	1.07E-06	4.21E-12	7.50E-11	3.64E-13	4.41E-06	4.49E-16	5.06E-15	1.76E-08	2.18E-12	3.54E-15	4.58E-12	1.25E-06	1.27E-09	1.53E-12	3.32E-13	0.99999323	1.45E-13	5.79E-16	2.36E-12	1.11E-11	3.02E-09	3.87E-13	6.48E-09	2.89E-11	3.77E-12	5.11E-10	8.44E-12	6.75E-13	4.82E-11	5.61E-14	3.55E-15	8.12E-12	0	LIHC	LIHC	1
RK032_Liver	2.92E-08	7.39E-13	1.34E-09	8.60E-13	1.04E-05	2.18E-14	1.16E-13	3.09E-08	1.16E-12	9.37E-14	5.71E-14	2.49E-05	1.21E-10	7.76E-12	2.16E-14	0.999964627	7.16E-14	1.31E-14	1.72E-12	1.67E-12	2.24E-08	1.63E-13	1.45E-08	1.11E-12	6.29E-13	7.63E-11	5.91E-11	2.34E-12	8.49E-10	6.69E-15	3.89E-15	6.00E-14	0	LIHC	LIHC	1
RK033_Cancer	9.99E-08	2.27E-10	1.32E-08	4.25E-09	5.86E-05	4.88E-11	1.68E-11	2.33E-06	1.95E-09	3.46E-12	3.77E-13	6.45E-05	4.59E-10	6.95E-11	5.69E-16	0.999869938	7.29E-12	3.25E-13	4.28E-10	3.65E-11	3.72E-06	5.73E-11	3.65E-08	1.49E-10	2.15E-11	6.02E-07	1.82E-07	3.27E-12	3.13E-09	3.51E-13	3.16E-12	5.70E-14	0	LIHC	LIHC	1
RK033_Liver	5.29E-07	3.39E-14	1.25E-08	5.35E-13	4.20E-06	3.41E-17	5.11E-14	4.37E-09	9.57E-12	1.71E-14	1.59E-13	1.85E-05	2.87E-10	1.56E-12	4.57E-14	0.99997663	1.36E-13	1.93E-14	3.89E-13	1.34E-11	1.57E-08	1.85E-13	6.69E-08	2.47E-12	1.12E-12	1.16E-11	1.55E-10	7.70E-14	1.05E-10	8.07E-16	1.20E-14	1.28E-13	0	LIHC	LIHC	1
RK034_Cancer	1.31E-09	1.34E-12	1.14E-09	1.55E-11	0.00024192	2.15E-13	9.26E-16	3.31E-08	2.09E-13	1.29E-17	1.59E-12	2.61E-07	1.92E-09	1.36E-14	8.77E-16	0.99975757	1.41E-11	3.74E-13	5.29E-13	1.18E-11	8.63E-08	2.55E-14	5.49E-09	4.19E-11	2.47E-12	1.05E-07	1.50E-08	1.24E-14	1.93E-11	3.07E-13	1.87E-13	7.25E-14	0	LIHC	LIHC	1
RK034_Liver	6.36E-08	2.26E-13	1.24E-09	9.39E-12	9.15E-05	3.88E-15	1.03E-14	2.64E-08	2.89E-11	1.04E-13	9.40E-13	0.000192963	4.87E-10	3.26E-12	5.83E-14	0.999713568	8.26E-13	5.45E-15	2.27E-11	2.50E-10	1.21E-06	2.28E-12	6.19E-07	3.69E-10	5.96E-13	6.79E-10	1.82E-09	5.58E-11	1.77E-09	9.09E-15	3.41E-13	2.16E-13	0	LIHC	LIHC	1
RK035_Cancer	5.71E-08	2.27E-13	5.30E-11	2.27E-13	1.81E-07	1.18E-14	1.69E-14	8.49E-11	1.47E-12	6.65E-16	2.66E-13	2.07E-06	2.84E-12	2.53E-14	5.21E-15	0.999997688	1.49E-13	6.03E-16	1.21E-13	1.79E-13	6.41E-10	1.65E-13	5.03E-09	1.71E-12	6.86E-14	4.29E-10	2.89E-10	2.06E-15	2.42E-12	3.57E-14	8.27E-15	5.01E-14	0	LIHC	LIHC	1
RK036_Cancer	3.42E-07	8.19E-12	4.81E-09	6.76E-12	1.77E-05	2.58E-13	2.56E-11	6.81E-08	2.48E-11	4.95E-13	8.47E-13	3.06E-05	3.66E-10	5.41E-10	1.89E-14	0.99994985	1.54E-13	1.46E-13	6.16E-10	1.38E-11	1.42E-06	5.23E-11	3.33E-09	3.03E-10	3.41E-11	1.03E-08	1.54E-08	2.30E-11	6.64E-09	5.62E-14	4.35E-13	5.21E-13	0	LIHC	LIHC	1
RK036_Liver	7.64E-08	5.34E-13	1.39E-09	9.96E-12	6.13E-05	4.54E-14	6.01E-14	2.67E-09	4.11E-12	1.26E-13	2.12E-13	0.000274285	2.45E-10	3.84E-12	2.29E-14	0.999663456	2.80E-14	7.42E-15	2.49E-11	1.00E-11	7.66E-07	3.89E-12	1.15E-07	1.94E-10	1.55E-12	7.01E-10	6.73E-10	5.95E-11	4.11E-09	5.47E-15	7.52E-14	2.49E-13	0	LIHC	LIHC	1
RK037_Cancer	4.72E-08	3.49E-13	1.19E-10	5.36E-11	5.98E-07	1.28E-15	8.35E-14	9.62E-09	1.94E-13	4.52E-15	5.32E-14	1.89E-06	7.50E-10	8.79E-14	1.01E-17	0.999997432	3.04E-13	1.27E-14	8.75E-13	5.29E-12	9.75E-09	2.09E-14	4.43E-10	1.11E-11	2.71E-12	1.48E-08	4.63E-10	4.38E-14	1.16E-10	1.84E-15	7.17E-14	7.94E-14	0	LIHC	LIHC	1
RK037_Liver	7.82E-08	1.32E-12	2.33E-09	1.41E-11	7.75E-05	3.75E-14	4.52E-13	3.26E-08	2.37E-11	9.83E-14	8.33E-13	0.000700666	6.15E-10	6.54E-12	1.33E-14	0.999220925	4.15E-13	1.71E-14	7.52E-12	1.95E-11	7.50E-07	9.36E-13	5.34E-08	2.86E-10	1.70E-12	3.47E-09	2.18E-09	2.51E-11	2.35E-09	2.51E-14	6.48E-14	2.52E-13	0	LIHC	LIHC	1
RK038_Cancer	5.52E-09	1.95E-13	1.94E-10	1.48E-11	4.56E-06	3.50E-14	9.52E-15	9.19E-09	6.03E-14	1.20E-15	2.21E-14	1.43E-06	8.17E-11	1.15E-14	8.50E-17	0.999993953	5.23E-11	2.81E-14	4.08E-13	1.16E-12	1.84E-08	2.07E-15	2.12E-10	3.30E-13	3.67E-12	1.23E-08	1.79E-09	2.30E-15	1.20E-11	2.29E-14	3.08E-13	1.56E-14	0	LIHC	LIHC	1
RK038_Liver	1.70E-07	3.36E-13	2.24E-09	6.05E-12	4.29E-06	1.11E-14	2.08E-13	4.81E-08	5.18E-12	5.87E-14	6.36E-14	0.000265579	1.26E-11	5.12E-12	3.89E-14	0.99972977	3.61E-13	2.52E-14	1.82E-12	4.44E-12	1.19E-07	2.77E-13	1.74E-08	6.00E-12	5.38E-13	2.32E-10	8.73E-11	1.97E-12	7.87E-10	1.17E-14	5.90E-15	6.42E-14	0	LIHC	LIHC	1
RK040_Liver	2.41E-08	2.42E-12	1.52E-09	3.55E-11	4.91E-05	1.09E-14	8.42E-14	2.69E-09	1.57E-14	7.08E-15	9.26E-13	0.000263057	7.88E-10	4.82E-13	2.15E-15	0.999685956	1.24E-14	6.92E-15	8.98E-11	4.02E-11	1.72E-06	1.41E-13	6.19E-08	1.43E-11	5.33E-12	2.58E-08	5.43E-09	3.98E-12	7.39E-09	4.88E-13	3.67E-12	9.24E-14	0	LIHC	LIHC	1
RK041_Cancer	7.92E-06	2.65E-05	8.87E-07	0.004440326	0.000141237	1.90E-09	1.51E-08	1.54E-05	2.21E-09	7.28E-08	1.57E-08	0.001905198	4.53E-06	1.25E-08	1.00E-12	0.993172715	7.26E-07	3.43E-07	7.88E-08	3.90E-08	0.000152617	9.26E-12	3.24E-08	4.79E-09	1.05E-07	9.28E-05	2.10E-05	4.04E-09	1.19E-05	1.59E-07	5.29E-06	2.03E-10	0	LIHC	LIHC	1
RK043_Cancer	1.35E-07	1.29E-12	3.57E-10	6.05E-13	3.01E-06	6.75E-17	2.37E-15	2.69E-08	6.42E-14	4.35E-16	9.89E-13	3.56E-06	1.31E-10	7.82E-14	2.02E-14	0.999993259	1.52E-12	1.15E-14	4.87E-13	9.36E-11	7.14E-10	3.28E-15	3.84E-10	2.25E-12	5.26E-12	3.71E-10	1.02E-09	2.57E-14	2.23E-10	4.88E-14	2.05E-13	2.76E-13	0	LIHC	LIHC	1
RK043_Liver	1.97E-08	5.82E-13	3.70E-09	1.25E-11	6.96E-06	6.79E-15	1.09E-14	7.81E-08	1.29E-13	3.68E-14	2.73E-14	2.63E-05	9.36E-11	2.38E-13	1.41E-15	0.999966336	2.93E-13	7.24E-15	4.62E-13	2.60E-12	2.98E-07	3.91E-14	2.27E-08	6.85E-13	5.48E-13	3.60E-10	2.83E-10	5.51E-13	1.60E-09	8.26E-15	1.19E-14	1.80E-14	0	LIHC	LIHC	1
RK047_Cancer	8.78E-08	7.49E-14	1.58E-10	3.32E-12	2.06E-07	1.52E-15	1.32E-13	4.08E-09	2.51E-12	1.68E-16	3.91E-13	2.22E-06	2.08E-12	7.38E-14	1.85E-16	0.999997472	3.76E-15	1.95E-15	5.16E-13	3.39E-12	6.19E-09	1.14E-13	1.44E-10	1.25E-11	1.60E-12	4.37E-09	1.22E-10	1.10E-14	2.26E-11	3.29E-14	5.52E-14	5.13E-14	0	LIHC	LIHC	1
RK047_Liver	3.02E-07	4.74E-13	6.39E-10	2.19E-11	2.55E-05	1.64E-14	1.06E-13	6.23E-08	3.91E-12	2.71E-13	7.50E-13	0.000127042	6.24E-11	2.04E-11	1.15E-14	0.999846928	5.29E-15	1.50E-14	1.25E-10	8.00E-11	9.39E-08	2.20E-12	7.58E-08	1.12E-11	1.18E-12	4.04E-09	1.35E-10	2.07E-11	2.46E-09	9.85E-15	1.07E-13	1.57E-13	0	LIHC	LIHC	1
RK048_Cancer	1.36E-08	4.62E-11	6.13E-06	2.71E-09	3.33E-06	5.71E-13	1.41E-14	4.58E-07	2.34E-07	1.17E-10	3.38E-12	9.62E-07	6.06E-13	1.58E-12	6.19E-13	0.999982133	9.73E-11	5.08E-13	1.40E-09	1.38E-10	3.92E-06	7.26E-12	5.00E-11	2.67E-06	2.51E-09	5.40E-09	1.35E-07	1.12E-12	2.81E-11	2.14E-13	4.97E-10	4.90E-12	0	LIHC	LIHC	1
RK048_Liver	1.09E-07	2.58E-14	1.82E-09	6.36E-14	5.74E-06	5.01E-16	3.56E-14	9.34E-09	4.91E-12	3.15E-13	1.30E-13	2.94E-05	8.47E-11	3.05E-12	8.62E-14	0.999964731	3.04E-14	1.34E-14	2.23E-12	2.32E-12	2.60E-09	4.89E-13	1.69E-08	2.75E-12	5.40E-13	5.66E-11	2.18E-11	3.30E-13	4.23E-11	6.10E-16	2.08E-15	9.06E-14	0	LIHC	LIHC	1
RK049_Cancer	1.54E-08	3.41E-13	7.67E-10	1.07E-10	6.99E-05	2.38E-12	3.15E-12	8.34E-06	3.77E-11	1.32E-12	5.67E-13	1.86E-05	2.43E-10	4.24E-12	9.18E-16	0.999901177	1.22E-11	6.84E-14	8.77E-12	1.18E-11	1.67E-06	5.02E-13	1.42E-09	1.66E-10	3.26E-11	1.71E-07	8.12E-08	1.95E-13	9.49E-10	2.95E-13	1.49E-12	7.66E-14	0	LIHC	LIHC	1
RK050_Cancer	8.81E-08	2.26E-13	2.19E-11	2.56E-11	2.60E-06	9.98E-14	5.26E-13	1.11E-08	1.82E-13	2.74E-15	3.39E-13	2.20E-05	2.57E-12	6.87E-13	6.01E-14	0.999975128	8.08E-11	1.68E-15	1.14E-11	3.33E-13	7.98E-09	1.57E-12	4.07E-10	7.79E-11	4.75E-12	2.04E-07	7.99E-11	1.46E-14	1.98E-11	1.46E-13	8.59E-15	2.73E-13	0	LIHC	LIHC	1
RK050_Liver	7.25E-08	1.94E-13	1.27E-09	1.30E-13	2.34E-06	8.24E-16	1.10E-13	1.40E-07	2.16E-11	7.33E-14	9.00E-14	2.76E-05	4.34E-11	9.83E-12	3.86E-14	0.999969751	3.09E-14	1.94E-15	6.92E-12	4.75E-12	1.55E-08	2.38E-12	3.77E-08	3.15E-11	8.08E-13	1.51E-10	9.68E-11	2.03E-12	3.42E-10	1.39E-15	2.31E-15	1.12E-13	0	LIHC	LIHC	1
RK051_Cancer	6.48E-09	5.40E-13	6.80E-10	1.51E-09	7.47E-09	6.74E-15	1.24E-12	4.88E-09	7.61E-12	7.58E-15	7.05E-14	2.72E-07	8.32E-12	7.93E-13	2.87E-16	0.999999693	2.83E-13	9.03E-14	4.51E-13	1.58E-11	7.86E-10	1.84E-14	2.39E-09	8.97E-11	5.74E-11	3.67E-09	7.44E-09	1.80E-15	2.05E-10	5.28E-14	1.61E-13	1.19E-11	0	LIHC	LIHC	1
RK051_Liver	1.63E-07	1.20E-13	4.51E-09	1.30E-13	2.28E-06	4.78E-16	2.80E-13	1.89E-08	8.78E-12	3.70E-14	9.37E-14	2.21E-05	9.15E-11	4.00E-12	1.17E-14	0.999975422	1.18E-13	4.61E-14	8.68E-13	7.71E-12	2.98E-08	3.41E-13	7.66E-09	2.11E-11	3.66E-12	4.76E-11	2.06E-10	5.69E-13	3.96E-10	4.73E-15	6.75E-15	2.76E-13	0	LIHC	LIHC	1
RK052_Liver	4.66E-08	4.38E-13	2.25E-09	2.25E-13	2.69E-06	1.82E-15	3.91E-15	3.17E-07	1.02E-12	7.81E-13	6.77E-14	1.11E-05	2.77E-11	1.11E-12	7.27E-15	0.999985816	1.58E-14	1.76E-15	1.92E-12	7.42E-12	5.21E-08	1.51E-13	1.52E-08	3.07E-13	2.73E-13	2.78E-10	5.22E-11	9.75E-13	8.53E-10	1.71E-14	3.20E-15	2.77E-14	0	LIHC	LIHC	1
RK053_Cancer	7.53E-07	5.46E-13	1.11E-10	2.56E-11	3.37E-08	1.81E-17	2.81E-15	1.83E-09	1.12E-11	8.36E-15	1.09E-12	3.05E-07	2.62E-13	8.20E-13	1.88E-13	0.999998905	2.28E-11	7.49E-16	3.51E-14	1.63E-10	1.12E-09	1.91E-13	3.71E-10	1.24E-11	3.61E-12	1.29E-11	4.63E-12	5.11E-14	8.34E-12	2.62E-12	8.74E-14	4.20E-12	0	LIHC	LIHC	1
RK053_Liver	3.72E-07	2.86E-12	5.22E-09	6.17E-12	2.90E-06	3.43E-15	1.60E-13	7.93E-08	1.50E-10	8.51E-15	3.88E-13	0.00036437	3.47E-11	2.08E-11	1.74E-13	0.999632064	8.19E-15	5.62E-16	2.83E-11	8.72E-11	1.92E-08	2.48E-11	1.89E-07	2.62E-10	4.01E-12	3.71E-09	3.63E-10	4.27E-12	4.37E-10	1.11E-13	4.36E-14	4.84E-13	0	LIHC	LIHC	1
RK054_Cancer	5.64E-09	1.16E-10	4.21E-07	3.50E-09	6.28E-05	4.00E-12	3.89E-13	1.07E-05	9.39E-11	1.22E-12	9.79E-13	2.72E-06	2.50E-10	4.73E-12	2.29E-16	0.999908815	1.59E-10	3.63E-12	2.87E-11	4.82E-10	1.14E-05	1.57E-12	4.70E-08	1.39E-10	1.50E-10	2.86E-06	2.34E-07	2.02E-13	2.73E-09	1.67E-13	3.52E-11	6.94E-13	0	LIHC	LIHC	1
RK054_Liver	4.31E-08	1.10E-13	5.60E-10	1.00E-12	4.25E-06	1.05E-14	3.39E-14	2.56E-08	3.15E-12	1.08E-13	3.01E-13	8.45E-06	1.21E-10	5.31E-13	4.82E-15	0.999987146	1.49E-13	4.11E-14	9.17E-13	1.72E-11	5.53E-08	1.64E-13	2.53E-08	4.77E-12	5.85E-13	1.92E-09	4.10E-11	8.20E-13	4.91E-10	1.47E-14	8.43E-15	1.21E-13	0	LIHC	LIHC	1
RK055_Liver	2.44E-08	2.76E-14	1.08E-10	6.33E-12	7.59E-07	2.57E-16	1.12E-14	4.57E-09	1.22E-14	1.69E-14	1.45E-13	1.79E-06	9.35E-11	1.03E-14	2.18E-16	0.999997413	2.13E-14	1.27E-14	6.24E-13	1.05E-12	9.93E-09	7.00E-15	1.15E-09	3.99E-13	1.85E-12	2.12E-10	3.45E-11	4.04E-14	2.23E-10	9.46E-15	2.47E-14	3.48E-14	0	LIHC	LIHC	1
RK056_Cancer	5.88E-08	1.24E-13	6.45E-11	4.97E-12	2.45E-06	1.16E-14	8.82E-14	1.36E-06	2.18E-12	1.85E-14	1.20E-12	7.17E-07	2.29E-10	6.53E-13	7.64E-16	0.999995365	1.11E-10	2.76E-13	3.74E-13	3.46E-11	3.54E-09	9.68E-15	2.50E-09	4.43E-12	4.68E-11	4.19E-08	2.44E-10	9.03E-15	7.61E-11	6.86E-15	6.75E-14	2.35E-12	0	LIHC	LIHC	1
RK056_Liver	1.60E-07	1.05E-13	2.59E-10	1.18E-12	1.25E-05	6.86E-15	1.50E-13	1.06E-08	1.58E-11	1.70E-13	5.78E-13	0.000293184	1.88E-10	1.49E-12	8.78E-14	0.999693948	1.36E-13	1.31E-13	8.83E-12	3.05E-11	2.21E-08	4.22E-13	1.29E-07	2.12E-11	1.23E-12	1.23E-09	2.92E-10	3.49E-13	1.89E-10	6.10E-15	8.07E-14	4.01E-13	0	LIHC	LIHC	1
RK057_Cancer	1.08E-05	2.18E-10	3.81E-07	3.57E-09	4.02E-06	1.01E-12	1.69E-09	4.60E-09	2.94E-10	1.73E-11	1.30E-11	0.000356451	4.46E-10	9.01E-10	3.33E-12	0.99962671	7.81E-11	2.98E-13	1.70E-11	3.83E-11	1.51E-06	5.46E-12	4.60E-09	2.51E-09	1.41E-10	1.22E-10	2.00E-08	1.70E-10	1.21E-07	1.34E-09	3.87E-12	1.67E-11	0	LIHC	LIHC	1
RK057_Liver	3.88E-08	3.08E-12	2.83E-09	7.56E-12	9.44E-06	4.03E-15	3.44E-13	1.66E-08	1.08E-12	1.56E-13	1.57E-13	1.61E-05	1.44E-10	4.16E-12	3.91E-15	0.999974198	3.36E-14	1.56E-14	1.42E-11	4.60E-12	1.80E-07	1.46E-13	3.49E-09	5.89E-12	2.29E-12	1.04E-09	7.51E-10	2.76E-12	3.15E-09	1.27E-14	4.37E-14	2.51E-14	0	LIHC	LIHC	1
RK058_Cancer	3.58E-07	4.13E-13	1.15E-10	7.33E-14	1.93E-07	4.52E-16	1.58E-14	2.60E-09	2.57E-13	1.85E-15	5.30E-14	5.88E-07	2.25E-11	5.60E-14	9.29E-14	0.999998841	2.73E-12	7.38E-15	1.92E-14	2.83E-12	1.60E-08	1.04E-13	1.50E-09	7.49E-12	6.43E-13	4.42E-11	2.05E-10	1.06E-15	7.21E-11	7.71E-15	1.08E-14	1.60E-12	0	LIHC	LIHC	1
RK058_Liver	4.07E-07	5.79E-13	3.33E-10	2.27E-10	7.31E-06	5.63E-15	2.10E-14	1.62E-07	4.67E-12	2.40E-12	9.26E-14	0.000186021	1.03E-11	5.86E-12	4.33E-15	0.999805043	2.83E-14	9.58E-15	6.48E-11	4.56E-11	1.03E-06	1.57E-13	6.14E-09	1.42E-12	8.90E-13	1.75E-08	2.18E-10	6.35E-12	4.63E-09	1.06E-13	2.25E-13	4.21E-14	0	LIHC	LIHC	1
RK059_Liver	1.67E-08	6.84E-14	1.42E-10	1.89E-12	3.39E-05	2.47E-15	2.49E-14	1.20E-08	7.81E-13	4.44E-14	2.55E-13	2.17E-05	6.61E-11	1.17E-12	2.89E-15	0.999944296	7.24E-15	1.49E-14	1.87E-11	5.97E-12	6.45E-08	4.27E-13	2.84E-08	2.07E-11	2.17E-12	6.54E-10	1.60E-10	4.63E-12	7.69E-10	1.54E-14	1.11E-14	1.10E-13	0	LIHC	LIHC	1
RK060_Cancer	1.71E-07	1.64E-08	5.13E-07	3.80E-08	0.000530674	3.12E-11	1.96E-11	1.86E-07	3.84E-10	3.45E-12	3.20E-10	1.17E-07	6.84E-09	1.31E-10	8.26E-16	0.999356216	2.46E-09	9.12E-09	1.35E-09	1.52E-08	1.11E-05	3.24E-11	5.13E-06	4.95E-09	8.16E-09	9.50E-05	1.79E-07	1.26E-10	6.55E-07	2.47E-11	9.30E-10	1.86E-10	0	LIHC	LIHC	1
RK060_Liver	1.09E-07	6.42E-14	9.45E-10	2.95E-13	5.95E-06	1.46E-15	4.04E-14	7.13E-09	9.22E-12	1.69E-14	1.26E-13	4.65E-05	3.73E-11	3.32E-12	7.50E-14	0.999947412	2.10E-13	9.46E-14	1.94E-12	8.09E-12	9.63E-09	4.36E-13	6.10E-08	2.42E-12	3.17E-13	1.01E-10	3.89E-11	4.63E-13	1.62E-10	2.07E-15	7.70E-15	9.25E-14	0	LIHC	LIHC	1
RK061_Cancer	2.90E-07	1.72E-11	4.81E-10	1.52E-10	3.26E-06	1.05E-14	2.03E-13	1.04E-07	8.03E-12	5.62E-13	9.23E-13	2.60E-06	1.29E-10	1.58E-12	1.28E-15	0.99999371	1.14E-11	1.22E-11	2.97E-12	3.62E-10	2.33E-08	2.16E-14	7.81E-09	3.47E-12	8.65E-11	4.41E-09	2.78E-09	4.71E-14	1.39E-09	1.37E-12	1.62E-11	9.88E-12	0	LIHC	LIHC	1
RK061_Liver	1.67E-07	5.92E-12	1.53E-09	6.93E-12	2.26E-05	5.72E-15	1.28E-13	3.55E-08	4.52E-12	5.79E-14	4.01E-13	0.000144426	8.25E-11	1.91E-11	1.06E-13	0.999832341	3.30E-14	9.29E-15	7.60E-11	1.43E-11	1.88E-07	1.30E-11	1.81E-07	6.53E-11	3.23E-12	4.88E-10	1.75E-09	2.73E-11	8.43E-09	1.61E-14	6.83E-14	1.14E-13	0	LIHC	LIHC	1
RK062_Cancer	3.41E-07	8.81E-11	1.47E-08	7.70E-12	4.86E-06	2.16E-14	3.72E-13	1.48E-05	5.05E-11	8.99E-13	3.36E-12	1.32E-06	5.42E-11	1.14E-11	2.05E-13	0.99997851	5.53E-11	6.59E-13	3.48E-12	1.49E-09	6.64E-08	9.27E-13	4.09E-08	1.26E-10	2.35E-11	1.20E-09	3.30E-09	2.12E-13	1.33E-09	2.80E-13	4.20E-12	7.22E-12	0	LIHC	LIHC	1
RK062_Liver	3.74E-07	4.82E-13	5.70E-10	5.47E-13	2.95E-05	2.51E-15	6.72E-13	8.01E-10	4.18E-11	3.76E-13	3.73E-13	0.000106665	7.98E-10	1.11E-11	5.93E-14	0.99986336	8.36E-14	2.44E-14	2.40E-11	4.89E-11	4.65E-08	1.21E-12	5.83E-08	1.02E-10	2.29E-12	2.11E-11	5.65E-10	6.48E-11	3.23E-09	1.27E-15	1.13E-13	6.63E-13	0	LIHC	LIHC	1
RK063_Cancer	5.77E-09	1.86E-13	6.27E-10	4.13E-11	5.48E-06	6.59E-14	2.58E-13	1.07E-08	4.13E-10	3.73E-16	7.35E-13	5.90E-05	1.93E-11	1.10E-13	2.33E-14	0.999935264	7.30E-14	1.50E-15	5.81E-12	2.54E-12	1.51E-07	5.54E-13	3.26E-08	6.47E-10	2.89E-12	7.10E-09	4.16E-09	1.07E-13	1.50E-11	1.94E-13	1.27E-13	1.57E-13	0	LIHC	LIHC	1
RK063_Liver	2.28E-08	2.08E-14	2.72E-10	2.60E-12	1.00E-05	7.03E-15	1.39E-14	1.15E-08	1.77E-11	3.35E-15	6.96E-14	8.98E-05	1.59E-11	1.01E-12	2.37E-14	0.999899973	2.93E-14	1.41E-15	1.05E-12	3.50E-12	3.48E-08	7.86E-13	1.21E-07	7.75E-12	1.50E-13	4.10E-10	2.81E-11	2.84E-13	4.68E-11	1.95E-15	4.09E-15	9.75E-14	0	LIHC	LIHC	1
RK064_Cancer	3.34E-08	1.03E-10	8.82E-10	2.02E-11	3.47E-06	2.22E-16	2.16E-14	1.20E-07	6.87E-12	7.33E-14	5.16E-12	4.24E-07	2.17E-10	8.85E-14	4.69E-15	0.999995793	5.60E-13	2.09E-13	8.21E-12	3.26E-11	1.76E-08	7.26E-14	1.31E-07	1.29E-10	7.47E-12	2.31E-10	6.55E-09	7.03E-15	1.03E-10	1.20E-13	8.93E-13	6.47E-13	0	LIHC	LIHC	1
RK064_Liver	1.83E-08	5.67E-13	5.04E-11	4.03E-12	4.77E-06	2.69E-15	2.86E-15	2.84E-08	1.15E-13	2.00E-14	1.30E-13	6.49E-06	7.12E-11	1.22E-13	1.05E-15	0.999988622	4.21E-15	1.34E-15	3.90E-12	5.61E-12	1.53E-08	8.08E-14	5.94E-08	3.78E-13	4.92E-13	4.73E-10	2.20E-11	2.60E-13	1.55E-10	2.10E-14	3.40E-15	3.67E-14	0	LIHC	LIHC	1
RK065_Cancer	6.84E-08	3.97E-12	3.86E-09	1.53E-11	5.10E-05	3.73E-14	4.86E-13	3.36E-08	3.49E-12	4.75E-13	3.10E-13	0.000126501	2.19E-10	1.12E-11	5.23E-15	0.999821877	5.79E-14	2.70E-14	2.53E-11	2.17E-11	4.52E-07	1.26E-12	2.71E-08	5.70E-11	1.01E-11	4.10E-10	2.58E-09	6.89E-11	3.59E-08	6.76E-14	8.90E-14	1.70E-13	0	LIHC	LIHC	1
RK065_Liver	1.24E-07	3.45E-13	2.61E-12	2.53E-13	1.76E-07	2.53E-16	8.02E-16	2.63E-10	7.53E-15	1.42E-16	2.59E-13	3.64E-07	9.24E-13	7.57E-16	1.73E-16	0.999999335	6.03E-14	7.63E-17	1.12E-13	4.34E-13	2.40E-10	6.91E-15	5.41E-10	5.18E-13	1.70E-13	8.27E-11	3.61E-12	2.12E-15	9.06E-12	4.98E-15	3.50E-15	2.72E-14	0	LIHC	LIHC	1
RK066_Cancer	1.17E-07	6.77E-12	6.23E-10	1.60E-10	1.41E-06	2.11E-13	3.02E-13	1.05E-09	5.95E-12	2.71E-15	8.47E-14	1.23E-06	1.30E-10	5.06E-13	4.90E-16	0.999997222	1.45E-12	2.21E-12	1.50E-12	1.20E-12	4.25E-09	9.13E-14	1.63E-08	2.59E-11	7.54E-11	4.69E-10	1.80E-10	1.35E-14	1.38E-09	1.51E-14	5.98E-13	5.67E-13	0	LIHC	LIHC	1
RK066_Liver	1.47E-07	9.90E-07	9.37E-07	6.21E-05	0.61148425	9.32E-08	1.10E-12	5.37E-07	9.04E-10	1.94E-07	4.00E-09	0.002771427	1.90E-06	5.30E-10	3.28E-12	0.289526539	1.19E-09	1.12E-08	8.65E-06	5.55E-07	0.094799896	1.04E-08	1.87E-06	7.26E-06	1.64E-08	0.001193466	9.10E-05	1.67E-06	4.55E-05	1.12E-09	9.14E-07	4.06E-10	0	CHOL	LIHC	0
RK067_Cancer	5.57E-09	1.90E-10	2.13E-07	7.09E-07	0.035968711	1.61E-13	7.82E-14	4.31E-08	2.08E-13	3.55E-13	5.38E-11	1.74E-06	4.77E-07	4.15E-12	2.04E-14	0.964022245	1.49E-09	1.01E-10	3.46E-09	2.81E-09	1.17E-07	1.81E-15	3.26E-09	2.89E-10	3.48E-08	2.98E-06	2.70E-06	2.28E-11	5.39E-09	6.94E-10	9.68E-09	1.98E-11	0	LIHC	LIHC	1
RK068_Cancer	2.93E-07	1.73E-10	7.38E-08	1.77E-09	4.62E-05	9.05E-15	4.28E-13	1.09E-07	2.42E-09	1.75E-13	8.85E-11	7.78E-07	1.42E-09	2.99E-11	2.97E-14	0.999951468	1.75E-11	4.15E-11	1.27E-10	1.39E-09	5.19E-08	9.25E-12	1.01E-06	1.41E-09	1.10E-09	3.07E-08	1.51E-09	2.70E-12	3.77E-09	5.79E-13	1.69E-12	2.62E-10	0	LIHC	LIHC	1
RK068_Liver	2.84E-07	1.36E-14	4.92E-10	3.31E-13	1.12E-05	4.13E-16	1.52E-14	1.61E-09	1.59E-11	2.09E-13	1.57E-12	1.01E-05	3.67E-10	1.00E-12	1.37E-13	0.999977599	4.83E-14	9.49E-14	4.32E-12	6.28E-11	2.69E-09	1.32E-12	8.19E-07	3.67E-12	9.04E-13	7.69E-11	1.62E-11	1.26E-12	9.63E-11	2.27E-15	2.41E-14	6.65E-13	0	LIHC	LIHC	1
RK069_Cancer	1.09E-08	8.59E-09	8.64E-07	1.11E-07	0.053138374	6.87E-11	2.05E-13	3.85E-07	4.88E-09	3.01E-13	9.10E-10	6.66E-08	3.13E-06	3.00E-10	1.57E-12	0.946456883	3.00E-07	8.16E-08	7.43E-09	1.06E-06	3.06E-05	2.10E-10	0.000131763	1.84E-06	6.24E-09	0.000159442	7.34E-05	2.09E-09	1.59E-06	1.48E-09	4.25E-08	1.12E-07	0	LIHC	LIHC	1
RK069_Liver	5.82E-08	7.48E-14	3.28E-10	1.38E-13	1.19E-05	8.59E-16	3.67E-15	1.14E-08	6.37E-12	4.30E-15	3.74E-13	0.000127965	7.31E-11	5.63E-13	1.30E-13	0.999859887	3.90E-14	1.11E-15	6.53E-13	4.55E-12	1.38E-08	7.98E-13	1.83E-07	1.95E-11	2.54E-13	4.22E-11	4.43E-11	6.65E-13	3.73E-11	5.33E-15	8.09E-15	4.07E-13	0	LIHC	LIHC	1
RK070_Liver	4.95E-07	7.75E-14	2.75E-10	6.41E-14	1.24E-05	1.01E-16	2.91E-14	2.73E-09	3.83E-11	2.09E-14	8.26E-13	8.84E-05	2.05E-10	1.10E-12	3.77E-14	0.999898598	7.72E-14	2.36E-15	1.97E-12	6.13E-11	1.04E-08	7.47E-13	1.10E-07	3.59E-11	2.14E-13	2.41E-10	1.73E-11	8.88E-13	5.25E-11	3.13E-15	1.45E-14	1.15E-12	0	LIHC	LIHC	1
RK071_Cancer	1.86E-07	2.09E-13	1.40E-10	5.29E-12	1.37E-05	1.15E-14	1.00E-14	3.62E-09	1.94E-11	1.38E-15	2.60E-13	2.98E-05	5.85E-11	1.03E-14	3.27E-15	0.999955883	1.16E-11	7.65E-14	2.26E-13	2.44E-11	2.57E-07	5.43E-14	8.73E-08	2.85E-11	1.70E-11	2.06E-08	2.40E-10	5.84E-15	1.98E-10	6.33E-15	1.60E-13	1.97E-12	0	LIHC	LIHC	1
RK071_Liver	1.59E-07	1.14E-12	7.92E-10	1.99E-11	0.002200046	2.36E-14	1.77E-13	1.78E-07	3.90E-12	1.02E-14	5.96E-13	0.019212255	6.16E-09	2.59E-12	2.94E-14	0.978558897	1.10E-10	3.69E-13	7.00E-11	3.28E-11	2.83E-05	1.34E-13	5.82E-08	1.61E-10	1.66E-12	2.33E-08	2.62E-08	8.00E-12	1.43E-08	1.65E-13	1.40E-12	7.92E-13	0	LIHC	LIHC	1
RK072_Cancer	8.60E-08	5.87E-11	8.10E-08	1.27E-08	6.14E-05	6.69E-14	1.98E-11	3.29E-06	1.17E-09	1.56E-10	2.27E-11	3.46E-07	1.18E-08	2.29E-10	9.09E-13	0.999933266	2.42E-09	8.33E-09	2.37E-11	1.15E-08	1.00E-07	2.61E-13	1.01E-07	6.23E-10	1.00E-08	6.05E-09	1.19E-06	3.44E-12	5.30E-08	8.91E-12	3.47E-10	1.68E-09	0	LIHC	LIHC	1
RK072_Liver	1.06E-08	4.88E-14	4.66E-11	1.05E-11	8.56E-06	1.67E-15	3.34E-15	6.16E-10	3.07E-13	2.38E-15	2.04E-13	3.46E-05	2.08E-10	4.40E-14	2.32E-15	0.999956693	7.42E-15	2.04E-15	1.52E-12	3.72E-12	3.75E-08	1.67E-13	4.88E-08	2.61E-11	1.11E-12	6.67E-11	1.51E-10	1.43E-12	2.45E-10	4.14E-15	3.52E-14	1.10E-13	0	LIHC	LIHC	1
RK073_Liver	9.99E-07	1.20E-13	8.38E-11	2.88E-13	4.22E-05	1.77E-15	1.26E-13	7.17E-08	1.48E-12	3.84E-13	9.49E-13	9.18E-06	6.85E-10	2.92E-12	1.22E-13	0.999947532	6.02E-14	1.46E-12	4.90E-11	1.44E-10	8.54E-09	6.33E-14	4.76E-08	1.03E-13	4.89E-12	4.75E-09	2.25E-11	1.02E-13	7.61E-11	1.10E-14	5.40E-14	7.93E-13	0	LIHC	LIHC	1
RK074_Liver	1.42E-07	4.61E-14	1.40E-10	9.91E-14	2.01E-06	1.32E-15	3.72E-14	4.08E-09	2.18E-12	3.35E-13	3.53E-13	3.90E-06	8.02E-11	2.92E-13	2.05E-15	0.999993923	4.51E-15	1.56E-14	2.45E-12	1.45E-11	8.79E-09	3.76E-14	1.05E-08	9.26E-13	1.17E-12	2.95E-10	1.79E-11	1.33E-13	8.56E-11	1.24E-14	2.89E-14	2.27E-13	0	LIHC	LIHC	1
RK075_Cancer	6.52E-08	2.15E-13	3.72E-11	8.80E-13	1.22E-06	1.27E-16	3.62E-15	2.30E-09	1.51E-13	1.87E-14	5.46E-13	1.10E-06	4.42E-11	2.64E-13	3.06E-14	0.999997488	1.69E-15	2.87E-14	5.87E-12	2.62E-11	2.21E-09	1.11E-13	1.27E-07	1.69E-12	1.19E-12	4.20E-10	1.81E-12	3.97E-13	2.73E-10	1.59E-15	2.69E-14	2.50E-13	0	LIHC	LIHC	1
RK075_Liver	1.10E-07	1.83E-13	8.82E-10	6.81E-13	3.03E-05	2.49E-15	3.16E-14	5.52E-08	1.59E-11	4.00E-13	1.43E-12	0.000213804	2.12E-10	8.55E-12	1.57E-13	0.999755503	5.75E-14	4.03E-14	5.13E-11	1.44E-10	3.37E-08	1.34E-12	1.55E-07	6.92E-12	9.81E-13	8.04E-09	3.21E-11	1.48E-11	1.02E-09	1.30E-14	6.70E-14	4.49E-13	0	LIHC	LIHC	1
RK076_Cancer	4.66E-08	3.44E-13	1.56E-11	3.08E-10	7.74E-07	1.69E-14	4.49E-14	3.52E-09	2.52E-14	1.78E-15	6.17E-14	4.06E-06	1.61E-12	5.81E-13	2.54E-15	0.999995113	2.94E-13	2.31E-16	9.18E-13	1.57E-13	2.52E-09	4.49E-13	7.55E-10	4.00E-12	1.07E-13	2.82E-09	2.95E-11	3.96E-15	1.24E-11	1.73E-15	4.96E-15	3.44E-14	0	LIHC	LIHC	1
RK076_Liver	3.87E-07	2.78E-13	4.90E-11	2.18E-13	2.61E-06	1.36E-15	5.56E-13	4.44E-10	4.60E-12	3.60E-13	3.02E-13	7.53E-06	3.25E-10	1.51E-12	1.26E-14	0.999989448	2.04E-14	1.94E-14	1.55E-11	2.01E-11	1.03E-08	3.33E-13	1.81E-08	1.13E-11	2.91E-12	6.77E-11	3.76E-11	3.86E-12	2.46E-10	3.53E-15	1.99E-14	1.34E-12	0	LIHC	LIHC	1
RK077_Liver	2.80E-07	5.76E-13	2.11E-09	1.33E-12	5.47E-05	1.82E-14	3.66E-13	2.17E-08	5.21E-11	9.67E-14	1.50E-13	0.000411213	3.81E-10	1.72E-11	1.08E-13	0.999533364	4.10E-13	1.06E-13	2.46E-11	2.20E-11	3.00E-07	5.92E-12	7.46E-08	6.93E-10	3.52E-12	3.23E-10	3.63E-09	2.93E-11	4.08E-09	4.12E-15	8.67E-14	6.25E-13	0	LIHC	LIHC	1
RK079_Cancer	3.41E-07	1.82E-13	4.57E-10	1.94E-10	1.45E-06	6.81E-17	1.60E-14	1.75E-10	9.08E-12	1.68E-15	1.41E-11	6.57E-05	3.30E-11	1.21E-13	3.67E-14	0.999932462	2.21E-13	1.75E-14	3.64E-12	1.53E-11	2.50E-08	3.59E-13	4.50E-09	6.31E-11	2.56E-13	9.68E-09	2.15E-10	8.92E-14	5.46E-12	1.26E-14	2.65E-14	2.36E-13	0	LIHC	LIHC	1
RK079_Liver	1.69E-07	4.45E-13	2.28E-09	3.84E-12	6.21E-06	9.61E-14	5.92E-14	4.03E-08	1.48E-11	3.26E-13	4.39E-13	0.000795979	1.01E-11	1.27E-11	9.21E-14	0.999197425	7.92E-14	3.17E-14	2.32E-11	2.78E-11	8.48E-08	1.86E-12	7.57E-08	1.17E-11	3.35E-13	9.16E-09	5.92E-11	3.86E-12	9.20E-10	2.76E-15	2.10E-14	8.95E-14	0	LIHC	LIHC	1
RK080_Liver	1.65E-07	2.03E-13	1.61E-10	9.98E-13	3.12E-06	1.11E-14	5.43E-14	1.07E-07	1.48E-11	1.19E-12	4.53E-13	9.08E-06	1.17E-11	4.11E-12	1.21E-14	0.999987462	6.63E-15	3.87E-15	9.63E-12	1.34E-11	3.20E-08	6.31E-13	3.57E-08	3.21E-12	8.40E-13	3.28E-10	2.88E-11	4.12E-12	2.69E-10	1.03E-14	5.21E-15	8.07E-14	0	LIHC	LIHC	1
RK081_Cancer	5.78E-07	1.12E-10	1.51E-08	6.66E-11	1.66E-06	2.67E-16	1.31E-13	2.14E-07	1.17E-11	2.63E-13	5.76E-12	9.03E-07	3.94E-10	2.22E-12	9.81E-15	0.999996542	9.11E-14	2.53E-13	4.30E-11	3.86E-10	7.64E-08	3.35E-13	2.30E-09	2.61E-11	3.53E-10	4.46E-09	6.57E-09	1.44E-12	1.64E-09	4.66E-13	8.65E-13	7.73E-12	0	LIHC	LIHC	1
RK081_Liver	2.64E-07	7.51E-13	3.03E-09	1.60E-12	5.63E-05	6.84E-15	2.21E-13	2.26E-07	4.28E-10	1.68E-13	3.44E-13	0.000122245	1.37E-10	3.94E-11	9.81E-14	0.99982046	1.79E-13	1.47E-14	5.88E-11	6.35E-11	2.76E-07	7.81E-12	1.88E-07	4.06E-10	3.20E-12	2.00E-10	2.20E-09	4.18E-11	2.10E-09	2.76E-14	2.06E-14	2.49E-13	0	LIHC	LIHC	1
RK082_Cancer	4.96E-07	2.40E-13	1.02E-09	1.78E-12	1.70E-06	2.53E-14	4.83E-14	5.36E-09	8.85E-11	6.06E-15	1.11E-12	9.34E-05	3.01E-11	1.26E-12	8.54E-15	0.999904357	3.51E-13	3.44E-12	1.87E-11	2.01E-10	2.01E-08	2.30E-12	7.87E-10	3.55E-11	2.08E-11	5.13E-08	6.85E-09	2.49E-13	1.37E-10	2.32E-14	1.44E-12	3.68E-13	0	LIHC	LIHC	1
RK083_Cancer	6.29E-08	3.31E-13	1.07E-08	2.48E-11	4.98E-05	1.42E-14	2.93E-13	2.18E-08	4.63E-11	1.66E-15	2.88E-12	9.90E-06	3.89E-11	4.11E-12	8.76E-15	0.999939691	1.27E-11	3.64E-14	1.82E-12	8.51E-11	1.02E-07	2.04E-12	2.54E-08	1.40E-09	4.37E-11	3.47E-07	3.79E-08	8.36E-14	3.39E-10	3.86E-14	8.38E-13	1.60E-11	0	LIHC	LIHC	1
RK084_Cancer	1.17E-09	7.24E-13	4.18E-08	5.11E-09	0.000371739	2.16E-13	1.63E-14	4.47E-06	2.79E-11	8.73E-14	3.65E-13	7.33E-07	2.46E-08	2.45E-12	8.82E-17	0.999608532	5.92E-08	8.95E-12	6.07E-12	1.23E-08	5.24E-07	5.60E-15	4.61E-10	8.88E-09	1.86E-09	1.35E-05	3.40E-07	8.40E-13	6.58E-10	1.14E-12	1.10E-11	4.56E-11	0	LIHC	LIHC	1
RK085_Cancer	2.91E-05	9.69E-07	1.24E-06	0.000101181	0.000338741	6.53E-08	5.88E-09	8.09E-05	3.10E-09	2.37E-11	4.38E-09	0.000783994	3.49E-05	5.92E-10	7.97E-16	0.99696857	5.71E-06	3.86E-09	6.12E-08	8.30E-07	0.000660054	1.24E-11	1.49E-08	9.26E-09	1.16E-08	0.000977306	8.39E-06	3.83E-12	5.35E-07	2.28E-08	7.38E-06	6.10E-10	0	LIHC	LIHC	1
RK085_Liver	8.54E-08	3.52E-13	3.13E-09	4.43E-12	4.93E-05	2.50E-13	2.42E-13	1.93E-07	6.69E-11	1.77E-12	3.22E-13	0.00011322	3.81E-11	9.02E-11	4.03E-13	0.999835717	6.52E-14	6.04E-14	7.05E-11	7.43E-11	7.30E-07	8.66E-12	7.01E-07	1.23E-10	2.52E-12	1.13E-08	4.84E-09	4.64E-12	1.47E-09	6.24E-15	1.34E-13	5.45E-13	0	LIHC	LIHC	1
RK086_Cancer	1.26E-09	1.99E-12	1.22E-07	3.78E-10	8.16E-05	2.63E-14	2.73E-14	1.79E-07	5.02E-12	8.75E-16	9.64E-13	1.45E-06	1.19E-08	1.04E-13	1.80E-15	0.999915524	5.05E-11	4.48E-14	7.51E-12	1.06E-10	4.03E-07	1.29E-14	8.47E-09	3.15E-09	2.02E-11	3.09E-07	3.49E-07	8.68E-14	5.64E-10	6.28E-14	1.39E-12	5.70E-14	0	LIHC	LIHC	1
RK088_Cancer	2.93E-06	1.02E-09	3.30E-09	4.64E-09	1.36E-05	4.75E-16	9.56E-13	9.19E-07	8.76E-11	1.02E-12	1.61E-10	3.21E-06	2.64E-10	3.82E-11	3.84E-14	0.999979165	3.14E-09	4.74E-12	6.84E-11	3.32E-09	2.27E-08	1.13E-12	8.05E-10	3.47E-10	1.26E-08	6.27E-08	8.96E-09	5.67E-14	2.38E-09	1.34E-12	1.81E-11	3.95E-10	0	LIHC	LIHC	1
RK089_Cancer	9.53E-06	5.71E-06	6.85E-07	4.47E-07	0.001241063	1.21E-12	1.39E-08	1.50E-07	8.61E-08	2.14E-10	9.95E-07	2.73E-06	1.56E-07	1.70E-09	1.01E-09	0.998680512	2.11E-06	2.13E-05	4.77E-08	2.72E-06	6.46E-08	1.70E-10	2.57E-06	8.86E-07	8.13E-06	5.35E-06	1.51E-07	1.54E-10	5.27E-08	5.50E-06	8.59E-06	4.84E-07	0	LIHC	LIHC	1
RK089_Liver	7.16E-08	1.22E-13	7.03E-10	1.00E-12	1.86E-06	3.24E-16	1.42E-14	3.11E-08	1.49E-12	1.08E-14	1.58E-13	7.91E-06	6.34E-11	1.56E-13	9.32E-15	0.99999009	4.48E-15	3.06E-15	5.76E-13	5.27E-12	6.17E-09	1.93E-13	3.69E-08	1.78E-12	8.06E-13	7.97E-11	6.61E-11	3.93E-14	4.46E-11	3.36E-15	8.40E-15	6.13E-14	0	LIHC	LIHC	1
RK091_Cancer	1.87E-09	0.000125625	0.001865148	0.035277941	3.87E-06	1.38E-07	7.57E-12	4.77E-06	1.20E-11	0.03696861	2.99E-08	1.05E-07	2.57E-06	4.04E-12	1.55E-15	4.97E-07	1.35E-06	0.92334477	4.47E-07	5.63E-05	0.001248985	2.12E-12	9.00E-09	4.51E-10	3.66E-07	0.001082952	2.15E-07	5.24E-10	1.41E-05	2.96E-07	9.27E-07	1.06E-09	0	LUSC	LIHC	0
RK091_Liver	5.84E-08	1.27E-13	4.85E-10	1.30E-11	0.000103337	2.20E-14	2.10E-14	8.94E-09	4.71E-12	5.96E-14	4.91E-13	3.80E-05	1.84E-09	1.05E-12	3.78E-15	0.999857742	6.37E-13	1.93E-13	5.37E-12	5.60E-11	2.72E-07	4.57E-13	5.73E-07	7.89E-11	1.74E-12	5.17E-09	2.91E-09	6.29E-12	1.18E-09	6.71E-15	1.19E-13	2.04E-13	0	LIHC	LIHC	1
RK092_Cancer	6.15E-09	2.37E-13	9.69E-11	3.42E-11	9.17E-06	5.88E-14	9.95E-16	1.07E-07	8.58E-13	3.29E-15	3.59E-13	2.01E-07	9.14E-12	2.89E-14	2.55E-16	0.999990455	2.25E-12	3.41E-14	1.01E-12	4.54E-12	2.08E-08	1.44E-13	6.90E-09	1.32E-11	3.77E-12	2.78E-08	3.67E-10	3.65E-15	4.22E-11	1.16E-14	3.84E-13	2.10E-13	0	LIHC	LIHC	1
RK092_Liver	1.13E-07	9.77E-14	1.77E-10	1.52E-12	6.98E-05	1.30E-14	7.85E-15	2.02E-07	1.34E-11	1.55E-13	1.11E-12	2.48E-05	1.54E-10	1.79E-12	1.67E-13	0.999904718	4.59E-14	5.29E-14	1.57E-11	4.23E-11	1.67E-08	1.05E-12	3.15E-07	5.14E-12	1.04E-12	5.18E-09	2.40E-11	1.13E-12	7.22E-11	5.50E-15	1.41E-14	1.93E-13	0	LIHC	LIHC	1
RK093_Cancer	0.013461386	0.031861091	0.000204392	0.002219028	0.007153774	1.23E-06	0.00041412	1.15E-05	0.015229116	6.39E-07	0.00043976	0.005262667	0.05016962	0.002041178	3.08E-07	0.037212232	6.69E-06	3.06E-05	0.006695438	0.000277091	0.011789802	0.003330725	7.22E-05	0.729292821	0.001212661	0.002181063	0.000146733	0.071800799	0.007132396	1.09E-05	8.25E-07	0.00033726	0	SARC	LIHC	0
RK093_Liver	4.88E-07	1.93E-13	2.54E-10	2.69E-12	5.29E-05	1.40E-15	1.21E-14	1.74E-07	8.15E-12	4.06E-14	5.56E-13	4.37E-06	1.91E-10	1.36E-12	4.66E-14	0.999941777	7.23E-15	2.55E-14	2.52E-11	2.66E-10	4.01E-08	5.31E-13	2.73E-07	5.02E-13	2.92E-12	1.20E-08	5.56E-11	6.68E-13	7.54E-11	4.72E-14	8.38E-14	3.23E-13	0	LIHC	LIHC	1
RK095_Cancer	5.16E-08	9.07E-13	3.43E-12	6.94E-09	5.79E-07	7.90E-15	1.05E-13	3.07E-10	3.14E-11	5.58E-16	3.20E-12	1.31E-06	9.35E-12	1.81E-14	1.03E-14	0.999998026	2.63E-11	5.87E-14	4.90E-13	1.76E-13	2.67E-08	2.85E-13	5.22E-11	7.97E-10	6.67E-12	3.00E-10	3.16E-11	3.54E-14	3.92E-12	1.92E-13	1.38E-13	3.77E-13	0	LIHC	LIHC	1
RK095_Liver	1.33E-07	5.15E-14	8.32E-11	3.72E-13	5.96E-06	5.96E-16	4.32E-14	6.20E-10	1.98E-12	1.88E-14	2.11E-13	9.66E-06	3.17E-10	9.27E-13	4.84E-14	0.999984193	4.48E-15	3.81E-14	4.18E-12	5.31E-12	4.30E-09	5.01E-13	5.04E-08	2.84E-12	6.19E-13	1.93E-10	7.02E-12	4.50E-13	6.93E-11	5.01E-15	1.22E-14	1.63E-13	0	LIHC	LIHC	1
RK096_Cancer	2.93E-08	7.61E-14	3.68E-10	1.92E-12	6.49E-07	2.14E-16	2.68E-15	3.19E-09	3.76E-14	5.72E-15	1.22E-13	4.48E-06	1.12E-10	2.21E-13	8.93E-15	0.99999481	5.80E-16	6.98E-14	1.79E-12	3.85E-12	5.61E-09	9.84E-14	2.08E-08	2.89E-13	1.01E-12	6.42E-11	3.32E-11	9.03E-14	1.22E-10	2.25E-16	1.46E-14	1.95E-14	0	LIHC	LIHC	1
RK096_Liver	2.32E-08	1.35E-13	1.74E-09	3.03E-12	3.26E-06	2.63E-15	6.66E-15	8.64E-09	2.77E-13	2.98E-14	1.25E-13	3.43E-05	2.70E-11	3.32E-13	1.47E-14	0.999962156	2.48E-14	8.55E-14	3.52E-12	1.79E-12	4.66E-08	4.37E-13	1.73E-07	1.15E-12	4.45E-13	1.50E-09	1.06E-11	2.14E-13	1.13E-10	9.13E-16	4.52E-15	3.44E-14	0	LIHC	LIHC	1
RK098_Cancer	2.01E-07	4.98E-10	3.83E-10	1.35E-09	2.15E-06	1.33E-13	8.57E-12	8.36E-08	4.30E-10	5.24E-13	7.86E-11	5.17E-08	1.83E-10	3.62E-11	4.11E-14	0.999997062	1.56E-11	2.17E-09	2.07E-11	3.11E-09	4.50E-09	3.02E-13	3.00E-07	1.51E-11	1.47E-09	1.31E-07	8.24E-09	1.28E-14	1.38E-09	1.45E-12	9.43E-11	1.30E-09	0	LIHC	LIHC	1
RK099_Cancer	7.68E-10	1.74E-11	4.23E-09	8.40E-11	0.00010387	2.61E-13	5.61E-15	1.15E-06	1.85E-12	4.61E-14	3.24E-13	5.02E-07	1.07E-09	8.22E-14	2.72E-16	0.999894288	1.11E-10	7.71E-12	4.20E-12	2.51E-11	1.09E-07	2.24E-14	1.65E-08	9.68E-12	6.04E-10	4.38E-08	8.88E-09	1.52E-14	4.50E-11	1.71E-14	1.59E-12	1.36E-12	0	LIHC	LIHC	1
RK099_Liver	1.46E-07	5.22E-14	5.65E-10	6.01E-13	2.70E-06	9.25E-16	2.90E-14	1.08E-08	4.78E-11	1.76E-13	7.55E-14	6.05E-05	1.26E-10	2.59E-11	1.55E-13	0.999936375	4.77E-14	4.03E-15	9.51E-12	1.75E-11	7.44E-09	2.76E-12	2.94E-07	4.61E-12	1.42E-13	1.61E-10	3.17E-11	3.84E-12	1.77E-10	1.03E-15	3.98E-15	2.32E-13	0	LIHC	LIHC	1
RK100_Cancer	3.50E-08	2.04E-11	8.59E-10	1.02E-10	1.07E-05	2.35E-13	7.40E-12	9.56E-07	2.15E-10	3.66E-13	6.24E-13	4.84E-06	6.30E-09	1.44E-11	2.15E-15	0.999983456	1.30E-10	5.31E-12	3.03E-12	7.49E-11	1.73E-08	6.51E-14	1.46E-09	1.71E-11	3.02E-10	1.19E-08	1.30E-08	4.99E-14	1.34E-09	5.26E-13	1.06E-11	8.77E-12	0	LIHC	LIHC	1
RK100_Liver	4.20E-08	1.09E-13	3.54E-09	7.40E-12	2.34E-06	3.36E-15	9.03E-14	2.75E-08	1.66E-12	2.55E-14	7.33E-14	2.45E-05	5.29E-11	8.06E-13	4.45E-15	0.999973008	7.69E-13	3.61E-14	3.27E-13	5.66E-12	9.45E-08	7.74E-14	1.89E-08	4.24E-12	1.63E-12	5.56E-11	5.18E-10	1.47E-12	1.50E-09	2.43E-14	9.88E-15	7.62E-14	0	LIHC	LIHC	1
RK101_Cancer	2.54E-07	3.41E-11	4.29E-11	2.32E-09	1.41E-06	8.68E-14	8.69E-11	1.84E-07	3.51E-12	1.07E-12	4.42E-12	2.36E-06	2.07E-09	6.40E-12	2.21E-15	0.999995692	4.12E-11	1.14E-12	8.07E-12	1.07E-11	6.56E-09	7.94E-15	5.56E-10	2.19E-09	4.39E-11	2.97E-08	5.45E-08	2.33E-14	4.20E-09	6.42E-13	2.35E-12	6.67E-12	0	LIHC	LIHC	1
RK101_Liver	6.58E-08	8.75E-15	8.33E-11	2.40E-13	1.08E-06	1.31E-15	6.01E-15	4.87E-09	9.91E-13	4.05E-15	6.56E-14	2.11E-05	9.19E-12	4.34E-13	1.31E-14	0.999977703	2.85E-14	7.69E-16	2.75E-13	1.30E-12	2.61E-09	4.40E-13	3.11E-08	1.43E-12	1.24E-13	3.47E-11	3.37E-11	8.73E-14	2.29E-11	1.48E-15	1.46E-15	9.18E-14	0	LIHC	LIHC	1
RK102_Cancer	3.87E-08	1.09E-10	3.74E-09	2.18E-09	0.009515238	5.65E-13	4.99E-14	7.12E-07	6.40E-13	9.41E-15	1.14E-10	2.98E-06	5.39E-07	1.15E-13	5.12E-16	0.990386014	9.13E-10	1.52E-11	7.67E-11	2.49E-09	1.87E-05	2.76E-14	5.25E-10	1.12E-10	2.19E-09	7.42E-05	1.49E-06	6.82E-14	1.35E-09	7.65E-12	6.80E-09	2.44E-11	0	LIHC	LIHC	1
RK102_Liver	4.59E-07	8.15E-14	6.56E-10	1.28E-11	3.06E-05	3.33E-15	8.19E-14	1.64E-08	2.74E-11	9.59E-14	6.68E-13	0.000232718	4.64E-10	1.17E-11	2.64E-13	0.999735666	1.24E-14	9.49E-14	3.06E-11	1.08E-10	8.63E-08	7.98E-12	4.44E-07	7.67E-11	4.25E-12	3.37E-10	1.25E-09	1.20E-11	1.41E-09	1.15E-14	2.44E-13	4.75E-13	0	LIHC	LIHC	1
RK103_Cancer	9.07E-08	2.31E-13	9.12E-11	6.29E-12	2.03E-06	3.73E-14	1.99E-14	1.31E-08	2.46E-11	1.13E-16	1.50E-13	3.68E-05	1.37E-11	9.32E-14	1.53E-15	0.999960848	2.33E-13	1.58E-14	1.86E-12	1.98E-11	1.41E-07	3.54E-12	7.83E-10	3.74E-11	1.68E-12	2.62E-08	7.29E-10	2.33E-13	1.63E-11	5.61E-15	5.00E-14	2.42E-13	0	LIHC	LIHC	1
RK103_Liver	3.81E-08	5.37E-14	6.63E-10	1.96E-12	8.49E-06	1.87E-14	4.86E-14	3.52E-08	3.89E-12	1.09E-14	2.33E-13	0.000151508	6.48E-11	2.35E-12	1.86E-14	0.999839712	2.82E-14	9.83E-15	1.17E-11	1.08E-11	1.45E-07	2.51E-12	6.51E-08	2.89E-11	7.86E-13	1.35E-09	4.24E-10	4.88E-12	7.75E-10	1.98E-15	3.67E-14	1.52E-13	0	LIHC	LIHC	1
RK104_Cancer	9.63E-08	5.92E-14	1.40E-11	1.26E-13	1.86E-06	1.07E-14	2.05E-14	7.06E-09	9.05E-13	1.65E-14	7.29E-14	2.18E-05	3.89E-12	3.23E-13	8.47E-15	0.999976229	2.58E-13	4.37E-15	3.92E-13	6.09E-13	9.28E-09	1.96E-13	1.10E-09	2.03E-12	7.43E-13	1.15E-10	2.34E-10	9.39E-14	4.21E-11	3.61E-15	2.25E-15	2.47E-13	0	LIHC	LIHC	1
RK104_Liver	8.10E-08	4.75E-13	2.14E-09	1.96E-13	1.07E-05	6.09E-15	2.05E-12	1.92E-08	2.25E-11	1.12E-12	2.95E-13	0.000365543	1.33E-10	1.03E-11	1.29E-13	0.999623554	1.16E-12	3.27E-14	1.65E-12	6.11E-12	9.30E-08	1.90E-13	2.79E-08	7.10E-11	2.48E-12	5.77E-11	4.30E-10	4.60E-12	1.00E-09	1.09E-14	1.01E-14	8.24E-13	0	LIHC	LIHC	1
RK105_Cancer	1.84E-09	1.66E-12	7.69E-09	1.60E-11	3.12E-05	4.67E-15	1.22E-14	7.00E-09	4.18E-13	2.00E-15	1.22E-11	4.16E-09	4.02E-09	3.16E-13	4.24E-16	0.999968638	1.05E-12	8.66E-14	1.11E-12	4.72E-10	8.11E-08	3.21E-14	4.47E-08	4.64E-11	2.96E-11	1.92E-08	3.66E-09	7.50E-13	5.28E-10	1.58E-14	3.52E-12	3.41E-11	0	LIHC	LIHC	1
RK105_Liver	3.89E-07	3.19E-14	6.85E-10	1.05E-12	1.59E-05	9.04E-16	1.25E-13	1.48E-08	7.32E-11	3.78E-14	2.09E-12	2.40E-05	3.86E-10	7.51E-12	3.33E-14	0.999959627	4.08E-14	1.39E-14	4.63E-12	1.76E-10	5.31E-09	1.74E-12	1.10E-07	1.93E-11	4.78E-13	4.56E-10	2.45E-11	2.70E-12	2.65E-10	2.82E-15	2.47E-14	7.09E-13	0	LIHC	LIHC	1
RK106_Cancer	3.98E-07	1.09E-11	6.99E-10	8.80E-10	4.40E-06	1.02E-13	7.12E-13	1.29E-07	3.48E-11	5.64E-13	4.32E-14	1.75E-06	1.79E-11	3.27E-11	1.41E-15	0.999993295	3.45E-12	2.64E-15	3.21E-11	1.90E-11	1.29E-08	8.33E-12	2.16E-10	2.48E-10	7.93E-12	3.19E-09	4.56E-09	4.89E-13	5.34E-10	1.01E-14	7.02E-14	8.77E-14	0	LIHC	LIHC	1
RK106_Liver	4.91E-08	2.87E-14	2.57E-09	2.69E-14	2.48E-06	3.75E-16	8.42E-14	8.29E-08	2.77E-11	1.38E-13	1.84E-13	7.68E-06	3.19E-11	3.41E-12	1.99E-13	0.99998959	3.04E-13	2.76E-14	3.20E-13	3.82E-12	9.54E-09	3.80E-13	9.87E-08	7.11E-12	5.57E-13	2.94E-11	3.86E-11	8.01E-14	2.43E-11	1.48E-15	1.96E-15	2.36E-13	0	LIHC	LIHC	1
RK107_Cancer	9.00E-09	2.62E-12	2.32E-11	1.78E-12	1.08E-06	2.03E-14	3.19E-14	4.16E-08	1.68E-12	1.04E-15	6.05E-13	4.93E-06	4.89E-10	1.23E-13	4.82E-14	0.999993907	1.58E-10	7.59E-16	3.20E-13	1.28E-12	2.59E-09	6.57E-14	2.28E-08	1.15E-10	5.28E-13	1.67E-09	1.15E-10	6.28E-15	1.84E-11	1.20E-14	5.24E-15	5.73E-12	0	LIHC	LIHC	1
RK107_Liver	5.96E-08	1.12E-13	9.86E-10	6.82E-13	7.86E-06	3.28E-15	2.12E-14	2.39E-08	1.55E-11	2.52E-14	4.22E-13	0.000140871	4.71E-11	9.20E-13	1.67E-13	0.999850993	1.54E-13	4.74E-15	1.64E-12	7.37E-12	3.96E-08	7.41E-13	1.55E-07	2.05E-11	3.14E-13	1.33E-10	8.26E-11	5.64E-13	1.06E-10	7.48E-15	1.18E-14	3.13E-13	0	LIHC	LIHC	1
RK108_Cancer	5.27E-08	1.86E-12	7.24E-11	3.10E-12	6.57E-06	9.64E-14	4.79E-14	7.96E-09	1.03E-11	1.64E-14	1.83E-14	4.70E-06	3.57E-11	1.23E-12	9.77E-16	0.999988641	1.99E-13	3.30E-14	1.29E-11	3.11E-12	1.77E-08	2.50E-13	4.73E-09	9.55E-12	4.18E-12	7.01E-10	9.45E-10	1.78E-13	7.96E-11	5.11E-15	1.41E-14	2.50E-13	0	LIHC	LIHC	1
RK109_Cancer	4.45E-09	1.41E-14	7.18E-10	1.42E-10	5.61E-05	9.85E-13	1.14E-14	3.00E-08	1.49E-10	1.00E-13	1.43E-13	6.15E-05	3.89E-12	9.40E-13	4.76E-16	0.999881483	1.21E-11	5.53E-14	2.86E-11	2.61E-11	8.09E-07	6.94E-14	1.59E-09	1.01E-09	8.41E-12	2.43E-08	1.18E-08	4.53E-13	2.64E-10	6.18E-15	1.60E-11	1.32E-13	0	LIHC	LIHC	1
RK109_Liver	1.13E-07	7.66E-13	5.60E-09	2.06E-12	2.12E-05	7.08E-15	2.18E-13	1.06E-07	1.21E-10	2.54E-14	1.57E-13	0.000408584	1.99E-11	7.58E-12	4.12E-14	0.999569549	3.07E-13	2.74E-14	3.63E-12	9.53E-12	3.57E-07	2.24E-12	4.05E-08	4.42E-10	3.19E-12	2.03E-10	3.54E-09	1.00E-11	9.67E-10	3.06E-14	3.57E-14	1.20E-13	0	LIHC	LIHC	1
RK110_Cancer	8.89E-08	1.63E-11	1.26E-07	3.20E-12	1.33E-06	3.41E-15	1.24E-14	1.40E-07	1.12E-11	3.51E-13	7.74E-13	8.89E-06	3.66E-12	1.59E-13	4.93E-13	0.999989219	4.16E-12	1.58E-17	1.46E-12	3.53E-11	1.95E-07	2.73E-13	7.79E-09	6.42E-11	9.13E-12	5.32E-11	1.12E-09	4.93E-13	2.58E-10	2.82E-12	5.56E-13	4.09E-12	0	LIHC	LIHC	1
RK110_Liver	2.98E-08	8.63E-14	4.24E-10	6.24E-13	4.90E-06	4.25E-16	1.14E-14	1.11E-08	6.07E-13	1.15E-15	7.73E-14	3.69E-05	8.82E-11	1.31E-13	2.78E-15	0.999958092	1.70E-13	1.93E-15	9.87E-13	3.66E-12	6.88E-08	3.54E-14	2.82E-09	1.45E-11	7.94E-13	2.35E-10	5.01E-10	6.09E-13	1.15E-09	5.34E-15	2.86E-14	7.46E-14	0	LIHC	LIHC	1
RK111_Cancer	2.02E-06	1.22E-10	9.64E-10	2.75E-09	7.11E-06	6.00E-16	4.94E-14	5.49E-08	8.58E-10	5.51E-13	1.24E-10	1.57E-06	7.09E-10	6.23E-12	1.02E-12	0.999988947	3.21E-10	5.87E-09	1.64E-11	5.07E-09	4.17E-09	1.17E-11	2.37E-07	1.23E-09	2.43E-10	2.03E-09	3.03E-08	3.67E-12	3.64E-09	6.29E-12	1.38E-11	4.80E-11	0	LIHC	LIHC	1
RK111_Liver	1.37E-07	1.01E-13	7.36E-10	9.32E-13	3.13E-05	3.56E-15	9.41E-14	1.26E-08	3.00E-11	2.42E-13	4.68E-13	4.75E-05	3.27E-10	2.47E-12	1.53E-14	0.99992065	1.16E-13	7.66E-14	5.04E-12	3.49E-11	6.55E-08	1.09E-12	3.60E-07	1.41E-11	7.60E-13	1.12E-09	7.12E-11	4.22E-12	5.91E-10	2.94E-15	2.56E-14	5.71E-13	0	LIHC	LIHC	1
RK112_Cancer	1.62E-09	1.44E-12	1.33E-09	1.31E-10	0.000170945	3.81E-13	1.36E-14	4.44E-08	3.66E-12	1.07E-14	2.35E-13	0.000108335	2.27E-10	1.34E-12	2.75E-15	0.999718632	1.81E-13	4.81E-14	4.03E-11	1.17E-11	1.60E-06	5.59E-13	1.27E-07	1.94E-09	7.60E-12	1.67E-07	1.42E-07	2.48E-12	1.34E-09	8.92E-15	2.07E-13	1.24E-13	0	LIHC	LIHC	1
RK113_Cancer	5.84E-06	6.38E-08	6.58E-07	1.47E-06	0.083799281	5.26E-08	7.90E-10	8.38E-06	3.62E-07	1.01E-08	9.10E-11	0.034779253	3.30E-08	2.59E-07	9.08E-12	0.865579916	1.84E-11	1.57E-09	2.74E-05	7.66E-08	0.015547829	7.73E-07	4.18E-06	4.43E-05	6.00E-08	2.84E-05	0.000164513	6.71E-07	6.25E-06	5.04E-11	1.98E-09	3.18E-09	0	LIHC	LIHC	1
RK113_Liver	0.000121277	3.56E-07	1.94E-06	4.82E-06	0.140370132	5.29E-07	3.88E-07	2.03E-05	5.33E-06	6.87E-07	1.64E-09	0.020441669	3.22E-07	4.77E-05	1.32E-10	0.806036671	5.78E-11	2.23E-07	0.000405174	5.96E-07	0.031827806	1.26E-05	5.16E-06	0.00013542	2.56E-06	6.69E-05	0.0003667	1.56E-05	0.00010897	3.42E-10	1.50E-08	1.19E-07	0	LIHC	LIHC	1
RK115_Cancer	1.21E-07	3.70E-14	1.38E-10	6.13E-13	1.89E-06	3.87E-15	5.28E-14	8.72E-08	7.90E-12	1.44E-14	6.42E-14	4.62E-06	7.12E-11	1.83E-13	1.54E-15	0.999993263	2.11E-13	1.08E-14	1.88E-13	3.30E-12	1.55E-08	6.06E-14	2.64E-10	2.72E-12	4.73E-13	1.31E-09	2.22E-10	6.98E-15	1.24E-11	7.28E-16	6.38E-14	4.70E-14	0	LIHC	LIHC	1
RK115_Liver	8.27E-07	4.73E-14	2.54E-09	2.81E-14	1.39E-05	4.10E-16	7.27E-14	3.19E-08	2.27E-10	2.86E-14	1.75E-12	0.00019266	1.29E-10	3.65E-12	3.94E-12	0.99979216	4.10E-14	6.72E-15	3.41E-12	6.19E-11	6.59E-09	7.16E-12	4.24E-07	6.07E-11	4.10E-13	6.28E-11	1.68E-11	1.11E-12	3.74E-11	3.38E-15	1.58E-14	1.96E-12	0	LIHC	LIHC	1
RK116_Cancer	1.88E-07	1.82E-13	1.83E-09	1.57E-12	9.26E-06	1.96E-15	9.56E-14	2.35E-08	2.96E-11	1.48E-13	5.57E-14	6.47E-05	1.37E-10	6.84E-12	7.44E-15	0.999925773	8.43E-14	1.07E-14	2.55E-12	7.29E-12	3.93E-08	9.14E-13	1.20E-08	2.19E-11	1.26E-12	2.84E-11	3.05E-10	8.12E-12	1.18E-09	3.46E-15	4.94E-15	8.40E-14	0	LIHC	LIHC	1
RK116_Liver	1.03E-07	1.27E-13	1.06E-09	3.43E-13	2.52E-06	1.93E-16	1.83E-14	2.85E-08	7.25E-12	9.63E-15	6.22E-14	1.82E-05	7.16E-11	1.03E-12	2.19E-14	0.99997914	7.00E-14	2.33E-15	3.55E-13	2.59E-12	2.13E-08	6.76E-13	1.84E-08	5.19E-12	2.87E-13	1.18E-11	4.86E-11	7.21E-13	1.71E-10	2.78E-15	1.55E-15	5.50E-14	0	LIHC	LIHC	1
RK117_Cancer	1.33E-07	1.95E-14	2.79E-11	5.57E-14	1.80E-07	8.03E-19	2.26E-15	7.13E-09	7.29E-15	2.07E-15	6.05E-12	7.72E-09	1.47E-09	3.93E-14	5.92E-14	0.999999669	7.71E-15	4.23E-16	6.96E-13	5.00E-11	2.10E-10	1.62E-14	1.50E-09	2.68E-12	2.80E-11	8.35E-11	1.29E-11	7.82E-15	1.37E-11	6.37E-14	2.35E-13	2.45E-12	0	LIHC	LIHC	1
RK117_Liver	3.98E-08	1.07E-13	4.91E-10	3.31E-13	1.79E-05	3.96E-17	2.93E-15	3.78E-09	2.58E-14	6.68E-16	1.06E-12	1.79E-05	1.54E-09	3.48E-13	9.11E-14	0.999964064	3.91E-16	3.74E-16	1.82E-11	1.29E-11	1.89E-08	1.98E-13	5.67E-08	3.26E-12	3.52E-12	8.17E-11	7.85E-11	1.57E-12	3.71E-10	4.44E-15	2.73E-13	1.38E-13	0	LIHC	LIHC	1
RK118_Cancer	7.84E-08	7.24E-12	1.79E-11	7.37E-13	1.37E-06	1.89E-16	2.75E-14	2.81E-07	4.26E-14	1.06E-14	2.51E-13	1.71E-07	9.74E-11	5.23E-13	3.23E-15	0.999998099	1.63E-11	1.99E-14	1.96E-13	8.47E-11	3.99E-09	6.95E-15	4.36E-10	6.04E-12	1.29E-12	9.28E-10	1.37E-10	4.68E-15	2.64E-11	6.33E-15	1.12E-13	1.79E-12	0	LIHC	LIHC	1
RK119_Cancer	9.25E-07	2.12E-11	3.45E-08	2.12E-11	0.000233329	1.54E-12	2.97E-13	8.19E-07	7.40E-11	6.37E-14	7.21E-12	6.81E-06	5.97E-09	4.09E-12	7.41E-16	0.999753595	2.11E-09	2.33E-13	1.45E-12	4.69E-09	1.04E-06	3.96E-13	2.04E-08	1.90E-11	2.31E-10	3.42E-06	8.96E-10	3.19E-14	3.86E-10	8.05E-13	5.11E-11	4.92E-11	0	LIHC	LIHC	1
RK119_Liver	4.03E-08	1.12E-12	1.02E-10	1.12E-10	2.89E-05	2.37E-14	4.07E-14	1.10E-08	6.47E-13	3.96E-14	1.33E-13	2.05E-05	1.90E-10	1.10E-12	3.07E-16	0.999950299	9.97E-15	5.24E-15	1.49E-11	1.74E-11	2.01E-07	1.46E-13	2.51E-08	4.44E-12	8.08E-13	9.90E-09	6.84E-10	1.59E-12	9.07E-10	2.18E-14	4.61E-13	3.18E-14	0	LIHC	LIHC	1
RK120_Cancer	9.51E-07	1.63E-15	1.18E-11	1.43E-13	1.02E-07	7.47E-19	5.89E-16	6.68E-10	3.64E-14	2.54E-15	1.70E-13	6.02E-08	2.92E-10	7.30E-14	4.10E-14	0.999998879	9.26E-12	4.42E-16	1.47E-13	1.82E-11	6.50E-10	6.55E-14	5.22E-09	2.57E-11	6.69E-13	2.56E-11	3.17E-11	4.81E-14	2.98E-11	3.45E-15	8.55E-15	1.52E-13	0	LIHC	LIHC	1
RK120_Liver	1.30E-07	1.38E-13	4.41E-10	3.50E-13	4.75E-06	2.44E-16	3.90E-15	4.20E-08	3.43E-15	8.62E-14	1.13E-12	5.99E-07	1.60E-10	1.06E-13	4.26E-15	0.999994449	4.15E-16	1.89E-14	1.35E-12	5.98E-12	1.40E-08	8.06E-14	1.65E-08	1.80E-14	5.55E-13	4.26E-10	2.13E-11	7.24E-13	7.97E-10	5.54E-15	4.11E-14	9.37E-15	0	LIHC	LIHC	1
RK124_Cancer	1.47E-08	1.86E-12	1.73E-09	8.14E-11	2.72E-06	8.58E-15	1.03E-13	1.90E-07	6.51E-11	1.25E-16	6.62E-13	2.58E-06	2.13E-10	2.66E-13	1.40E-15	0.999994284	1.68E-13	2.99E-14	1.11E-11	3.89E-11	4.39E-08	2.90E-13	4.29E-10	1.62E-10	6.06E-12	1.56E-07	6.58E-09	7.34E-14	3.49E-11	2.00E-13	2.88E-13	3.45E-14	0	LIHC	LIHC	1
RK124_Liver	4.75E-09	1.06E-12	2.54E-09	4.97E-12	0.000148624	6.15E-14	7.88E-15	1.06E-06	8.28E-13	5.58E-15	7.83E-13	0.00017876	1.50E-10	8.06E-13	9.09E-15	0.999670798	1.41E-14	1.66E-15	1.08E-11	6.11E-11	5.05E-07	5.36E-13	1.02E-07	6.99E-12	9.13E-13	1.41E-07	1.11E-09	3.92E-12	5.18E-10	5.36E-14	3.02E-14	1.31E-13	0	LIHC	LIHC	1
RK125_Cancer	2.00E-06	3.24E-12	3.27E-09	1.46E-12	6.88E-06	1.93E-15	2.26E-13	1.12E-08	1.65E-11	1.34E-12	8.61E-13	5.81E-05	1.75E-10	1.65E-11	3.41E-13	0.99993289	1.57E-11	5.99E-14	6.58E-12	3.05E-10	4.69E-08	1.37E-12	2.41E-08	5.38E-09	5.65E-11	1.99E-10	2.78E-08	4.06E-12	4.22E-09	2.33E-14	6.67E-13	9.06E-12	0	LIHC	LIHC	1
RK125_Liver	7.10E-08	3.85E-12	2.57E-09	1.71E-11	6.43E-06	9.73E-14	7.40E-12	5.55E-09	5.74E-12	7.12E-12	1.09E-13	7.87E-05	8.75E-11	2.25E-11	3.54E-15	0.999913918	4.14E-14	9.95E-14	1.63E-11	3.13E-12	8.30E-07	4.00E-13	6.50E-09	5.22E-11	1.50E-11	1.01E-09	3.27E-09	9.45E-12	7.78E-09	2.01E-14	9.89E-14	4.36E-13	0	LIHC	LIHC	1
RK126_Cancer	3.45E-05	2.38E-08	9.57E-07	1.84E-07	0.001016858	3.90E-12	1.91E-09	6.87E-06	6.84E-08	1.48E-09	1.50E-08	3.71E-05	3.79E-09	4.26E-08	7.21E-11	0.998874073	1.45E-06	9.00E-10	3.37E-09	1.11E-07	1.37E-05	9.54E-10	2.19E-06	3.43E-07	1.44E-09	1.06E-05	2.20E-08	3.40E-11	9.51E-07	2.37E-11	7.90E-10	1.14E-09	0	LIHC	LIHC	1
RK126_Liver	8.27E-07	2.00E-13	7.75E-09	8.46E-14	1.68E-05	2.46E-15	1.01E-13	6.34E-08	3.82E-10	1.99E-12	2.33E-12	0.000435393	2.74E-10	1.47E-11	2.66E-12	0.999544906	2.88E-13	1.10E-13	9.40E-12	1.05E-10	1.86E-08	1.64E-11	1.95E-06	7.62E-11	7.14E-13	1.82E-10	8.37E-11	6.89E-12	2.49E-10	1.33E-15	3.06E-14	1.61E-12	0	LIHC	LIHC	1
RK128_Cancer	3.11E-06	3.82E-09	4.61E-08	9.01E-09	2.36E-05	2.14E-14	1.94E-11	1.15E-08	1.55E-07	8.96E-13	1.12E-09	4.15E-06	7.76E-09	1.05E-10	9.62E-14	0.999967672	7.74E-11	8.90E-10	2.29E-10	2.41E-08	3.50E-07	5.32E-11	7.22E-07	4.22E-10	7.41E-11	2.29E-08	6.86E-08	1.56E-13	1.63E-09	2.17E-12	4.37E-10	1.06E-11	0	LIHC	LIHC	1
RK128_Liver	3.42E-07	4.01E-14	4.69E-11	1.07E-13	9.59E-06	2.24E-15	4.16E-14	1.18E-07	5.54E-11	4.50E-12	7.39E-13	2.59E-05	8.94E-11	1.23E-11	8.54E-14	0.999963995	1.23E-14	7.48E-14	7.21E-11	1.81E-10	1.98E-09	3.83E-13	5.46E-08	1.70E-12	1.54E-12	9.83E-10	5.41E-11	1.59E-12	1.32E-10	2.65E-14	1.91E-14	1.12E-12	0	LIHC	LIHC	1
RK130_Cancer	8.89E-08	1.69E-12	2.17E-09	7.48E-12	1.10E-05	2.90E-13	4.16E-12	1.15E-07	2.84E-11	2.17E-13	1.05E-13	2.09E-05	1.81E-10	2.99E-11	1.09E-14	0.999967649	1.24E-09	3.01E-10	1.82E-12	9.92E-11	7.27E-09	3.61E-14	3.09E-09	2.52E-10	2.25E-10	2.63E-07	1.89E-08	1.62E-14	1.88E-09	1.42E-13	2.08E-11	4.66E-11	0	LIHC	LIHC	1
RK130_Liver	7.17E-08	4.80E-14	8.06E-10	1.04E-13	7.53E-06	4.53E-15	1.34E-14	1.09E-07	1.93E-11	1.50E-13	3.08E-13	0.000102905	3.92E-11	2.48E-12	1.99E-13	0.999889271	1.17E-13	4.85E-15	2.41E-12	2.42E-11	1.11E-08	6.60E-13	1.03E-07	1.06E-11	4.38E-13	7.53E-10	9.98E-11	1.99E-12	3.02E-10	2.04E-15	1.12E-14	3.23E-13	0	LIHC	LIHC	1
RK131_Cancer	1.08E-07	4.60E-13	1.12E-09	9.88E-12	4.12E-06	2.32E-14	4.13E-14	5.28E-09	4.00E-11	3.38E-15	1.14E-12	2.32E-05	1.32E-11	3.06E-12	2.18E-13	0.999972224	5.36E-12	1.17E-13	1.23E-12	4.66E-11	2.48E-08	4.94E-13	3.18E-07	2.03E-10	1.83E-12	3.10E-09	5.56E-11	2.32E-12	1.33E-09	1.28E-14	2.07E-14	1.34E-12	0	LIHC	LIHC	1
RK131_Liver	1.44E-07	2.13E-13	1.02E-09	6.05E-13	4.88E-06	1.29E-14	8.90E-14	4.05E-08	7.37E-11	1.11E-13	2.59E-13	0.000238986	7.13E-11	9.69E-12	1.85E-13	0.999755822	8.64E-13	3.89E-14	4.46E-12	2.39E-11	3.23E-08	1.36E-12	9.68E-08	7.47E-11	8.11E-13	3.50E-11	2.49E-10	1.05E-11	7.55E-10	6.27E-15	2.85E-14	2.97E-13	0	LIHC	LIHC	1
RK133_Cancer	1.37E-07	3.38E-12	9.77E-11	1.66E-13	3.40E-06	6.12E-15	2.10E-14	1.50E-08	2.25E-15	8.31E-16	1.31E-12	1.51E-06	6.62E-11	1.87E-13	1.18E-15	0.999994817	1.15E-11	1.36E-13	4.19E-11	2.68E-11	7.35E-08	1.86E-13	2.64E-09	3.72E-13	2.90E-11	4.08E-08	2.25E-09	1.44E-14	5.39E-10	7.70E-14	2.26E-11	4.47E-13	0	LIHC	LIHC	1
RK134_Cancer	2.06E-07	7.14E-10	1.21E-09	4.07E-11	5.04E-07	1.50E-16	9.80E-14	3.03E-06	7.45E-15	2.22E-14	1.97E-11	1.51E-07	1.65E-09	2.22E-13	1.50E-15	0.999996094	3.17E-12	2.91E-15	1.32E-12	5.22E-11	1.09E-08	7.10E-15	7.18E-10	2.08E-12	6.01E-12	1.18E-09	2.20E-10	5.94E-14	1.34E-10	1.80E-11	1.52E-13	7.55E-13	0	LIHC	LIHC	1
RK135_Cancer	9.79E-09	5.28E-13	1.79E-10	6.95E-13	1.58E-06	4.52E-16	1.47E-14	6.73E-08	6.30E-15	1.86E-15	5.36E-12	4.40E-08	2.76E-09	1.03E-14	2.13E-15	0.999998286	1.26E-12	5.81E-13	5.74E-13	1.32E-10	1.25E-09	2.37E-15	1.90E-09	1.03E-12	9.44E-12	7.63E-10	1.53E-09	6.23E-16	1.59E-11	1.11E-13	8.94E-12	7.58E-14	0	LIHC	LIHC	1
RK137_Cancer	4.84E-10	3.02E-14	4.70E-10	2.80E-10	1.26E-05	3.71E-15	3.87E-16	3.86E-09	3.29E-15	1.78E-16	2.10E-14	1.53E-07	7.83E-12	8.10E-15	3.70E-17	0.999987131	5.91E-14	2.74E-16	1.63E-12	5.32E-13	1.10E-07	8.15E-15	7.09E-10	7.27E-13	2.09E-12	3.72E-08	1.68E-09	3.66E-14	1.15E-10	5.46E-15	7.26E-14	5.02E-15	0	LIHC	LIHC	1
RK137_Liver	4.66E-08	1.76E-13	2.93E-10	1.14E-11	1.75E-05	2.11E-15	3.23E-15	8.24E-09	3.46E-13	2.36E-14	1.38E-13	1.31E-05	4.36E-11	3.38E-13	1.05E-14	0.99996922	1.02E-15	1.94E-15	6.02E-12	4.15E-12	2.45E-08	6.50E-13	1.46E-07	1.66E-12	6.09E-13	2.31E-10	1.46E-11	2.53E-12	1.68E-10	1.55E-14	1.00E-14	1.78E-14	0	LIHC	LIHC	1
RK138_Cancer	3.80E-08	4.59E-05	0.000129439	0.016458053	0.067076815	1.79E-05	1.30E-14	0.000346457	8.36E-12	3.29E-09	3.31E-08	0.000269233	0.004568197	1.42E-11	2.91E-14	0.015786007	0.001756127	0.00087431	3.91E-08	0.000298262	0.275825015	4.20E-11	4.90E-07	9.25E-09	8.44E-09	0.616528352	5.12E-06	3.37E-09	4.29E-06	2.49E-07	9.66E-06	7.04E-10	0	STAD	LIHC	0
RK138_Liver	2.32E-07	2.04E-12	5.82E-10	1.39E-11	5.56E-06	2.07E-15	2.23E-12	4.86E-09	5.42E-11	6.26E-14	5.49E-13	0.000250045	3.57E-10	2.03E-11	7.79E-14	0.999744101	8.09E-15	2.63E-14	2.60E-11	6.09E-12	4.90E-08	4.06E-12	9.56E-09	8.12E-11	7.54E-12	5.02E-10	1.12E-09	2.19E-12	4.12E-10	6.02E-14	1.05E-13	7.31E-13	0	LIHC	LIHC	1
RK140_Cancer	4.42E-08	3.11E-14	1.16E-11	2.20E-11	6.50E-06	5.93E-15	4.08E-14	3.87E-08	4.69E-12	1.22E-14	1.04E-13	3.17E-06	5.25E-12	1.70E-12	1.76E-14	0.999990196	3.31E-14	1.29E-14	7.51E-12	4.07E-12	1.29E-08	2.93E-13	3.05E-09	1.95E-12	2.44E-12	2.90E-08	2.07E-10	2.29E-13	5.84E-11	1.03E-15	1.09E-14	5.93E-14	0	LIHC	LIHC	1
RK140_Liver	2.99E-08	6.04E-13	1.14E-09	3.47E-11	0.000112921	5.18E-15	6.71E-14	5.00E-08	1.94E-12	2.24E-14	1.65E-13	4.74E-05	4.29E-10	3.39E-12	7.42E-15	0.999839191	6.76E-14	9.22E-15	9.79E-12	3.11E-11	1.07E-07	6.49E-13	2.59E-07	1.40E-11	1.64E-12	6.91E-09	2.12E-09	4.34E-12	1.79E-09	8.58E-15	2.91E-14	6.41E-14	0	LIHC	LIHC	1
RK141_Cancer	9.44E-09	6.19E-13	6.69E-10	6.50E-10	2.75E-06	1.09E-15	2.69E-14	5.69E-09	1.86E-11	1.29E-15	3.84E-13	7.78E-07	1.37E-10	1.89E-12	2.83E-15	0.999996216	5.80E-13	2.30E-14	9.22E-13	4.95E-11	1.71E-09	3.63E-13	2.34E-07	2.69E-11	1.14E-11	1.51E-09	3.04E-10	4.77E-14	1.01E-09	1.78E-14	1.81E-13	3.26E-12	0	LIHC	LIHC	1
RK141_Liver	1.70E-07	5.46E-14	3.15E-10	7.79E-12	1.16E-05	2.08E-16	7.72E-15	1.23E-08	8.17E-12	1.97E-14	7.45E-13	2.16E-05	1.56E-10	1.21E-12	9.31E-14	0.99996578	3.49E-14	9.39E-15	5.04E-12	8.14E-11	5.65E-09	1.60E-12	8.01E-07	5.71E-12	3.67E-13	6.28E-10	2.46E-11	1.85E-12	1.67E-10	1.33E-14	1.32E-14	2.64E-13	0	LIHC	LIHC	1
RK142_Cancer	4.37E-09	5.45E-09	1.23E-07	1.08E-06	0.417489767	6.60E-11	2.25E-14	3.77E-07	1.01E-12	5.17E-11	1.38E-10	2.14E-05	2.37E-06	8.59E-12	1.56E-15	0.581356112	8.07E-11	2.05E-10	1.83E-08	3.17E-08	0.001118945	1.68E-11	2.56E-07	3.08E-09	1.02E-09	2.66E-06	5.42E-06	2.53E-08	1.44E-06	9.65E-10	4.53E-09	5.88E-12	0	LIHC	LIHC	1
RK142_Liver	2.36E-08	3.99E-13	2.15E-10	5.05E-12	0.00014339	4.19E-14	8.69E-15	4.70E-08	1.24E-12	1.70E-13	4.35E-13	2.30E-05	9.03E-10	1.29E-12	1.62E-15	0.999833148	9.43E-15	2.55E-14	3.79E-11	5.86E-11	1.51E-07	4.54E-13	2.38E-07	8.63E-12	1.70E-12	1.14E-08	2.41E-09	2.25E-11	2.65E-09	1.36E-14	6.71E-14	2.65E-13	0	LIHC	LIHC	1
RK143_Cancer	7.49E-07	9.44E-11	7.92E-10	6.78E-11	2.99E-06	2.93E-13	6.74E-12	1.11E-06	1.52E-11	6.87E-13	1.77E-12	1.91E-05	4.73E-10	3.03E-10	1.16E-13	0.99997598	4.29E-11	1.18E-13	1.63E-12	2.32E-10	1.67E-08	1.22E-12	1.74E-09	1.37E-10	5.14E-12	6.80E-08	6.22E-10	5.71E-13	8.80E-09	3.49E-12	1.01E-13	1.50E-11	0	LIHC	LIHC	1
RK143_Liver	4.30E-08	5.99E-12	1.07E-09	5.33E-10	0.000199413	3.10E-13	1.50E-12	1.36E-07	1.40E-12	3.60E-13	2.97E-13	0.000102635	2.12E-10	2.09E-11	3.98E-15	0.999696903	2.16E-13	1.30E-12	1.17E-10	9.16E-11	6.49E-07	4.59E-13	6.35E-08	1.91E-11	1.23E-11	1.44E-07	3.90E-09	1.35E-11	7.67E-09	1.75E-13	2.54E-13	2.34E-13	0	LIHC	LIHC	1
RK145_Cancer	3.47E-07	4.55E-11	3.71E-09	1.25E-10	5.89E-05	2.62E-14	5.06E-11	2.55E-06	6.23E-11	1.66E-13	6.28E-12	6.38E-06	9.66E-10	8.44E-10	4.08E-13	0.999930773	1.00E-11	2.43E-13	5.23E-11	1.13E-09	4.69E-08	7.07E-13	1.76E-09	7.14E-10	8.57E-10	8.27E-07	1.19E-07	8.21E-12	1.31E-08	1.00E-11	2.25E-12	4.04E-11	0	LIHC	LIHC	1
RK145_Liver	3.37E-07	2.28E-11	2.58E-08	2.62E-11	0.000129807	1.11E-14	1.79E-11	6.73E-06	5.03E-12	1.36E-13	2.50E-12	0.000123966	6.20E-09	3.20E-10	2.00E-14	0.999737617	2.41E-12	1.21E-13	7.07E-11	2.07E-09	1.26E-06	6.71E-13	5.25E-08	4.22E-11	9.22E-11	1.08E-07	2.54E-08	8.62E-11	6.63E-08	2.33E-12	2.50E-12	8.20E-13	0	LIHC	LIHC	1
RK146_Cancer	9.16E-09	9.29E-10	4.79E-05	7.40E-08	0.502905793	4.07E-10	2.99E-14	7.40E-07	1.16E-11	4.22E-11	4.49E-11	0.000299237	5.49E-07	9.28E-12	2.70E-15	0.49441048	5.51E-10	6.05E-11	2.85E-08	1.91E-07	0.002262831	5.74E-12	3.20E-06	1.10E-07	2.69E-07	1.89E-05	2.39E-05	7.18E-08	2.57E-05	6.44E-11	2.19E-08	8.62E-11	0	CHOL	LIHC	0
RK146_Liver	1.07E-07	1.67E-14	6.54E-10	7.25E-14	4.93E-06	5.89E-16	2.56E-15	5.78E-09	3.17E-12	1.75E-14	1.55E-13	1.49E-05	7.74E-11	4.94E-13	4.95E-14	0.9999798	5.18E-15	6.92E-15	2.64E-12	7.66E-12	4.19E-09	8.20E-13	2.79E-07	1.47E-12	4.66E-13	6.50E-11	1.06E-11	1.78E-13	4.16E-11	2.41E-15	4.55E-15	1.25E-13	0	LIHC	LIHC	1
RK147_Cancer	4.43E-08	1.77E-12	2.79E-10	1.70E-10	6.96E-06	2.07E-15	5.87E-15	1.02E-08	1.27E-12	7.48E-16	1.16E-12	4.79E-07	1.25E-09	9.01E-14	7.91E-16	0.99999242	5.74E-13	5.98E-15	3.93E-13	1.07E-11	8.09E-08	1.48E-13	9.64E-10	3.24E-11	3.91E-13	4.07E-09	2.33E-09	9.96E-15	5.06E-11	5.03E-16	1.21E-12	1.20E-13	0	LIHC	LIHC	1
RK147_Liver	5.85E-07	1.64E-12	1.17E-09	3.96E-12	1.28E-05	8.88E-16	4.43E-14	1.27E-08	9.23E-13	2.06E-13	9.28E-13	2.90E-05	1.50E-10	3.70E-12	3.98E-13	0.999956599	1.26E-14	1.14E-13	9.58E-12	1.58E-11	1.96E-08	3.40E-12	9.67E-07	3.61E-12	6.80E-13	3.28E-10	2.08E-11	2.24E-12	4.62E-10	1.99E-15	3.07E-14	9.71E-14	0	LIHC	LIHC	1
RK148_Cancer	1.22E-07	1.99E-14	2.60E-11	2.12E-11	1.91E-07	2.43E-16	1.20E-14	7.93E-11	3.45E-14	4.84E-14	1.49E-13	1.01E-05	8.90E-12	9.95E-14	6.44E-15	0.999989583	2.18E-15	1.36E-14	3.04E-13	4.73E-13	1.28E-09	1.24E-14	1.04E-09	1.17E-12	5.29E-13	2.72E-11	2.28E-11	1.74E-13	1.83E-11	2.89E-14	1.16E-14	8.67E-14	0	LIHC	LIHC	1
RK149_Cancer	5.46E-06	1.70E-12	1.54E-09	2.27E-11	9.66E-06	5.39E-16	1.36E-11	5.25E-08	3.78E-12	7.91E-14	5.52E-11	1.05E-05	1.04E-10	2.87E-11	1.94E-13	0.9999743	8.90E-13	7.00E-13	8.24E-11	4.12E-11	6.00E-08	6.59E-12	5.96E-09	4.50E-12	2.07E-10	2.32E-09	2.33E-10	2.14E-11	4.26E-09	7.06E-13	1.71E-12	7.70E-13	0	LIHC	LIHC	1
RK150_Cancer	3.15E-07	3.20E-14	4.01E-12	1.69E-12	2.58E-06	1.27E-16	3.41E-14	2.57E-08	2.13E-13	5.44E-14	1.25E-13	1.83E-06	3.16E-11	1.33E-12	6.07E-16	0.999995239	5.53E-15	1.65E-14	3.43E-11	4.11E-11	2.82E-09	1.65E-14	8.76E-10	2.91E-13	4.43E-12	5.10E-09	1.93E-11	1.93E-13	6.92E-11	2.55E-14	1.10E-14	4.75E-13	0	LIHC	LIHC	1
RK151_Cancer	5.38E-07	2.12E-11	2.00E-10	5.84E-11	8.19E-06	3.03E-13	1.26E-13	3.96E-07	9.02E-11	1.38E-12	1.12E-12	2.87E-06	1.20E-09	4.52E-12	1.45E-16	0.999987553	8.94E-13	4.47E-14	2.03E-11	1.16E-09	2.02E-07	1.26E-12	5.42E-08	1.07E-11	2.01E-10	1.82E-07	1.05E-08	1.06E-13	7.96E-10	2.12E-13	5.63E-12	4.04E-12	0	LIHC	LIHC	1
RK151_Liver	2.22E-08	1.09E-12	1.90E-10	2.74E-12	3.43E-06	2.15E-15	8.01E-15	1.71E-07	2.08E-15	1.80E-13	2.77E-13	2.19E-06	1.32E-10	3.74E-13	3.44E-16	0.999994154	6.32E-16	7.35E-15	1.77E-11	1.31E-11	2.53E-08	1.32E-14	3.38E-09	1.69E-13	4.60E-12	1.33E-09	1.55E-10	1.30E-12	2.77E-09	6.12E-14	8.68E-14	2.31E-14	0	LIHC	LIHC	1
RK152_Cancer	1.97E-07	6.38E-12	2.02E-10	4.15E-11	2.17E-06	5.72E-16	1.85E-13	5.26E-07	1.19E-13	3.69E-15	1.07E-13	1.00E-05	3.68E-10	2.27E-12	8.01E-16	0.999987061	2.62E-14	5.81E-15	1.84E-11	1.10E-10	9.07E-09	3.95E-14	1.95E-10	2.48E-11	1.66E-12	1.68E-08	1.34E-08	8.46E-14	7.78E-10	1.54E-14	2.09E-12	8.86E-14	0	LIHC	LIHC	1
RK153_Cancer	8.15E-05	1.10E-07	1.47E-05	6.06E-06	0.001948725	5.84E-11	1.27E-08	2.42E-05	7.54E-09	7.35E-11	2.17E-08	0.005942979	8.76E-06	4.73E-08	6.21E-12	0.991198795	2.42E-10	1.09E-08	9.79E-06	1.93E-07	0.000662839	1.47E-09	5.36E-08	5.17E-07	1.68E-06	3.38E-05	6.03E-05	6.89E-08	4.62E-06	4.70E-08	3.10E-08	3.99E-10	0	LIHC	LIHC	1
RK155_Cancer	6.27E-08	2.28E-11	2.39E-08	6.83E-11	4.60E-06	6.65E-16	4.64E-13	1.05E-07	5.71E-14	3.49E-16	2.46E-12	4.24E-06	2.29E-09	2.53E-12	1.14E-14	0.999990963	6.00E-15	8.19E-15	2.21E-12	8.70E-11	6.98E-09	2.73E-14	9.05E-10	2.61E-12	5.83E-11	7.96E-10	9.12E-10	2.37E-13	1.78E-10	8.51E-12	7.37E-13	1.75E-13	0	LIHC	LIHC	1
RK155_Liver	3.59E-08	7.32E-13	6.19E-10	2.09E-12	7.93E-06	5.96E-16	1.19E-14	2.14E-07	1.49E-14	1.87E-15	1.26E-13	2.73E-06	6.77E-11	1.45E-13	1.68E-15	0.999989038	1.11E-14	5.23E-15	6.23E-13	1.28E-11	1.87E-08	1.82E-14	2.57E-08	5.10E-14	1.26E-12	6.02E-09	2.34E-11	8.26E-14	7.53E-11	3.42E-14	1.32E-14	1.58E-14	0	LIHC	LIHC	1
RK156_Cancer	3.92E-05	4.79E-08	1.13E-07	4.30E-09	5.31E-05	2.60E-12	4.31E-08	1.48E-05	4.37E-11	2.02E-10	2.29E-10	0.000110515	4.28E-08	5.50E-08	1.80E-11	0.999772619	1.54E-10	2.72E-09	8.17E-10	3.53E-09	1.31E-06	1.64E-10	1.85E-08	2.25E-10	6.57E-10	3.79E-08	1.10E-07	1.67E-10	7.99E-06	1.20E-08	3.28E-10	1.42E-10	0	LIHC	LIHC	1
RK157_Cancer	1.29E-07	5.62E-11	7.39E-09	8.43E-12	3.26E-05	1.62E-14	1.09E-12	8.33E-07	1.29E-11	1.59E-13	2.85E-11	1.02E-05	7.72E-10	5.16E-12	1.17E-14	0.999955082	1.62E-09	3.88E-12	7.14E-12	7.45E-11	1.03E-06	2.29E-13	6.08E-09	4.98E-12	9.55E-12	1.30E-07	5.20E-09	3.00E-15	2.16E-10	2.84E-13	1.43E-11	7.52E-13	0	LIHC	LIHC	1
RK157_Liver	2.40E-07	5.56E-14	1.63E-10	4.54E-13	6.66E-05	3.07E-14	1.69E-14	3.27E-08	6.34E-11	6.92E-13	1.22E-12	0.000260966	4.88E-11	1.06E-11	2.08E-13	0.999671784	2.34E-13	1.25E-13	1.01E-10	1.43E-10	3.05E-08	1.40E-12	3.01E-07	7.51E-12	1.57E-13	1.36E-08	8.82E-11	6.13E-12	4.11E-10	1.70E-14	9.32E-14	2.07E-13	0	LIHC	LIHC	1
RK159_Cancer	1.36E-08	3.53E-08	5.12E-06	4.07E-07	0.000410401	6.74E-11	2.86E-12	1.24E-06	1.50E-10	1.89E-12	1.17E-10	1.26E-08	1.64E-07	8.80E-11	9.57E-15	0.999292477	1.46E-09	6.84E-13	1.28E-09	2.57E-08	1.28E-06	8.45E-12	1.26E-07	7.71E-08	7.04E-07	0.000287191	4.10E-07	3.88E-12	3.15E-08	1.50E-11	3.89E-10	2.84E-07	0	LIHC	LIHC	1
RK162_Cancer	6.58E-07	7.30E-12	4.62E-10	4.46E-13	1.43E-06	1.86E-15	2.01E-14	1.23E-07	6.43E-13	5.07E-15	1.43E-12	5.31E-06	8.33E-10	2.20E-13	1.38E-14	0.999992467	1.33E-12	3.53E-15	2.76E-13	1.23E-10	6.36E-09	1.30E-14	5.36E-10	9.07E-13	2.99E-12	6.60E-10	3.26E-10	6.29E-15	4.68E-11	2.42E-13	1.42E-14	9.48E-12	0	LIHC	LIHC	1
RK162_Liver	3.62E-08	5.96E-13	8.06E-09	4.59E-12	3.39E-05	7.91E-14	1.87E-13	3.95E-08	6.29E-11	1.47E-13	3.31E-14	0.000448932	1.12E-10	1.05E-11	1.73E-14	0.999516346	2.08E-13	4.82E-14	4.72E-12	6.77E-12	6.39E-07	6.70E-13	5.23E-08	4.97E-11	2.03E-12	8.75E-11	5.72E-09	5.22E-12	4.03E-09	3.90E-14	2.12E-14	9.62E-14	0	LIHC	LIHC	1
RK163_Cancer	2.25E-07	9.20E-08	8.70E-07	1.32E-06	0.00420422	4.33E-10	1.37E-09	9.38E-07	2.76E-11	6.32E-12	3.91E-11	4.23E-05	5.06E-07	6.85E-11	3.45E-15	0.994912798	3.22E-09	1.48E-08	2.10E-08	2.55E-09	0.000132582	4.56E-12	7.89E-08	9.66E-08	2.08E-07	0.000206797	0.000496589	1.34E-11	2.97E-07	7.13E-11	8.77E-09	4.12E-10	0	LIHC	LIHC	1
RK163_Liver	4.00E-07	1.05E-12	1.92E-08	8.92E-12	4.01E-05	6.20E-15	2.14E-12	1.94E-08	8.84E-12	6.30E-13	9.01E-13	0.000129423	1.82E-10	2.67E-11	3.36E-13	0.999829616	1.73E-14	6.29E-14	2.41E-11	2.90E-11	6.75E-08	2.76E-12	3.34E-07	2.67E-11	5.44E-12	1.20E-09	1.02E-09	1.03E-11	9.79E-10	7.44E-15	7.09E-14	2.92E-13	0	LIHC	LIHC	1
RK164_Cancer	4.47E-08	2.00E-12	1.16E-11	4.14E-12	5.60E-07	2.82E-16	1.68E-13	3.50E-10	1.14E-12	1.61E-15	1.54E-13	2.91E-06	6.06E-11	9.02E-13	4.91E-15	0.999996481	1.12E-12	8.42E-15	9.70E-13	2.88E-12	3.82E-10	1.66E-14	1.00E-09	5.41E-12	1.91E-13	1.15E-10	3.11E-10	2.41E-13	5.72E-11	1.38E-14	2.67E-14	1.53E-13	0	LIHC	LIHC	1
RK164_Liver	9.44E-09	8.65E-14	1.24E-09	3.35E-12	1.18E-05	2.05E-14	2.51E-14	1.34E-08	5.51E-13	2.10E-14	2.24E-13	2.14E-05	6.14E-11	9.33E-13	5.34E-15	0.999966624	3.54E-14	2.55E-14	1.51E-12	1.42E-11	6.16E-08	1.10E-13	3.14E-08	5.44E-13	2.88E-13	8.85E-09	1.95E-10	1.52E-12	3.06E-10	2.47E-14	7.30E-15	5.01E-14	0	LIHC	LIHC	1
RK165_Cancer	3.22E-07	6.31E-13	5.45E-11	3.57E-11	1.45E-06	1.21E-14	5.94E-14	1.49E-09	1.75E-11	1.09E-13	7.52E-14	5.91E-05	5.22E-11	2.69E-11	2.20E-15	0.999938993	9.02E-15	7.07E-15	1.05E-10	1.36E-11	9.15E-08	4.66E-11	5.77E-10	1.25E-10	2.87E-12	2.78E-08	6.03E-10	1.40E-12	7.16E-10	6.81E-16	1.13E-13	2.02E-13	0	LIHC	LIHC	1
RK165_Liver	9.09E-08	2.35E-13	3.74E-10	7.93E-11	2.52E-05	9.03E-14	2.50E-13	1.94E-08	1.54E-11	4.69E-13	1.70E-13	0.00173811	5.62E-11	2.59E-11	1.58E-13	0.998236053	8.32E-14	2.60E-13	2.53E-10	7.98E-12	4.23E-07	1.06E-11	8.13E-08	5.30E-11	1.50E-12	3.37E-09	6.38E-10	1.82E-12	7.15E-10	2.53E-15	1.99E-13	3.19E-13	0	LIHC	LIHC	1
RK166_Cancer	2.67E-08	4.36E-13	2.11E-10	5.83E-09	1.97E-05	1.21E-15	4.69E-15	3.18E-07	3.97E-14	5.61E-16	1.31E-13	1.86E-07	3.22E-11	2.89E-14	6.06E-18	0.999979575	1.76E-11	1.37E-14	8.72E-12	6.17E-11	2.51E-08	2.48E-14	1.47E-11	1.87E-11	3.91E-12	1.93E-07	9.65E-10	2.35E-14	1.53E-11	3.72E-15	6.99E-13	3.76E-15	0	LIHC	LIHC	1
RK166_Liver	1.01E-08	9.61E-14	4.77E-10	1.44E-12	2.09E-05	2.35E-14	5.69E-15	1.16E-07	8.77E-13	4.41E-14	9.15E-14	0.00014146	1.26E-11	2.32E-13	2.86E-15	0.999837428	4.70E-15	2.64E-15	3.75E-12	2.86E-12	5.36E-08	1.62E-13	1.26E-08	4.81E-12	1.19E-12	2.81E-09	1.36E-10	4.74E-13	9.05E-11	3.36E-15	1.25E-14	2.58E-14	0	LIHC	LIHC	1
RK167_Cancer	3.01E-07	5.03E-08	2.09E-08	1.41E-09	1.19E-06	3.21E-15	4.61E-11	3.29E-08	8.87E-10	8.56E-13	5.81E-12	6.87E-06	6.44E-11	3.10E-10	4.73E-13	0.999991305	1.56E-11	8.40E-10	6.51E-11	2.00E-09	1.25E-08	1.00E-12	1.23E-07	4.29E-10	1.93E-10	3.00E-09	2.76E-08	1.48E-12	6.01E-08	1.26E-12	1.05E-10	1.70E-11	0	LIHC	LIHC	1
RK167_Liver	2.57E-07	2.48E-13	1.38E-09	2.70E-13	4.21E-06	2.23E-16	3.78E-12	2.99E-10	1.22E-11	5.00E-13	1.51E-12	1.60E-05	1.23E-09	1.72E-12	6.73E-14	0.999979409	2.88E-13	4.31E-14	2.15E-12	9.38E-12	9.07E-08	2.71E-13	3.18E-08	3.89E-10	2.95E-12	1.44E-11	4.30E-10	1.71E-12	2.36E-09	1.89E-15	2.17E-13	3.77E-12	0	LIHC	LIHC	1
RK169_Cancer	1.96E-07	2.09E-13	1.02E-08	1.01E-10	2.09E-05	4.92E-15	6.44E-13	1.03E-08	1.99E-11	1.56E-13	1.69E-13	0.000388666	8.45E-11	1.38E-11	1.47E-13	0.999590049	1.50E-13	4.08E-13	5.67E-11	5.29E-11	6.90E-08	1.09E-12	3.21E-08	2.76E-11	5.94E-12	2.27E-08	2.72E-09	4.43E-12	5.94E-10	4.26E-15	2.18E-13	1.76E-13	0	LIHC	LIHC	1
RK169_Liver	3.37E-07	5.56E-09	1.75E-08	4.67E-08	4.76E-07	7.00E-14	2.08E-11	1.59E-08	3.07E-11	4.47E-11	6.49E-12	1.13E-06	2.95E-10	1.42E-11	5.11E-15	0.999997734	2.12E-12	8.97E-11	2.85E-10	2.21E-10	3.82E-08	1.13E-12	2.69E-08	3.62E-11	2.68E-10	2.11E-08	1.29E-07	7.82E-14	1.74E-08	3.36E-12	1.43E-10	3.25E-11	0	LIHC	LIHC	1
RK170_Cancer	9.81E-08	4.31E-11	3.32E-09	5.34E-09	4.45E-06	1.04E-13	6.78E-13	2.79E-06	7.82E-13	8.46E-13	5.06E-12	2.45E-07	1.25E-09	4.72E-12	3.77E-15	0.999992213	9.71E-12	2.51E-11	2.29E-12	1.86E-09	3.87E-08	1.61E-13	6.53E-10	9.03E-11	1.87E-10	1.44E-07	7.90E-09	8.81E-14	2.87E-10	2.25E-12	3.59E-12	2.86E-10	0	LIHC	LIHC	1
RK170_Liver	2.61E-07	5.65E-14	5.54E-10	4.65E-12	1.12E-05	2.75E-15	1.75E-13	7.32E-09	3.58E-11	6.74E-14	2.96E-13	0.0001744	7.94E-11	5.41E-12	9.72E-14	0.999813941	4.01E-14	1.04E-13	6.24E-12	3.77E-11	4.09E-08	1.79E-12	1.29E-07	5.35E-11	1.36E-12	2.23E-09	2.36E-10	1.05E-12	2.29E-10	4.92E-16	2.59E-14	5.07E-13	0	LIHC	LIHC	1
RK171_Cancer	1.13E-08	5.70E-13	2.22E-09	6.29E-13	2.31E-06	4.53E-14	2.47E-13	1.02E-06	4.69E-12	2.59E-14	1.08E-13	4.94E-06	2.26E-11	7.09E-13	3.58E-16	0.99999123	4.49E-14	5.99E-15	9.07E-12	4.34E-11	2.61E-08	8.04E-13	1.00E-09	3.27E-12	1.69E-11	4.56E-07	1.63E-09	3.25E-15	2.23E-11	1.08E-13	3.98E-13	1.33E-13	0	LIHC	LIHC	1
RK171_Liver	5.45E-07	3.95E-15	3.99E-10	6.93E-14	2.57E-06	3.70E-16	5.20E-15	1.48E-08	8.72E-12	6.38E-14	3.14E-13	2.32E-05	6.18E-11	6.78E-13	3.79E-14	0.999973637	9.76E-15	1.33E-14	3.23E-12	1.49E-10	1.00E-09	8.68E-13	4.53E-08	1.18E-12	5.00E-13	2.93E-10	2.27E-11	5.13E-13	7.46E-11	1.80E-15	1.54E-14	4.72E-13	0	LIHC	LIHC	1
RK172_Cancer	3.77E-07	2.53E-12	4.45E-11	2.45E-10	1.74E-07	4.61E-17	5.81E-15	6.56E-10	1.88E-11	2.50E-16	5.39E-13	5.74E-08	2.75E-10	4.33E-14	3.66E-14	0.999999379	8.12E-12	6.68E-13	1.34E-13	1.06E-11	2.85E-09	1.73E-14	5.08E-09	8.51E-12	3.44E-13	3.73E-09	4.84E-11	1.88E-15	2.19E-12	7.55E-14	3.04E-14	4.05E-13	0	LIHC	LIHC	1
RK172_Liver	4.86E-08	1.74E-13	3.61E-09	2.69E-12	2.09E-05	1.89E-15	1.01E-13	1.34E-08	1.44E-11	2.19E-15	1.88E-13	0.000306304	4.31E-10	4.12E-12	1.53E-14	0.999672515	8.92E-14	8.09E-15	1.43E-12	3.54E-11	1.63E-07	5.49E-13	5.86E-08	5.45E-11	2.74E-12	2.78E-09	2.06E-09	3.06E-12	9.59E-10	2.47E-14	3.86E-14	4.84E-13	0	LIHC	LIHC	1
RK175_Cancer	7.20E-08	1.90E-13	1.29E-10	1.06E-10	1.55E-07	4.46E-17	1.77E-14	2.19E-10	1.08E-12	2.00E-17	8.28E-13	2.12E-07	6.33E-12	2.87E-14	2.23E-15	0.999999526	5.53E-14	4.89E-16	1.09E-12	5.69E-12	4.98E-10	8.09E-13	3.86E-09	7.12E-13	2.49E-13	2.91E-08	9.64E-12	2.06E-15	5.36E-13	9.75E-14	3.25E-14	8.67E-15	0	LIHC	LIHC	1
RK175_Liver	1.07E-07	7.82E-14	2.31E-09	1.33E-12	1.27E-05	9.16E-15	8.34E-14	4.36E-08	3.64E-12	5.40E-14	1.19E-13	0.000477188	8.54E-12	2.94E-12	1.51E-14	0.999509767	4.82E-13	1.43E-13	6.22E-12	1.55E-11	9.52E-08	2.90E-13	5.00E-08	4.66E-12	1.39E-12	1.84E-08	6.08E-11	3.27E-13	2.88E-10	6.58E-15	2.75E-14	1.49E-13	0	LIHC	LIHC	1
RK177_Cancer	1.12E-07	1.66E-10	2.49E-10	1.64E-08	9.65E-07	3.59E-11	6.95E-13	4.05E-06	2.08E-11	1.56E-11	2.52E-12	1.36E-07	8.61E-10	1.03E-11	5.19E-15	0.999988718	5.19E-10	5.82E-11	3.75E-11	1.06E-09	7.95E-08	1.23E-13	3.50E-09	7.53E-10	9.82E-10	5.79E-06	8.65E-08	9.87E-14	3.44E-08	8.57E-12	3.75E-10	3.64E-10	0	LIHC	LIHC	1
RK177_Liver	1.25E-07	1.76E-12	2.22E-09	8.81E-12	0.000123921	2.75E-14	5.06E-13	1.08E-08	1.06E-11	3.12E-13	2.33E-13	0.000280072	6.48E-10	4.27E-11	3.84E-14	0.999594557	8.40E-14	1.39E-13	1.58E-10	2.62E-11	1.19E-06	7.08E-12	5.58E-08	5.96E-10	1.13E-11	4.50E-09	1.80E-08	1.93E-10	4.62E-08	1.11E-14	4.68E-13	3.42E-13	0	LIHC	LIHC	1
RK178_Cancer	1.86E-08	5.04E-13	1.97E-09	2.72E-12	8.24E-08	1.62E-15	5.26E-14	2.19E-06	1.63E-12	1.28E-15	1.36E-14	7.92E-06	3.95E-12	5.18E-14	9.14E-17	0.999989764	8.50E-13	3.76E-15	2.56E-13	7.97E-11	2.75E-09	1.03E-13	1.69E-10	2.72E-13	4.12E-12	2.47E-08	4.56E-10	2.56E-16	2.90E-12	1.31E-14	2.84E-14	1.11E-13	0	LIHC	LIHC	1
RK178_Liver	2.67E-08	5.32E-14	1.73E-10	6.76E-11	1.80E-06	1.99E-16	8.13E-16	4.87E-08	1.36E-15	7.65E-16	1.84E-13	4.93E-06	3.15E-11	1.44E-14	7.84E-16	0.999993177	1.01E-15	6.41E-15	1.11E-12	1.83E-11	9.68E-09	1.93E-14	5.71E-09	5.87E-14	6.81E-13	1.12E-09	4.34E-11	1.08E-13	3.56E-10	1.81E-13	4.62E-14	1.79E-14	0	LIHC	LIHC	1
RK179_Cancer	1.88E-08	1.24E-10	1.78E-07	8.61E-08	0.00109542	1.24E-10	3.89E-12	1.48E-05	2.16E-09	8.65E-11	1.12E-11	2.18E-05	3.32E-09	8.53E-11	4.66E-15	0.998822187	6.87E-11	1.32E-11	1.41E-08	2.20E-09	2.37E-05	1.93E-12	6.72E-09	2.92E-10	3.51E-10	2.11E-05	6.23E-07	2.04E-11	3.88E-09	3.56E-12	2.32E-10	2.48E-13	0	LIHC	LIHC	1
RK179_Liver	4.48E-07	2.29E-14	3.88E-09	1.14E-13	3.63E-06	1.52E-15	1.00E-13	2.15E-08	3.81E-10	4.12E-13	8.67E-14	5.45E-05	2.76E-11	2.07E-11	1.01E-13	0.999941244	1.13E-13	1.12E-13	2.38E-12	2.80E-11	1.64E-08	2.09E-12	9.49E-08	2.13E-12	4.57E-13	3.63E-11	4.46E-11	1.46E-12	2.07E-10	9.07E-16	1.24E-14	1.56E-13	0	LIHC	LIHC	1
RK180_Cancer	3.43E-08	2.23E-10	1.38E-07	1.46E-07	0.000356137	6.26E-13	1.50E-13	4.05E-06	1.99E-11	8.65E-14	2.33E-12	0.000139009	1.18E-08	2.02E-12	8.79E-16	0.999339031	2.89E-10	4.89E-13	8.94E-09	1.63E-09	2.01E-05	1.49E-12	3.16E-08	1.26E-09	3.77E-10	0.00013305	8.23E-06	1.66E-12	3.70E-09	1.31E-11	1.45E-09	1.86E-12	0	LIHC	LIHC	1
RK180_Cancer2	3.43E-08	2.23E-10	1.38E-07	1.46E-07	0.000356137	6.26E-13	1.50E-13	4.05E-06	1.99E-11	8.65E-14	2.33E-12	0.000139009	1.18E-08	2.02E-12	8.79E-16	0.999339031	2.89E-10	4.89E-13	8.94E-09	1.63E-09	2.01E-05	1.49E-12	3.16E-08	1.26E-09	3.77E-10	0.00013305	8.23E-06	1.66E-12	3.70E-09	1.31E-11	1.45E-09	1.86E-12	0	LIHC	LIHC	1
RK181_Cancer	1.71E-07	1.45E-11	9.71E-09	2.87E-11	1.24E-05	7.54E-16	7.31E-12	1.55E-07	9.96E-11	5.93E-13	1.09E-11	1.16E-06	7.45E-11	1.42E-11	2.53E-13	0.999985906	1.02E-10	3.89E-10	9.74E-13	8.25E-10	1.42E-08	7.36E-14	1.51E-07	1.42E-10	7.82E-11	1.18E-09	1.27E-09	1.22E-13	9.23E-10	9.59E-13	2.71E-12	5.17E-11	0	LIHC	LIHC	1
RK181_Liver	1.30E-07	1.17E-14	4.81E-10	3.25E-13	6.28E-06	4.09E-16	8.68E-14	1.19E-08	1.67E-11	2.50E-14	8.90E-14	5.98E-05	1.16E-10	2.39E-12	1.59E-14	0.999933757	4.05E-13	3.18E-14	4.30E-13	1.36E-11	1.44E-08	3.36E-13	2.35E-08	5.86E-12	5.57E-13	2.50E-10	1.08E-10	6.53E-13	3.13E-10	1.31E-15	4.76E-15	1.13E-13	0	LIHC	LIHC	1
RK182_Cancer	1.13E-07	1.04E-08	1.70E-06	1.25E-05	9.39E-05	5.37E-10	5.20E-11	9.24E-07	3.19E-08	2.66E-11	2.55E-09	9.95E-06	1.61E-07	3.20E-11	6.22E-14	0.999848137	2.03E-06	3.06E-11	1.27E-10	7.82E-09	1.12E-05	2.52E-12	8.00E-10	5.24E-07	5.57E-09	1.82E-05	5.75E-07	2.91E-12	3.07E-09	1.46E-09	1.48E-08	7.19E-11	0	LIHC	LIHC	1
RK182_Liver	4.42E-07	2.89E-11	8.08E-10	4.72E-11	0.000769538	6.64E-14	3.59E-11	9.73E-09	1.28E-10	6.41E-13	3.89E-12	0.000188241	4.21E-08	7.27E-10	8.88E-14	0.999037023	1.27E-12	1.51E-12	1.17E-09	1.69E-10	3.48E-06	3.15E-11	3.80E-08	8.55E-08	3.05E-10	2.98E-09	7.70E-07	7.65E-10	3.27E-07	1.73E-13	1.13E-11	2.03E-11	0	LIHC	LIHC	1
RK184_Cancer	1.74E-05	5.90E-06	6.20E-06	0.002985131	0.00652747	8.60E-10	8.53E-09	7.95E-07	2.55E-10	1.29E-07	8.81E-09	0.089852154	3.76E-06	2.14E-08	5.86E-13	0.893817975	1.21E-06	1.19E-07	4.56E-05	1.18E-06	0.006057216	1.34E-10	8.01E-10	4.02E-06	1.53E-06	0.000611008	4.20E-05	9.85E-07	1.69E-05	3.65E-07	5.03E-07	4.47E-07	0	LIHC	LIHC	1
RK184_Liver	5.97E-07	4.09E-13	1.41E-10	1.10E-11	9.48E-07	4.91E-15	2.06E-13	1.96E-08	2.57E-11	1.48E-13	2.43E-13	0.000150755	1.73E-11	1.47E-11	2.06E-14	0.999847637	5.48E-14	2.12E-14	4.73E-12	1.89E-12	1.84E-08	4.92E-12	2.32E-08	7.98E-12	4.25E-13	5.70E-10	5.34E-11	7.76E-13	3.60E-10	2.36E-15	9.15E-15	3.69E-14	0	LIHC	LIHC	1
RK185_Cancer	2.89E-08	8.88E-12	4.03E-09	2.84E-10	0.000112783	1.77E-14	5.57E-14	1.65E-08	1.31E-11	1.13E-15	7.23E-12	0.000111356	1.50E-09	2.14E-13	7.85E-16	0.999774162	4.17E-11	1.11E-13	1.30E-11	5.77E-10	8.24E-07	5.16E-13	2.34E-08	1.42E-09	5.31E-11	3.28E-07	4.69E-07	1.14E-13	7.11E-10	2.76E-14	1.94E-11	2.58E-12	0	LIHC	LIHC	1
RK185_Liver	2.04E-07	7.98E-14	2.03E-09	4.44E-13	8.59E-06	4.09E-16	6.05E-14	6.13E-09	2.92E-12	7.88E-13	7.81E-13	1.73E-05	4.31E-10	2.44E-12	5.97E-14	0.999973683	3.35E-14	3.90E-14	6.15E-12	6.06E-11	1.47E-08	8.09E-13	2.44E-07	9.38E-12	1.56E-12	7.22E-10	1.61E-10	2.06E-12	7.24E-10	1.88E-15	5.90E-14	8.25E-13	0	LIHC	LIHC	1
RK186_Cancer	2.73E-07	1.93E-10	2.16E-10	8.78E-11	1.38E-06	5.76E-16	1.81E-11	1.44E-09	5.81E-11	5.27E-12	1.32E-11	1.63E-07	1.61E-10	1.63E-11	8.73E-15	0.999997758	8.24E-14	7.54E-11	2.03E-11	3.12E-11	8.21E-09	2.36E-12	4.15E-07	3.12E-10	2.31E-10	1.70E-11	8.79E-10	4.96E-13	2.52E-09	7.86E-14	1.08E-12	1.99E-11	0	LIHC	LIHC	1
RK186_Liver	7.36E-08	1.14E-13	5.04E-10	6.69E-14	9.95E-06	7.25E-17	1.17E-14	9.24E-10	3.52E-13	7.10E-14	1.09E-12	3.27E-06	7.05E-10	9.00E-14	9.31E-14	0.99998664	1.60E-14	8.89E-14	8.98E-13	1.18E-11	4.26E-09	3.89E-14	6.30E-08	9.19E-13	1.16E-12	3.86E-11	1.98E-11	4.47E-14	6.71E-11	1.43E-15	1.96E-14	7.39E-13	0	LIHC	LIHC	1
RK187_Cancer	2.29E-07	2.98E-13	6.79E-10	1.36E-11	2.50E-07	8.54E-16	3.39E-13	4.22E-08	5.69E-13	2.59E-15	3.39E-13	3.61E-05	1.09E-11	1.74E-13	7.37E-16	0.99996331	6.07E-14	2.72E-14	2.31E-13	8.07E-12	1.57E-08	1.24E-13	1.38E-09	3.12E-12	2.29E-12	3.25E-09	9.15E-10	5.72E-15	1.02E-10	4.28E-14	3.75E-14	8.72E-13	0	LIHC	LIHC	1
RK187_Liver	1.57E-07	5.80E-13	5.02E-09	1.07E-12	3.29E-05	1.79E-15	1.52E-12	8.42E-09	3.73E-11	1.15E-14	5.62E-13	0.000448953	4.78E-10	8.86E-12	8.02E-14	0.999517678	3.09E-13	3.03E-13	8.65E-12	4.37E-11	2.78E-07	1.28E-12	1.96E-08	1.86E-09	5.54E-12	4.47E-10	1.10E-08	8.07E-12	3.17E-09	3.85E-14	1.57E-13	1.73E-12	0	LIHC	LIHC	1
RK188_Cancer	2.30E-07	5.02E-13	5.69E-10	2.93E-08	3.62E-05	1.41E-13	7.88E-14	6.36E-08	1.27E-12	2.55E-16	4.36E-12	1.92E-05	5.21E-11	6.26E-14	2.53E-17	0.999882731	2.01E-10	2.55E-13	5.21E-12	8.53E-10	2.35E-06	3.54E-13	2.19E-09	2.78E-09	9.53E-13	5.92E-05	1.11E-08	4.56E-16	6.84E-11	6.86E-15	1.85E-11	2.44E-12	0	LIHC	LIHC	1
RK188_Liver	1.75E-07	6.02E-13	1.05E-09	2.33E-10	4.31E-05	3.49E-14	8.64E-13	3.70E-09	6.28E-11	1.33E-13	2.76E-13	0.000948873	1.93E-10	2.01E-11	3.24E-14	0.999007613	8.42E-13	1.43E-12	1.60E-10	4.79E-11	1.10E-07	1.30E-12	1.27E-07	1.30E-10	3.29E-12	3.86E-09	2.12E-09	3.86E-12	1.73E-09	1.71E-14	7.16E-13	2.24E-13	0	LIHC	LIHC	1
RK189_Cancer	2.03E-07	3.50E-12	1.34E-08	5.39E-11	4.13E-06	6.04E-16	4.68E-14	1.08E-05	6.75E-11	6.34E-14	4.51E-12	1.00E-06	7.01E-11	3.49E-12	5.14E-13	0.999983845	1.71E-10	1.01E-13	2.24E-12	7.34E-10	1.78E-08	3.76E-14	6.98E-10	1.70E-09	7.67E-10	3.72E-10	5.14E-10	2.05E-13	8.51E-11	2.58E-13	1.95E-13	4.85E-11	0	LIHC	LIHC	1
RK190_Cancer	1.42E-06	1.15E-13	5.01E-10	1.62E-12	4.83E-07	3.39E-18	3.75E-15	1.50E-10	1.49E-11	2.97E-15	4.72E-13	1.58E-05	1.95E-11	3.82E-13	4.61E-13	0.999982262	1.39E-14	4.09E-19	4.26E-13	3.00E-11	1.43E-09	1.87E-12	2.10E-09	3.53E-10	1.82E-11	1.94E-12	3.75E-11	1.78E-12	4.26E-10	3.87E-13	7.35E-15	7.42E-11	0	LIHC	LIHC	1
RK190_Liver	2.41E-07	2.45E-14	4.91E-10	5.22E-14	5.94E-06	3.81E-16	1.80E-13	4.87E-09	1.86E-11	2.05E-14	1.55E-13	0.00012675	1.94E-10	8.25E-12	2.89E-14	0.999867031	2.66E-13	2.15E-14	1.55E-12	1.82E-11	2.34E-08	4.19E-13	1.12E-08	2.29E-11	1.47E-12	2.41E-10	4.42E-10	9.45E-13	5.05E-10	3.62E-15	2.04E-14	5.41E-13	0	LIHC	LIHC	1
RK191_Cancer	2.61E-06	1.26E-08	1.00E-06	1.22E-07	6.05E-05	7.24E-11	5.33E-11	0.000221975	6.66E-08	5.99E-12	1.70E-11	0.000251673	6.36E-09	1.43E-09	1.40E-13	0.999329355	4.51E-11	1.00E-11	8.40E-08	4.83E-08	3.58E-06	2.00E-09	1.11E-07	3.26E-08	1.37E-09	0.0001163	1.25E-05	7.19E-11	1.53E-08	1.08E-10	2.62E-10	9.18E-12	0	LIHC	LIHC	1
RK191_Liver	6.41E-08	8.23E-12	1.28E-09	7.86E-12	7.59E-06	1.62E-14	4.19E-14	1.36E-06	4.06E-12	9.43E-15	3.52E-13	0.000176989	4.73E-11	4.51E-12	1.06E-14	0.999813773	1.32E-13	4.09E-16	1.59E-11	1.45E-10	1.60E-07	1.35E-12	4.11E-08	2.09E-11	6.74E-13	2.53E-08	6.08E-10	3.50E-12	1.74E-09	3.09E-13	1.00E-13	1.61E-13	0	LIHC	LIHC	1
RK192_Cancer	2.41E-07	2.76E-11	1.81E-08	2.39E-10	1.50E-05	1.24E-12	1.46E-12	5.71E-09	3.89E-11	2.33E-12	7.22E-12	2.25E-06	2.08E-09	1.84E-12	3.37E-15	0.999981382	1.67E-11	2.54E-11	1.19E-10	3.46E-10	6.69E-07	4.68E-12	9.92E-08	6.08E-09	8.94E-10	1.10E-07	1.27E-07	6.04E-13	6.48E-08	4.05E-13	2.94E-10	7.33E-10	0	LIHC	LIHC	1
RK193_Cancer	6.32E-06	1.99E-14	2.02E-10	4.39E-13	3.77E-06	8.57E-15	1.26E-14	2.03E-08	5.07E-11	2.69E-14	1.96E-12	4.04E-06	3.78E-11	9.38E-13	1.06E-12	0.999985782	1.42E-10	1.92E-13	1.72E-13	1.23E-10	2.68E-08	2.31E-12	3.77E-08	3.19E-11	3.09E-11	2.17E-10	4.31E-11	3.92E-14	2.83E-11	3.10E-13	3.04E-13	8.92E-12	0	LIHC	LIHC	1
RK193_Liver	7.69E-08	2.73E-12	1.96E-09	4.74E-10	0.001400303	6.28E-13	2.17E-13	4.25E-07	1.51E-12	1.54E-14	1.14E-12	0.044388921	4.86E-10	2.87E-12	9.37E-15	0.954127226	3.66E-12	1.03E-13	2.05E-10	1.46E-10	8.07E-05	6.47E-13	8.73E-08	1.49E-10	1.94E-12	2.17E-06	7.94E-08	1.23E-11	6.87E-09	7.43E-12	7.79E-12	7.31E-13	0	LIHC	LIHC	1
RK194_Cancer	4.02E-09	1.08E-08	1.43E-05	4.85E-05	0.276955439	1.06E-07	3.15E-14	1.03E-05	7.96E-12	4.81E-10	4.36E-09	1.04E-05	2.85E-05	5.28E-11	1.33E-14	0.481411401	0.001121578	1.85E-08	8.95E-08	4.02E-05	0.215603479	9.54E-11	3.09E-06	1.88E-05	4.06E-08	0.024070222	3.43E-05	5.84E-07	0.000626795	1.54E-09	1.90E-06	3.20E-10	0	LIHC	LIHC	1
RK194_Liver	5.48E-08	1.47E-14	4.93E-11	3.91E-13	2.13E-06	5.54E-16	1.23E-14	4.29E-09	3.26E-12	6.19E-13	1.29E-12	5.10E-06	8.36E-11	1.77E-12	5.04E-14	0.999992367	1.25E-13	2.07E-14	1.21E-11	1.82E-11	4.90E-09	7.71E-13	3.33E-07	4.69E-12	3.19E-13	7.39E-10	7.53E-12	2.14E-12	1.03E-10	1.75E-15	1.07E-14	1.96E-13	0	LIHC	LIHC	1
RK195_Cancer	2.35E-08	8.78E-10	5.20E-10	2.29E-10	1.52E-05	7.32E-13	1.42E-12	7.40E-08	8.89E-13	5.99E-12	1.21E-12	7.62E-05	8.51E-10	2.46E-12	1.53E-15	0.999908392	3.66E-11	1.32E-12	2.48E-12	4.46E-12	9.75E-08	6.86E-15	4.31E-10	4.92E-12	1.28E-10	1.83E-10	6.82E-10	5.57E-14	4.13E-11	3.05E-12	5.11E-12	1.88E-12	0	LIHC	LIHC	1
RK195_Liver	3.07E-07	3.86E-13	4.43E-10	4.46E-13	2.04E-06	4.17E-15	7.04E-14	7.11E-09	5.76E-12	6.47E-12	4.58E-13	7.04E-06	8.74E-11	1.72E-11	4.86E-15	0.999990554	1.12E-15	1.30E-14	6.06E-11	8.25E-11	5.42E-09	6.82E-13	3.57E-08	5.89E-13	2.06E-12	1.11E-08	1.71E-11	2.50E-12	4.24E-10	2.42E-15	1.42E-14	3.10E-13	0	LIHC	LIHC	1
RK196_Cancer	8.83E-08	1.80E-10	1.07E-10	9.56E-11	4.36E-06	4.67E-14	4.12E-13	6.00E-08	2.33E-12	4.70E-14	3.23E-13	2.50E-06	6.47E-11	2.23E-12	1.42E-15	0.999992968	2.04E-14	4.50E-13	3.07E-11	9.81E-12	7.58E-09	3.64E-13	3.84E-09	6.25E-12	3.91E-12	9.19E-09	2.17E-09	1.73E-13	2.53E-10	2.19E-14	3.70E-13	7.36E-14	0	LIHC	LIHC	1
RK196_Liver	1.83E-07	1.99E-13	1.36E-09	3.33E-13	8.33E-06	9.94E-15	4.33E-14	2.01E-08	3.88E-11	9.11E-13	2.64E-13	5.40E-05	4.52E-11	2.49E-11	2.31E-13	0.999936583	2.84E-14	1.66E-14	1.61E-11	4.43E-11	1.27E-08	2.55E-12	8.31E-07	1.44E-11	3.08E-13	2.18E-09	6.37E-11	3.75E-12	2.42E-10	1.82E-15	9.41E-15	2.65E-13	0	LIHC	LIHC	1
RK197_Cancer	7.26E-07	4.16E-13	3.35E-11	4.48E-15	3.66E-06	8.15E-16	3.07E-14	1.80E-08	7.04E-11	9.01E-15	1.03E-13	2.69E-06	3.23E-11	1.36E-12	2.42E-14	0.999992884	1.84E-12	3.47E-14	1.69E-12	2.71E-10	1.36E-09	2.61E-13	1.86E-08	3.11E-10	1.70E-12	4.15E-09	9.93E-10	6.44E-15	1.76E-11	3.02E-15	5.70E-14	1.91E-11	0	LIHC	LIHC	1
RK197_Liver	1.78E-07	1.62E-12	9.06E-10	7.45E-12	0.000208279	3.05E-15	2.64E-14	5.27E-08	1.19E-11	2.41E-14	5.27E-13	0.000250356	3.34E-10	4.66E-12	7.01E-14	0.99953611	1.73E-13	6.25E-14	6.99E-11	4.30E-10	1.31E-07	2.49E-12	4.88E-06	1.86E-10	2.96E-12	1.02E-08	5.02E-10	1.55E-11	7.27E-10	3.86E-14	1.27E-13	6.69E-13	0	LIHC	LIHC	1
RK198_Cancer	6.81E-08	1.39E-09	1.16E-07	1.04E-07	0.000710624	1.20E-11	4.46E-10	8.84E-05	1.66E-09	7.86E-14	3.17E-12	0.000105884	6.52E-09	2.81E-10	1.11E-14	0.999048398	6.11E-10	1.32E-10	1.13E-09	4.69E-09	2.70E-06	8.56E-12	8.43E-09	1.63E-08	1.37E-09	2.75E-05	1.61E-05	1.31E-12	5.79E-08	1.15E-10	2.24E-10	9.88E-12	0	LIHC	LIHC	1
RK198_Liver	2.88E-07	1.90E-13	1.65E-09	1.28E-12	8.21E-05	1.24E-15	2.05E-13	1.14E-07	2.64E-10	6.41E-15	4.07E-13	0.000294301	2.18E-10	2.84E-11	3.93E-14	0.999622967	6.08E-13	6.70E-15	1.62E-11	3.06E-10	5.59E-08	2.04E-12	1.53E-07	7.73E-11	1.76E-12	1.73E-09	6.48E-10	6.47E-12	1.07E-09	4.67E-14	1.76E-14	5.42E-13	0	LIHC	LIHC	1
RK199_Cancer	5.25E-07	9.49E-11	1.09E-08	2.10E-09	3.17E-06	3.49E-14	3.15E-11	8.67E-08	1.38E-10	2.23E-12	6.95E-12	9.94E-07	8.20E-11	1.47E-10	2.20E-14	0.999994981	1.02E-11	1.34E-10	1.26E-10	8.84E-10	6.66E-08	1.75E-12	9.81E-09	2.96E-10	7.76E-10	1.04E-08	1.66E-08	1.31E-12	1.21E-07	9.08E-13	5.57E-11	1.75E-11	0	LIHC	LIHC	1
RK199_Liver	2.46E-08	3.00E-14	3.77E-11	1.90E-11	1.38E-06	1.56E-15	2.68E-15	1.32E-09	1.04E-13	1.43E-15	3.07E-14	4.09E-06	1.44E-11	8.87E-14	5.30E-16	0.999994485	1.76E-15	2.65E-15	8.46E-13	1.31E-12	1.59E-08	7.12E-14	2.22E-09	4.48E-13	1.21E-13	1.65E-10	9.13E-12	1.55E-13	1.85E-10	3.48E-15	7.56E-15	1.82E-14	0	LIHC	LIHC	1
RK200_Cancer	5.57E-09	1.48E-10	4.62E-08	2.83E-10	0.033064308	9.06E-13	7.40E-13	1.44E-06	8.83E-12	5.21E-12	4.30E-12	7.32E-05	1.62E-07	8.00E-11	5.12E-15	0.966858622	1.09E-09	1.24E-11	8.64E-10	1.46E-09	3.67E-07	1.49E-14	2.11E-09	4.13E-10	1.09E-09	1.20E-06	6.03E-07	2.22E-11	2.91E-08	2.76E-12	4.35E-12	1.29E-12	0	LIHC	LIHC	1
RK200_Liver	3.08E-07	7.50E-14	8.35E-10	2.98E-13	1.53E-05	1.44E-14	9.28E-14	2.25E-08	4.15E-11	3.28E-12	2.47E-13	0.000334588	8.35E-11	1.56E-11	1.12E-13	0.999649657	6.18E-14	1.80E-13	6.61E-11	7.86E-11	1.67E-08	8.34E-13	1.15E-07	1.69E-11	2.77E-12	5.03E-09	5.48E-11	5.92E-12	6.00E-10	4.00E-15	1.62E-14	8.62E-13	0	LIHC	LIHC	1
RK201_Cancer	3.72E-08	1.40E-13	5.70E-10	7.75E-12	4.55E-06	5.25E-14	3.40E-13	1.02E-07	1.21E-12	1.94E-14	5.58E-13	1.98E-05	4.89E-12	3.90E-12	1.57E-14	0.999974578	3.26E-13	4.84E-14	2.75E-11	5.92E-11	4.00E-08	1.36E-12	4.19E-09	2.89E-12	2.03E-12	9.18E-07	6.21E-10	6.09E-14	3.27E-11	2.25E-14	1.50E-13	5.88E-13	0	LIHC	LIHC	1
RK201_Liver	1.50E-08	4.21E-13	7.24E-09	1.79E-10	0.001438078	2.78E-13	1.62E-14	6.29E-07	4.07E-11	1.15E-13	3.04E-12	0.001203311	2.39E-10	7.65E-12	2.43E-14	0.99734475	4.82E-12	1.56E-14	1.30E-10	2.61E-09	4.08E-06	2.24E-12	1.88E-06	9.52E-11	5.68E-13	7.24E-06	1.80E-09	1.56E-11	5.15E-10	3.71E-14	7.37E-13	2.74E-13	0	LIHC	LIHC	1
RK202_Cancer	9.38E-10	1.71E-11	7.22E-09	5.44E-11	8.66E-05	8.82E-14	2.22E-13	2.05E-09	5.68E-13	3.90E-15	2.07E-13	1.12E-08	2.90E-09	1.45E-12	1.41E-16	0.999911612	9.85E-12	1.59E-11	1.94E-12	4.91E-11	8.20E-07	1.26E-13	4.32E-08	4.38E-10	2.42E-11	8.85E-07	4.69E-08	1.15E-12	1.33E-08	5.61E-14	2.96E-12	6.54E-12	0	LIHC	LIHC	1
RK202_Liver	1.86E-07	5.28E-13	1.04E-09	3.56E-11	6.29E-05	2.22E-15	3.10E-12	2.71E-10	3.33E-11	1.57E-14	5.16E-13	0.000353747	3.93E-09	8.86E-12	1.26E-14	0.999582362	4.41E-13	3.31E-13	5.92E-11	2.41E-11	6.40E-07	3.20E-12	1.25E-07	4.61E-09	1.24E-11	9.30E-10	1.24E-08	3.09E-11	9.51E-09	2.68E-14	7.57E-13	3.05E-12	0	LIHC	LIHC	1
RK205_Cancer	3.81E-07	4.52E-11	1.74E-08	1.53E-11	2.56E-05	4.66E-14	1.67E-12	3.34E-07	1.85E-12	9.91E-11	7.95E-13	4.95E-06	3.55E-09	1.88E-11	2.10E-15	0.99996791	3.61E-13	1.10E-11	4.07E-10	5.09E-10	4.86E-07	5.48E-13	2.14E-09	2.78E-10	1.19E-07	1.26E-08	1.48E-07	2.70E-11	1.06E-08	4.40E-13	4.82E-12	2.41E-10	0	LIHC	LIHC	1
RK205_Liver	1.73E-07	1.94E-14	4.88E-10	9.89E-13	1.03E-05	2.35E-16	1.30E-14	1.05E-08	9.04E-12	2.82E-14	3.17E-13	6.44E-06	2.77E-10	7.54E-13	3.02E-14	0.999982933	2.00E-14	2.12E-14	1.43E-11	5.91E-11	2.52E-08	3.72E-13	8.25E-08	5.23E-12	1.74E-12	1.89E-09	2.86E-10	9.42E-13	1.72E-10	3.84E-15	5.39E-14	1.93E-13	0	LIHC	LIHC	1
RK207_Liver	6.49E-07	1.91E-13	5.66E-10	3.29E-12	1.54E-05	2.93E-15	5.76E-13	1.94E-09	3.34E-11	4.10E-13	5.65E-13	4.74E-05	5.71E-10	1.60E-12	1.66E-14	0.999936296	2.44E-14	1.09E-13	5.21E-12	2.04E-11	3.85E-08	5.99E-13	2.67E-07	3.14E-11	2.70E-12	4.10E-10	2.66E-10	1.11E-12	6.19E-10	3.25E-14	2.94E-13	1.33E-12	0	LIHC	LIHC	1
RK208_Cancer	9.52E-08	4.27E-09	9.23E-06	4.67E-07	0.068000837	8.75E-11	4.63E-13	1.72E-07	5.54E-12	4.25E-09	3.61E-09	1.83E-06	3.30E-05	3.07E-11	8.49E-16	0.93144836	6.94E-08	4.41E-10	2.55E-09	9.01E-08	0.000422956	3.02E-11	1.45E-07	2.75E-09	1.11E-09	8.19E-05	4.67E-08	5.16E-09	7.05E-07	1.07E-11	5.29E-08	2.23E-10	0	LIHC	LIHC	1
RK208_Liver	9.57E-09	2.08E-12	2.68E-09	1.22E-09	0.006475478	1.86E-13	6.64E-15	4.08E-07	6.73E-13	1.19E-12	8.18E-13	2.50E-05	2.10E-09	1.77E-12	3.01E-16	0.993494281	5.46E-13	6.14E-13	9.53E-11	8.21E-11	4.75E-06	1.29E-13	5.65E-09	1.10E-11	6.85E-12	3.11E-08	1.12E-08	1.46E-11	8.65E-09	1.35E-14	1.22E-11	7.92E-14	0	LIHC	LIHC	1
RK209_Cancer	1.01E-08	7.59E-12	4.26E-10	1.03E-10	1.11E-06	5.71E-14	1.07E-14	8.10E-07	3.02E-12	1.17E-13	2.37E-13	1.32E-07	3.07E-10	2.63E-13	2.27E-15	0.999997868	3.78E-13	4.90E-14	1.69E-12	4.78E-11	4.41E-08	1.01E-13	3.10E-09	8.97E-12	3.02E-11	1.36E-08	5.34E-09	8.43E-14	1.38E-10	2.00E-13	1.90E-13	7.81E-13	0	LIHC	LIHC	1
RK210_Cancer	1.75E-07	7.83E-14	1.88E-11	1.37E-13	9.37E-07	6.45E-16	2.31E-15	1.26E-08	8.92E-13	7.47E-15	7.43E-15	1.37E-05	6.13E-12	1.38E-13	1.32E-15	0.999985162	5.11E-15	8.58E-15	3.74E-13	1.53E-12	1.26E-09	5.32E-14	6.37E-10	1.56E-13	3.93E-13	6.00E-11	5.72E-11	1.16E-14	4.40E-12	4.86E-16	1.02E-15	3.67E-15	0	LIHC	LIHC	1
RK211_Cancer	4.47E-09	1.14E-14	8.91E-12	4.61E-13	2.68E-07	3.76E-15	3.52E-16	2.09E-08	6.98E-13	4.81E-16	8.31E-14	2.76E-06	6.69E-13	1.68E-14	3.77E-17	0.999996934	1.64E-15	5.36E-16	7.75E-13	1.02E-11	4.77E-09	6.68E-14	3.49E-10	4.76E-13	3.70E-13	5.15E-09	1.01E-10	6.27E-15	1.72E-12	2.45E-15	2.43E-14	1.58E-14	0	LIHC	LIHC	1
RK211_Liver	7.35E-09	1.50E-12	3.48E-09	8.62E-12	2.78E-05	1.12E-14	4.75E-13	1.16E-07	3.90E-12	9.53E-14	2.55E-13	4.80E-05	1.39E-10	1.70E-12	7.96E-16	0.999923706	1.10E-13	2.88E-14	6.05E-12	2.36E-11	2.93E-07	3.10E-14	1.18E-08	7.25E-11	2.49E-12	2.87E-09	5.09E-09	1.56E-12	1.61E-09	1.12E-13	3.88E-14	2.03E-13	0	LIHC	LIHC	1
RK212_Cancer	4.49E-07	1.57E-10	2.39E-08	2.69E-11	6.19E-05	1.93E-16	1.75E-14	7.92E-07	4.11E-12	2.84E-14	5.36E-11	2.07E-06	2.37E-08	2.39E-11	3.59E-13	0.999934642	3.19E-12	1.91E-15	1.36E-11	3.58E-09	1.05E-09	3.32E-13	6.65E-08	2.24E-09	5.33E-11	5.21E-08	1.95E-10	3.18E-12	6.31E-10	1.96E-13	1.93E-13	1.48E-09	0	LIHC	LIHC	1
RK212_Liver	4.14E-07	7.74E-14	3.85E-10	3.35E-13	2.46E-05	3.07E-14	5.23E-14	6.57E-08	3.33E-11	5.97E-13	2.03E-13	0.00027504	4.02E-11	7.55E-12	5.22E-14	0.99969981	1.01E-13	6.45E-14	4.27E-11	6.09E-11	5.33E-08	8.69E-13	5.55E-08	4.89E-12	1.75E-13	1.06E-08	5.41E-11	2.71E-12	2.18E-10	4.06E-15	3.69E-14	6.37E-14	0	LIHC	LIHC	1
RK213_Cancer	2.40E-05	1.40E-05	2.86E-06	5.21E-05	0.000306191	5.98E-09	6.65E-06	6.37E-08	9.16E-07	2.29E-08	2.76E-07	0.000536441	1.32E-06	6.98E-09	3.78E-13	0.997919768	2.40E-08	4.97E-07	4.87E-06	1.08E-07	0.001058341	2.80E-08	3.60E-07	4.98E-05	3.98E-07	1.11E-05	4.99E-06	1.18E-09	4.01E-06	3.42E-08	7.14E-07	5.84E-09	0	LIHC	LIHC	1
RK213_Liver	7.91E-08	1.14E-11	4.39E-08	1.09E-10	0.004691431	7.57E-13	2.31E-12	1.03E-07	5.07E-10	9.13E-13	4.32E-12	0.000452647	7.45E-09	3.10E-11	2.18E-14	0.99481128	2.08E-12	5.00E-13	1.21E-09	7.00E-10	4.37E-05	7.68E-12	8.30E-08	1.85E-08	8.20E-11	9.13E-08	4.31E-07	1.93E-10	7.79E-08	6.61E-13	9.66E-11	1.08E-12	0	LIHC	LIHC	1
RK214_Liver	4.41E-07	3.83E-14	1.32E-09	2.22E-14	2.23E-06	9.01E-16	5.76E-14	1.42E-08	4.00E-11	8.05E-13	1.16E-12	3.33E-05	7.55E-11	1.86E-12	3.59E-13	0.999963836	2.53E-14	7.90E-15	1.44E-12	3.18E-11	2.54E-09	1.05E-12	1.22E-07	6.66E-12	5.47E-13	1.79E-10	1.67E-11	4.02E-13	3.84E-11	6.48E-16	1.08E-14	6.92E-13	0	LIHC	LIHC	1
RK216_Cancer	5.61E-08	2.87E-10	1.29E-09	2.61E-10	1.09E-06	5.11E-14	3.46E-13	1.65E-06	3.63E-11	4.04E-13	2.54E-12	2.12E-07	3.35E-10	2.03E-12	2.45E-13	0.999996836	5.05E-11	1.64E-11	2.93E-13	4.16E-11	1.80E-09	1.93E-14	2.11E-09	6.91E-11	1.91E-10	7.14E-11	1.47E-07	1.09E-14	6.22E-11	7.65E-13	5.75E-13	1.26E-10	0	LIHC	LIHC	1
RK216_Liver	4.08E-08	4.88E-13	2.60E-09	1.51E-11	6.81E-05	2.42E-14	2.14E-14	1.09E-08	3.19E-12	2.70E-14	2.58E-13	0.000160039	2.87E-10	1.33E-12	2.04E-15	0.999771521	9.09E-14	1.83E-14	6.98E-12	3.68E-11	2.42E-07	3.92E-13	5.56E-08	3.19E-11	1.04E-12	3.37E-09	2.00E-09	1.88E-11	2.65E-09	3.01E-14	8.51E-14	1.05E-13	0	LIHC	LIHC	1
RK217_Cancer	1.69E-07	7.74E-12	4.88E-10	9.74E-12	9.05E-08	4.70E-16	3.43E-14	5.92E-10	1.92E-12	2.19E-15	7.49E-13	9.84E-07	3.27E-11	1.46E-13	2.18E-16	0.999998752	3.71E-16	3.10E-16	1.43E-11	5.85E-12	2.76E-09	3.25E-13	1.06E-09	1.55E-11	4.53E-12	6.31E-11	5.88E-11	2.17E-13	4.34E-11	4.46E-14	3.51E-13	9.68E-14	0	LIHC	LIHC	1
RK217_Liver	1.75E-07	6.56E-13	1.44E-09	2.40E-12	4.60E-06	7.65E-15	4.83E-14	6.92E-08	4.36E-11	5.36E-13	4.26E-13	6.27E-05	3.91E-11	2.17E-12	2.39E-14	0.999932302	1.54E-14	6.97E-15	1.07E-11	5.40E-11	2.79E-08	6.91E-13	1.27E-07	6.99E-12	1.82E-12	1.06E-09	4.01E-11	1.14E-12	4.50E-10	1.47E-14	5.67E-14	3.41E-13	0	LIHC	LIHC	1
RK219_Cancer	3.40E-07	3.80E-14	6.79E-12	3.26E-13	2.24E-07	3.21E-16	1.59E-14	1.68E-09	7.08E-12	2.22E-15	1.94E-13	1.53E-05	3.12E-12	4.54E-13	6.70E-15	0.999984088	8.25E-15	6.16E-16	9.45E-13	1.04E-11	2.30E-10	5.74E-14	2.19E-09	1.09E-12	9.75E-14	1.47E-10	6.22E-12	3.35E-14	1.41E-11	2.60E-14	2.44E-15	2.62E-13	0	LIHC	LIHC	1
RK220_Cancer	3.32E-08	5.28E-12	6.01E-11	1.04E-11	2.93E-06	3.98E-14	2.29E-14	3.28E-08	7.32E-13	2.60E-15	6.12E-14	1.16E-05	9.32E-11	1.72E-12	1.48E-16	0.999985417	2.33E-12	2.89E-15	1.66E-12	1.01E-11	2.50E-09	8.98E-15	3.34E-10	5.97E-13	1.08E-12	1.59E-08	6.23E-11	1.39E-13	3.18E-10	6.40E-14	7.08E-14	4.21E-15	0	LIHC	LIHC	1
RK220_Liver	5.36E-08	1.78E-12	6.96E-10	5.17E-11	6.58E-05	7.19E-13	8.55E-14	2.42E-07	2.08E-11	9.30E-13	3.40E-13	0.000235248	8.05E-11	4.11E-11	3.15E-15	0.999697902	1.69E-14	7.56E-14	6.32E-10	1.34E-10	5.82E-07	6.05E-12	7.56E-08	8.84E-12	3.03E-12	5.22E-08	8.08E-10	3.04E-11	3.22E-09	1.15E-13	1.76E-13	2.70E-13	0	LIHC	LIHC	1
RK222_Cancer	1.76E-07	2.55E-14	6.86E-11	1.81E-11	2.04E-06	7.52E-15	3.14E-15	3.80E-08	7.53E-12	1.66E-15	2.90E-14	5.51E-05	1.14E-11	2.06E-13	2.23E-15	0.999942525	4.41E-12	1.80E-14	5.47E-13	3.95E-12	1.35E-07	4.45E-13	2.59E-09	8.95E-12	5.17E-14	1.87E-08	2.95E-10	3.40E-14	1.49E-11	2.47E-15	1.68E-14	3.53E-15	0	LIHC	LIHC	1
RK222_Liver	6.18E-07	5.24E-12	8.86E-10	1.94E-11	0.002064077	3.03E-12	9.14E-14	2.07E-06	6.40E-11	1.81E-12	1.18E-12	0.032635833	5.44E-10	1.07E-11	8.43E-14	0.965268638	4.54E-12	1.15E-13	5.55E-10	2.45E-10	2.79E-05	1.46E-12	3.42E-07	4.80E-11	1.64E-12	5.48E-07	3.66E-09	2.24E-11	2.63E-09	3.39E-13	1.24E-12	5.00E-13	0	LIHC	LIHC	1
RK223_Cancer	7.16E-09	1.15E-12	3.59E-11	3.59E-13	1.17E-06	2.38E-14	8.82E-15	3.51E-10	1.59E-13	1.05E-15	9.89E-14	6.38E-07	1.24E-11	8.91E-15	1.18E-16	0.999998139	1.80E-13	3.08E-15	5.85E-13	2.27E-12	4.22E-08	2.25E-14	1.19E-09	4.80E-12	1.43E-12	3.82E-09	5.20E-10	8.91E-15	1.48E-11	4.25E-15	2.96E-14	1.11E-13	0	LIHC	LIHC	1
RK224_Cancer	2.77E-07	1.53E-07	7.41E-06	1.39E-05	0.001458594	3.50E-07	3.88E-09	7.72E-05	2.92E-07	8.17E-10	1.18E-10	0.00311758	1.31E-07	6.30E-09	2.26E-12	0.989880708	6.19E-08	1.05E-07	8.50E-08	5.24E-07	0.000383577	2.73E-10	4.57E-08	1.30E-07	8.27E-08	0.004779281	0.000279231	7.26E-10	2.04E-07	2.40E-09	9.41E-08	9.45E-10	0	LIHC	LIHC	1
RK224_Liver	1.91E-07	8.47E-14	2.79E-10	1.85E-12	8.23E-06	1.93E-15	1.62E-13	2.63E-09	2.79E-11	3.56E-13	1.72E-13	5.95E-05	1.37E-10	4.17E-12	8.14E-15	0.999931925	3.59E-14	1.20E-14	1.18E-11	6.03E-11	7.27E-08	2.71E-13	4.15E-08	8.13E-12	1.21E-12	3.34E-08	8.19E-11	5.50E-13	1.64E-10	2.31E-15	2.39E-14	2.90E-13	0	LIHC	LIHC	1
RK226_Cancer	1.89E-06	0.000221605	9.46E-06	0.001470886	0.11654015	7.08E-06	1.85E-09	1.34E-07	1.10E-08	5.21E-07	3.09E-08	0.018128496	0.00414447	4.86E-10	1.78E-15	0.008110594	0.001362548	4.17E-05	0.000950142	6.76E-05	0.841761634	1.08E-09	9.13E-07	1.65E-05	2.45E-07	0.004825234	7.91E-05	2.37E-07	0.000569212	2.48E-07	0.001689339	4.94E-08	0	PAAD	LIHC	0
RK226_Liver	9.01E-08	5.94E-14	3.09E-09	6.60E-14	4.79E-05	1.78E-15	1.21E-13	2.80E-08	8.01E-11	5.35E-14	6.22E-13	0.000128418	6.97E-10	3.75E-12	2.43E-13	0.999823217	3.85E-13	1.13E-13	1.68E-12	2.31E-11	1.83E-08	3.52E-13	2.84E-07	6.35E-11	1.22E-12	4.82E-10	4.72E-10	2.24E-13	9.82E-11	4.42E-15	4.56E-14	1.25E-12	0	LIHC	LIHC	1
RK227_Cancer	5.53E-08	6.73E-11	7.94E-10	2.73E-11	4.90E-06	7.00E-15	1.25E-13	9.35E-09	7.71E-13	1.48E-13	1.21E-12	7.17E-07	4.48E-10	2.10E-12	5.40E-14	0.999994308	2.35E-13	2.52E-14	1.60E-12	2.70E-11	2.68E-09	4.58E-14	1.36E-09	3.43E-10	3.92E-10	1.45E-10	6.78E-10	4.62E-13	5.31E-10	2.92E-13	4.05E-14	1.46E-10	0	LIHC	LIHC	1
RK227_Liver	3.47E-08	1.58E-13	3.45E-10	3.20E-12	6.35E-06	8.09E-15	1.98E-14	4.77E-09	2.17E-12	1.24E-13	8.79E-14	6.41E-06	2.28E-10	8.68E-13	4.30E-15	0.999987063	6.60E-15	4.86E-14	1.09E-11	2.08E-11	1.37E-08	2.24E-13	1.20E-07	6.51E-12	1.84E-12	3.93E-10	2.32E-10	9.86E-13	1.79E-10	9.29E-16	2.15E-14	1.88E-13	0	LIHC	LIHC	1
RK228_Liver	1.21E-06	1.38E-12	2.70E-09	7.40E-12	4.58E-05	2.01E-14	3.81E-13	1.70E-08	4.76E-10	1.44E-12	5.34E-13	0.000229029	8.95E-10	3.71E-11	3.90E-14	0.999723613	4.42E-13	2.97E-13	5.81E-11	1.74E-10	1.21E-07	1.83E-11	2.20E-07	2.36E-10	4.70E-12	5.97E-10	1.87E-09	6.14E-11	4.85E-09	6.28E-15	1.19E-13	1.06E-12	0	LIHC	LIHC	1
RK229_Cancer	2.67E-07	1.02E-10	4.22E-10	6.29E-12	4.15E-06	1.08E-14	4.65E-12	1.91E-06	5.16E-12	5.47E-14	5.23E-13	7.84E-06	4.62E-10	7.60E-11	3.13E-14	0.999985785	1.69E-13	3.07E-13	3.73E-12	1.49E-11	2.18E-08	1.00E-12	1.99E-09	2.54E-11	8.96E-12	1.33E-08	4.41E-09	3.09E-13	1.10E-09	2.01E-13	6.37E-15	1.96E-12	0	LIHC	LIHC	1
RK229_Liver	9.24E-08	1.30E-13	7.24E-09	5.80E-13	7.12E-05	3.71E-14	1.58E-13	1.37E-07	8.74E-11	1.27E-13	2.40E-13	0.000116693	1.96E-10	2.00E-11	2.18E-13	0.999811219	6.18E-13	8.92E-14	4.52E-12	3.54E-11	2.99E-07	2.30E-12	3.74E-07	7.17E-11	1.39E-12	6.11E-10	1.43E-09	3.82E-12	1.21E-09	2.84E-15	3.94E-14	7.65E-13	0	LIHC	LIHC	1
RK230_Cancer	1.17E-07	6.64E-13	1.50E-11	1.29E-12	2.49E-07	8.49E-17	2.47E-15	2.07E-09	5.50E-12	8.33E-17	2.17E-13	1.51E-06	9.01E-12	8.91E-15	2.40E-15	0.999998114	3.54E-14	5.67E-15	3.47E-13	1.86E-12	7.02E-09	5.31E-13	2.94E-09	3.40E-12	3.88E-13	6.06E-11	2.15E-11	3.27E-15	1.12E-11	1.80E-15	1.74E-14	7.42E-14	0	LIHC	LIHC	1
RK230_Liver	2.75E-08	1.05E-13	4.42E-10	4.20E-12	4.03E-06	2.11E-15	3.57E-14	3.85E-09	9.44E-14	2.16E-15	6.27E-14	2.51E-05	7.87E-11	5.08E-13	2.43E-15	0.999970831	2.10E-14	5.44E-14	3.27E-12	6.88E-12	2.96E-08	8.58E-14	1.27E-08	1.57E-12	5.40E-13	9.03E-10	8.46E-11	9.98E-13	9.29E-10	1.32E-14	1.44E-14	5.26E-14	0	LIHC	LIHC	1
RK232_Cancer	1.89E-07	1.65E-12	7.85E-10	2.87E-12	2.23E-06	4.12E-15	7.73E-12	1.02E-07	3.00E-11	3.18E-15	1.87E-12	1.82E-06	4.81E-09	1.45E-12	6.72E-16	0.999995601	5.45E-12	6.77E-14	6.20E-12	1.04E-10	1.22E-08	2.38E-13	2.13E-09	8.62E-12	1.90E-11	3.59E-08	8.30E-09	8.52E-16	4.65E-11	2.22E-12	1.45E-11	8.19E-13	0	LIHC	LIHC	1
RK232_Liver	2.40E-08	3.76E-14	5.70E-11	2.15E-12	0.000146174	5.30E-15	5.64E-14	1.10E-08	2.81E-12	2.06E-15	2.33E-13	0.000155141	5.92E-10	3.46E-12	1.18E-14	0.999698556	7.02E-14	1.19E-14	3.19E-11	5.04E-11	2.11E-08	2.03E-13	6.31E-08	1.15E-11	3.53E-13	8.68E-09	3.05E-10	1.89E-12	5.20E-10	1.83E-14	2.81E-14	1.29E-13	0	LIHC	LIHC	1
RK233_Liver	1.10E-07	7.83E-13	1.55E-09	1.16E-12	0.000266437	8.49E-15	3.39E-14	7.11E-07	7.83E-11	3.89E-13	8.52E-13	0.000571225	4.19E-10	4.01E-11	9.54E-14	0.999159276	2.03E-13	1.61E-14	1.50E-10	3.98E-09	1.01E-07	2.88E-12	2.37E-07	5.91E-11	4.10E-12	1.89E-06	2.27E-09	1.04E-11	2.25E-09	3.09E-14	2.61E-13	1.65E-12	0	LIHC	LIHC	1
RK235_Cancer	5.19E-08	6.15E-14	2.50E-13	2.32E-11	7.34E-07	1.66E-15	1.15E-15	2.72E-09	7.04E-13	1.21E-14	2.09E-13	6.73E-08	4.62E-11	1.84E-13	2.14E-15	0.999999142	3.73E-13	5.20E-16	7.65E-13	6.45E-13	3.16E-10	5.91E-14	1.35E-10	2.43E-13	2.32E-13	1.59E-09	1.38E-11	3.39E-16	2.04E-12	2.85E-15	2.20E-13	2.62E-14	0	LIHC	LIHC	1
RK235_Liver	5.63E-08	2.43E-13	1.60E-10	1.25E-11	6.91E-05	8.87E-14	3.38E-13	1.71E-07	8.60E-12	1.75E-12	4.15E-13	0.000121843	1.57E-10	3.88E-11	2.58E-15	0.99980848	9.00E-14	3.32E-13	4.78E-10	2.08E-10	1.12E-07	1.48E-13	3.89E-08	4.05E-12	6.62E-12	1.76E-07	4.01E-10	1.66E-11	3.96E-09	2.04E-13	2.55E-13	2.96E-13	0	LIHC	LIHC	1
RK236_Cancer	2.81E-07	7.66E-10	4.60E-07	4.67E-09	3.52E-05	9.69E-14	8.20E-10	6.66E-06	3.01E-10	1.15E-11	3.24E-11	1.27E-06	6.78E-08	8.72E-10	8.88E-14	0.999946757	3.17E-10	4.20E-08	6.28E-12	1.18E-07	3.98E-07	1.06E-13	2.20E-08	3.35E-10	5.35E-08	6.34E-07	8.01E-06	4.51E-13	5.34E-08	4.07E-10	1.89E-09	1.48E-09	0	LIHC	LIHC	1
RK236_Liver	2.53E-08	3.71E-12	1.75E-09	7.31E-10	0.001714812	1.70E-13	2.72E-14	1.40E-06	5.00E-12	2.26E-13	3.17E-12	0.00042564	2.14E-09	1.45E-11	1.74E-14	0.99785032	9.04E-14	9.50E-14	3.28E-09	2.17E-09	5.27E-06	1.46E-11	1.46E-06	4.27E-10	5.81E-11	9.98E-07	3.44E-08	2.14E-10	2.93E-08	4.72E-12	2.42E-12	7.57E-13	0	LIHC	LIHC	1
RK237_Cancer	5.58E-07	5.27E-12	3.49E-09	1.45E-10	6.27E-05	8.74E-14	2.46E-14	2.84E-10	7.43E-11	4.04E-13	4.00E-13	0.001612902	1.33E-10	3.31E-12	3.10E-15	0.998323104	3.87E-15	3.72E-15	1.62E-08	1.29E-11	6.50E-07	6.38E-11	5.46E-10	6.91E-10	4.33E-12	1.09E-08	1.32E-08	1.68E-11	5.70E-10	2.70E-14	6.96E-12	2.95E-14	0	LIHC	LIHC	1
RK237_Liver	5.76E-08	3.14E-14	1.52E-09	2.34E-13	2.53E-06	7.27E-17	3.74E-15	5.00E-09	7.43E-13	9.02E-15	2.79E-13	1.43E-05	9.03E-11	4.27E-13	4.98E-14	0.999983019	2.78E-15	2.58E-15	1.01E-12	1.43E-11	3.20E-09	1.19E-13	6.08E-08	6.70E-13	4.92E-13	9.62E-11	1.74E-11	1.69E-13	7.67E-11	3.95E-15	2.38E-14	1.44E-13	0	LIHC	LIHC	1
RK240_Cancer	3.19E-07	1.52E-07	7.94E-08	3.20E-06	0.001239822	6.65E-12	7.85E-11	1.01E-08	5.04E-09	3.60E-12	7.31E-09	3.23E-05	5.12E-07	1.98E-11	4.87E-13	0.998631856	7.52E-08	1.61E-09	2.63E-09	3.90E-09	3.97E-06	1.64E-12	4.19E-09	1.12E-07	4.11E-08	8.67E-05	7.81E-07	8.67E-13	5.16E-09	7.03E-10	8.40E-08	9.24E-10	0	LIHC	LIHC	1
RK241_Cancer	2.34E-07	3.46E-11	9.53E-10	1.93E-11	1.86E-06	1.14E-14	4.05E-14	7.18E-09	1.92E-12	9.67E-15	6.86E-13	1.63E-05	1.14E-10	7.39E-14	9.06E-14	0.999981602	7.23E-13	4.14E-14	6.56E-13	8.07E-11	8.49E-09	4.20E-14	1.56E-08	3.05E-11	2.18E-12	7.89E-11	1.20E-08	1.55E-14	1.02E-10	1.45E-12	7.41E-13	2.30E-12	0	LIHC	LIHC	1
RK241_Liver	2.27E-07	7.67E-12	1.12E-09	2.20E-10	0.000816345	3.71E-12	1.26E-13	2.70E-07	1.67E-10	2.04E-12	1.90E-12	0.003807794	6.61E-10	2.21E-11	2.67E-14	0.995294651	4.33E-13	2.91E-13	2.23E-09	4.54E-10	7.99E-05	1.32E-11	5.59E-07	5.18E-10	6.46E-12	2.16E-07	1.48E-08	7.52E-11	2.84E-08	6.82E-13	1.32E-11	1.35E-12	0	LIHC	LIHC	1
RK243_Cancer	1.32E-06	3.16E-10	8.66E-09	5.43E-09	3.15E-05	8.37E-14	2.86E-11	1.31E-06	1.27E-10	1.65E-11	1.44E-11	0.0001607	9.62E-11	3.00E-10	2.01E-13	0.999804978	1.50E-12	6.67E-12	2.58E-10	5.53E-10	1.09E-07	7.29E-12	3.30E-09	3.77E-10	2.29E-10	6.93E-08	7.56E-09	6.79E-11	2.69E-08	7.34E-12	1.60E-12	3.68E-12	0	LIHC	LIHC	1
RK243_Liver	8.38E-08	8.04E-14	3.37E-10	2.60E-12	2.06E-06	3.32E-15	2.01E-13	3.59E-09	9.79E-12	3.48E-14	1.96E-13	1.85E-05	4.34E-11	1.77E-12	3.97E-15	0.999979288	8.37E-15	4.34E-14	4.01E-12	6.44E-12	1.46E-08	1.04E-12	5.04E-08	1.52E-11	1.54E-12	5.26E-10	7.73E-11	6.11E-13	1.05E-10	1.70E-14	4.93E-15	3.55E-13	0	LIHC	LIHC	1
RK244_Cancer	1.00E-07	1.40E-13	3.15E-12	6.11E-12	1.14E-06	3.81E-16	3.36E-14	7.05E-09	4.73E-12	2.12E-15	7.20E-12	7.19E-07	3.33E-11	2.52E-13	8.15E-14	0.999998021	1.52E-13	1.82E-13	2.93E-13	2.01E-10	7.20E-11	5.16E-14	7.42E-09	5.28E-12	3.90E-12	3.42E-09	1.44E-10	1.17E-14	1.23E-11	1.16E-13	1.23E-13	1.39E-11	0	LIHC	LIHC	1
RK244_Liver	8.29E-08	5.93E-14	1.75E-10	2.78E-13	1.12E-05	9.96E-16	1.29E-13	5.44E-09	1.53E-11	2.04E-13	7.34E-13	1.68E-05	2.64E-10	1.62E-12	1.20E-14	0.999971812	1.99E-14	1.58E-13	8.49E-12	3.89E-11	1.33E-08	2.27E-13	8.40E-08	1.56E-11	3.28E-12	6.90E-10	4.89E-11	1.19E-12	1.95E-10	8.73E-15	2.30E-14	8.02E-13	0	LIHC	LIHC	1
RK245_Cancer	2.26E-09	1.55E-13	4.20E-11	2.64E-11	2.38E-07	3.68E-14	1.31E-13	9.08E-10	2.08E-14	9.72E-14	2.09E-14	2.05E-07	3.14E-11	1.01E-13	1.75E-18	0.999999537	1.34E-14	5.49E-15	2.52E-12	6.94E-13	1.04E-08	5.21E-15	4.21E-11	3.95E-12	2.55E-12	6.76E-09	8.52E-10	9.25E-15	7.45E-11	2.02E-15	6.37E-14	3.19E-14	0	LIHC	LIHC	1
RK254_Cancer	2.52E-08	1.90E-10	8.13E-10	8.51E-09	2.71E-06	1.14E-11	3.70E-11	2.30E-07	1.88E-11	8.13E-12	2.41E-12	1.80E-07	1.28E-09	1.05E-11	1.02E-16	0.999995882	4.64E-09	8.78E-10	3.16E-11	1.34E-10	1.16E-07	3.97E-14	4.59E-09	3.88E-11	4.86E-10	7.74E-07	5.68E-08	3.04E-14	2.92E-09	2.96E-12	2.79E-11	2.60E-10	0	LIHC	LIHC	1
RK254_Liver	4.20E-08	1.82E-13	9.46E-10	1.98E-12	1.45E-05	1.10E-14	1.13E-13	2.37E-08	3.57E-11	1.65E-13	1.78E-13	4.84E-05	1.91E-10	1.42E-12	4.04E-15	0.999936957	4.32E-14	3.49E-14	8.45E-12	1.36E-11	7.33E-08	3.84E-13	6.51E-08	4.28E-11	2.57E-12	4.13E-09	9.64E-10	5.55E-13	2.84E-10	2.17E-14	3.74E-14	3.15E-13	0	LIHC	LIHC	1
RK255_Cancer	1.07E-08	1.16E-13	2.84E-11	7.43E-13	7.49E-07	1.50E-15	1.61E-14	2.01E-08	6.30E-14	1.30E-15	1.96E-14	1.74E-06	2.28E-12	7.78E-14	1.11E-16	0.999997449	4.97E-14	2.50E-16	3.01E-13	5.10E-13	2.17E-08	7.67E-14	4.61E-10	4.26E-13	3.71E-13	4.59E-09	7.01E-11	1.44E-15	7.34E-11	1.36E-15	5.50E-15	1.63E-14	0	LIHC	LIHC	1
RK255_Liver	1.05E-07	2.51E-12	2.54E-10	1.63E-11	1.63E-06	5.15E-15	1.00E-13	8.68E-09	6.14E-13	1.34E-13	2.20E-13	2.61E-06	3.16E-11	3.77E-13	4.43E-16	0.999995592	1.41E-15	1.54E-15	2.88E-12	4.68E-12	5.35E-08	3.26E-13	6.75E-09	2.91E-12	1.08E-12	5.81E-10	4.08E-11	5.40E-13	5.37E-10	6.05E-14	1.76E-14	1.06E-13	0	LIHC	LIHC	1
RK256_Cancer	1.10E-07	1.02E-12	2.68E-09	8.14E-11	1.47E-06	1.87E-15	5.52E-14	6.55E-09	4.49E-12	3.13E-14	2.51E-13	6.01E-07	5.32E-11	7.59E-13	3.54E-15	0.999997805	1.48E-13	3.42E-14	8.39E-12	2.92E-11	8.14E-10	2.12E-14	4.91E-09	6.74E-12	7.78E-13	1.82E-09	1.17E-09	5.49E-14	2.29E-11	1.55E-14	3.68E-14	3.04E-14	0	LIHC	LIHC	1
RK257_Cancer	5.30E-08	1.16E-12	7.24E-12	4.63E-11	2.72E-06	7.72E-15	1.49E-15	6.69E-10	6.24E-13	1.18E-15	2.52E-13	1.93E-06	1.09E-10	1.53E-13	7.61E-17	0.999995254	1.66E-14	9.39E-16	2.05E-11	9.23E-12	7.51E-09	1.11E-13	4.93E-10	4.95E-12	2.43E-12	2.80E-08	4.12E-10	2.63E-13	4.72E-11	2.32E-14	3.40E-14	4.91E-14	0	LIHC	LIHC	1
RK257_Liver	9.41E-08	1.37E-13	2.84E-10	3.18E-12	1.77E-05	7.94E-14	1.47E-13	6.09E-08	2.64E-11	2.13E-12	2.12E-13	6.73E-05	5.39E-11	2.70E-11	8.98E-15	0.999914706	5.60E-15	4.98E-14	1.43E-10	3.53E-11	7.13E-08	1.36E-12	3.67E-08	1.75E-11	2.72E-12	2.41E-08	1.09E-10	1.36E-11	1.01E-09	2.77E-15	1.85E-14	4.64E-13	0	LIHC	LIHC	1
RK258_Cancer	5.42E-07	5.79E-12	4.58E-10	6.22E-11	3.08E-05	5.81E-14	7.39E-14	1.91E-08	1.77E-11	3.32E-14	4.05E-12	4.84E-06	6.95E-10	1.50E-13	1.91E-15	0.99996279	5.27E-13	4.41E-15	9.56E-12	5.78E-11	8.67E-07	2.51E-13	2.32E-09	3.21E-11	4.45E-11	8.29E-08	3.11E-08	7.02E-14	4.25E-10	6.50E-14	3.02E-12	3.33E-13	0	LIHC	LIHC	1
RK258_Liver	7.23E-07	2.09E-13	2.81E-10	6.05E-13	0.000333409	5.34E-15	9.64E-13	1.96E-08	1.96E-11	4.93E-13	6.56E-13	0.000570979	1.52E-09	1.37E-12	2.62E-14	0.999093738	9.58E-13	8.05E-13	5.95E-11	1.58E-11	1.10E-06	6.54E-14	2.65E-08	3.76E-11	6.64E-12	2.79E-09	3.36E-09	9.03E-13	1.01E-09	3.06E-14	1.19E-12	1.96E-12	0	LIHC	LIHC	1
RK259_Cancer	2.49E-08	2.52E-11	4.43E-10	1.92E-10	7.58E-06	4.62E-15	6.21E-15	6.77E-09	4.28E-15	5.73E-16	5.25E-12	1.11E-07	2.38E-10	3.62E-14	5.24E-15	0.99999226	1.50E-11	2.86E-13	2.23E-13	1.34E-10	3.78E-10	1.36E-15	9.32E-09	1.32E-11	3.28E-11	2.19E-09	4.30E-10	2.25E-14	4.87E-11	3.62E-13	1.06E-13	8.70E-11	0	LIHC	LIHC	1
RK260_Cancer	2.92E-07	1.17E-12	7.44E-11	5.21E-13	4.11E-07	3.06E-16	2.97E-15	2.25E-09	2.71E-14	1.08E-14	3.14E-13	3.35E-07	1.52E-10	4.72E-15	1.09E-16	0.999998954	2.01E-14	8.42E-17	5.71E-12	1.64E-12	3.73E-09	2.08E-14	1.34E-09	7.91E-13	1.06E-12	2.89E-10	1.19E-11	1.30E-14	1.29E-11	6.29E-14	2.80E-14	5.42E-14	0	LIHC	LIHC	1
RK260_Liver	3.32E-07	5.37E-12	1.29E-08	4.12E-10	1.85E-05	1.19E-15	2.21E-12	2.28E-08	9.57E-12	1.22E-14	9.74E-13	9.15E-05	3.31E-09	7.78E-12	3.20E-15	0.999887966	1.83E-13	1.63E-13	2.27E-10	1.23E-10	1.53E-06	1.13E-12	2.94E-08	3.76E-10	4.28E-11	2.89E-09	1.06E-07	3.00E-11	6.94E-08	1.00E-12	1.01E-11	3.27E-13	0	LIHC	LIHC	1
RK262_Cancer	9.47E-05	2.32E-06	1.94E-06	6.55E-06	0.000389996	6.51E-11	2.84E-09	1.74E-05	3.62E-07	2.67E-10	1.47E-07	0.000163485	3.60E-09	6.24E-08	1.25E-08	0.998937155	6.76E-10	2.00E-06	5.95E-07	6.46E-06	3.35E-07	4.75E-09	0.000245657	1.29E-07	3.63E-07	1.23E-05	7.87E-05	1.47E-09	3.73E-06	4.29E-08	3.55E-05	3.79E-08	0	LIHC	LIHC	1
RK263_Cancer	6.76E-07	1.19E-11	1.54E-10	9.08E-14	1.95E-06	6.18E-17	4.48E-14	3.39E-07	4.50E-13	2.31E-15	1.47E-11	1.09E-07	4.57E-09	1.04E-12	1.67E-13	0.999996708	2.98E-13	6.24E-14	1.87E-12	2.64E-10	1.29E-09	5.82E-13	2.13E-07	4.92E-12	3.57E-11	8.27E-10	8.59E-10	2.83E-14	9.20E-10	1.36E-12	3.91E-13	1.27E-11	0	LIHC	LIHC	1
RK263_Liver	4.23E-08	2.05E-13	6.18E-10	8.85E-12	3.18E-05	1.88E-16	6.82E-14	9.49E-09	2.84E-14	1.31E-14	6.50E-13	7.59E-06	3.72E-10	8.48E-13	2.54E-15	0.999960442	1.75E-15	3.53E-14	6.52E-11	5.92E-11	7.41E-08	1.89E-13	1.87E-08	1.69E-12	6.99E-12	1.53E-09	1.51E-09	4.72E-12	4.94E-09	3.36E-14	1.25E-12	9.23E-14	0	LIHC	LIHC	1
RK264_Cancer	1.01E-07	4.64E-13	2.11E-10	2.84E-11	7.70E-07	1.70E-16	2.81E-14	2.11E-08	4.06E-13	3.53E-15	4.90E-12	1.53E-07	3.05E-10	7.69E-13	2.39E-13	0.99999894	1.39E-15	9.62E-15	8.26E-13	9.10E-11	1.10E-09	1.78E-13	1.26E-08	9.62E-13	9.13E-12	1.63E-11	3.08E-11	7.52E-13	4.48E-10	1.96E-13	1.07E-13	4.42E-13	0	LIHC	LIHC	1
RK265_Cancer	2.79E-07	2.78E-13	1.60E-11	5.17E-12	1.40E-07	3.24E-17	1.32E-13	1.65E-09	5.82E-13	8.49E-14	1.33E-13	7.38E-07	4.48E-11	4.48E-13	1.37E-15	0.999998838	4.28E-14	2.75E-15	4.61E-13	8.64E-12	2.10E-09	5.11E-14	1.02E-09	2.30E-11	9.10E-13	8.71E-11	8.98E-11	8.68E-14	4.24E-10	4.74E-14	4.22E-15	8.56E-13	0	LIHC	LIHC	1
RK265_Liver	4.66E-08	1.64E-12	2.08E-10	5.72E-12	1.09E-06	1.85E-15	1.13E-13	1.13E-09	9.58E-13	1.18E-12	6.00E-14	3.59E-06	1.05E-10	4.11E-13	1.00E-16	0.999995245	4.14E-14	5.69E-15	1.09E-11	4.92E-12	1.68E-08	3.46E-14	9.95E-09	3.57E-12	3.42E-12	4.84E-10	6.56E-11	8.94E-13	1.10E-09	2.90E-14	1.32E-14	1.92E-13	0	LIHC	LIHC	1
RK266_Cancer	1.19E-06	5.61E-11	8.80E-10	3.43E-09	0.000189272	2.17E-13	4.61E-11	8.14E-09	5.44E-11	1.18E-12	4.03E-12	1.71E-05	1.34E-08	2.22E-10	1.31E-14	0.999791368	3.47E-13	1.36E-12	3.28E-09	6.20E-11	1.61E-07	4.29E-12	2.66E-09	2.38E-10	1.01E-11	8.45E-07	8.06E-09	4.49E-12	3.69E-09	1.04E-11	9.91E-13	2.79E-13	0	LIHC	LIHC	1
RK267_Cancer	9.29E-09	3.12E-12	2.86E-09	1.87E-11	5.69E-07	1.18E-15	7.61E-15	3.13E-07	1.86E-11	2.37E-14	4.59E-14	3.19E-07	2.88E-11	5.08E-13	1.53E-16	0.999998706	1.76E-13	5.40E-13	2.97E-12	6.79E-11	3.81E-09	2.79E-14	7.47E-08	7.91E-12	3.59E-12	4.55E-10	1.14E-09	3.07E-15	1.73E-10	5.96E-14	2.08E-13	8.26E-14	0	LIHC	LIHC	1
RK267_Liver	3.19E-08	6.88E-14	2.12E-09	8.74E-13	2.47E-06	3.28E-15	1.00E-13	1.47E-07	4.51E-12	1.26E-14	1.86E-13	5.66E-05	5.65E-11	7.08E-13	4.75E-15	0.999940671	7.35E-13	1.90E-14	3.10E-13	1.74E-11	4.45E-08	6.65E-14	9.82E-09	8.82E-12	1.09E-12	7.34E-10	2.92E-10	6.40E-13	9.17E-10	2.94E-13	1.72E-14	5.13E-13	0	LIHC	LIHC	1
RK268_Cancer	9.44E-08	6.71E-12	9.04E-10	9.86E-12	1.59E-05	8.26E-13	6.18E-11	3.68E-07	6.92E-12	2.50E-13	6.26E-12	4.47E-05	4.92E-09	2.32E-11	9.92E-14	0.999938905	8.06E-11	6.73E-12	8.55E-13	2.08E-11	2.70E-08	2.54E-13	1.12E-08	2.95E-10	3.56E-10	3.99E-09	4.49E-09	6.73E-13	1.11E-09	6.64E-13	2.31E-13	1.95E-10	0	LIHC	LIHC	1
RK268_Liver	1.01E-07	2.91E-14	3.05E-09	1.46E-12	8.42E-06	4.33E-15	5.35E-14	1.16E-08	1.49E-11	2.43E-13	2.29E-13	6.60E-05	2.18E-10	3.14E-12	7.13E-14	0.99992536	1.72E-14	2.66E-14	2.16E-12	2.15E-11	1.79E-08	3.60E-13	1.02E-07	1.02E-11	4.28E-13	2.75E-10	3.76E-10	1.29E-12	2.85E-10	7.18E-16	3.72E-14	2.27E-13	0	LIHC	LIHC	1
RK269_Cancer	3.32E-07	1.06E-05	1.29E-05	0.000996619	0.146909863	6.70E-05	4.70E-07	0.000124624	2.93E-09	3.75E-07	8.88E-09	0.000467971	5.32E-06	5.62E-08	1.07E-14	0.018246349	3.58E-05	1.85E-05	1.25E-06	2.26E-05	0.351144912	1.48E-10	2.07E-08	5.02E-06	3.65E-08	0.47535652	0.005231773	3.35E-07	0.001280985	1.88E-06	5.79E-05	1.52E-09	0	STAD	LIHC	0
RK269_Liver	1.72E-06	8.16E-14	4.49E-10	3.26E-13	1.12E-05	9.73E-16	1.21E-13	4.94E-09	1.90E-10	7.04E-14	1.60E-12	0.000277926	1.42E-10	6.43E-12	3.85E-13	0.999708947	2.44E-13	4.46E-14	7.92E-12	2.00E-10	8.04E-09	2.49E-12	2.11E-07	6.22E-11	2.99E-13	3.77E-10	5.36E-11	2.96E-12	3.30E-10	3.70E-15	1.02E-13	1.25E-12	0	LIHC	LIHC	1
RK270_Cancer	1.16E-06	7.69E-12	3.33E-10	6.50E-13	1.21E-06	3.45E-14	8.55E-14	2.71E-08	5.63E-12	4.33E-14	5.75E-13	7.59E-07	1.40E-10	1.29E-12	3.62E-14	0.999996828	7.14E-13	3.16E-13	9.65E-13	1.53E-11	1.05E-08	4.67E-13	7.08E-09	1.37E-10	1.49E-10	5.81E-10	9.76E-10	1.63E-14	2.99E-11	4.96E-14	4.08E-14	7.28E-10	0	LIHC	LIHC	1
RK270_Liver	4.08E-08	4.21E-14	1.90E-10	4.14E-12	4.41E-05	1.41E-14	1.78E-14	4.20E-09	1.96E-11	8.40E-15	1.29E-13	0.000256406	3.48E-10	3.35E-13	3.97E-15	0.999699045	2.21E-13	4.64E-14	1.05E-11	1.43E-11	3.97E-07	2.52E-13	3.74E-08	5.41E-11	3.44E-13	6.39E-10	2.29E-09	2.00E-12	2.11E-10	2.41E-14	1.97E-13	1.06E-13	0	LIHC	LIHC	1
RK272_Cancer	1.60E-08	8.77E-08	2.17E-07	0.000430112	0.929663911	9.05E-08	2.44E-15	7.22E-09	2.21E-12	1.31E-10	4.64E-09	0.000127422	2.62E-05	3.75E-13	8.09E-16	0.069014813	1.72E-06	1.78E-09	8.94E-08	7.29E-07	0.000166469	1.41E-12	1.06E-07	3.07E-06	3.01E-08	0.000553994	4.94E-06	3.75E-09	2.79E-06	2.23E-09	3.15E-06	4.24E-09	0	CHOL	LIHC	0
RK272_Liver	3.02E-08	7.53E-08	2.43E-06	0.000363646	0.820034102	4.44E-07	4.63E-14	5.08E-09	3.41E-11	8.25E-10	3.38E-09	0.000171345	2.00E-05	2.53E-12	1.44E-15	0.174759386	1.96E-06	9.82E-09	2.93E-07	1.27E-06	0.000957246	1.17E-11	3.93E-07	1.82E-05	1.27E-07	0.00362907	2.41E-05	2.24E-08	1.22E-05	9.60E-10	3.65E-06	1.34E-08	0	CHOL	LIHC	0
RK277_Cancer	8.01E-05	6.66E-10	2.33E-09	3.28E-08	9.05E-06	8.43E-13	5.37E-10	6.49E-09	2.36E-08	1.30E-10	2.67E-09	0.004469719	4.49E-07	4.03E-11	1.73E-14	0.99543912	1.90E-11	1.87E-11	6.58E-10	3.78E-09	4.07E-07	1.55E-11	5.03E-11	2.50E-08	1.30E-09	9.80E-07	5.95E-08	4.39E-11	1.64E-09	1.14E-10	8.93E-10	1.07E-09	0	LIHC	LIHC	1
RK280_Cancer	1.88E-07	2.63E-12	8.02E-10	4.10E-12	5.48E-06	1.60E-16	1.74E-14	4.75E-08	7.26E-12	1.62E-12	5.57E-12	3.84E-08	5.13E-09	5.11E-13	3.98E-13	0.99999418	4.35E-10	7.90E-14	4.92E-12	2.68E-11	1.78E-08	1.21E-13	3.68E-08	2.06E-10	6.48E-13	5.73E-10	8.21E-11	2.48E-14	1.51E-10	5.22E-14	4.78E-13	1.11E-12	0	LIHC	LIHC	1
RK280_Liver	2.70E-08	4.46E-13	1.03E-09	1.09E-10	0.00192759	2.02E-13	9.09E-15	1.05E-10	1.87E-11	2.47E-15	9.61E-13	0.004077598	2.10E-08	5.64E-13	5.81E-15	0.993992584	1.01E-12	3.92E-13	6.73E-11	7.24E-11	2.07E-06	1.39E-12	2.15E-08	3.29E-09	2.34E-12	4.65E-09	7.09E-08	3.85E-11	5.81E-09	1.66E-14	1.62E-11	3.19E-13	0	LIHC	LIHC	1
RK285_Cancer	5.21E-07	1.31E-12	7.37E-11	2.78E-12	1.01E-06	5.63E-16	4.39E-13	3.57E-09	2.60E-12	1.27E-14	5.92E-13	3.03E-08	1.08E-09	6.17E-13	1.59E-15	0.999998425	5.75E-14	1.31E-14	1.57E-13	7.14E-12	2.77E-11	1.99E-13	3.84E-09	4.29E-11	2.75E-12	1.99E-09	4.48E-10	4.17E-16	4.71E-12	7.74E-14	3.07E-14	9.67E-13	0	LIHC	LIHC	1
RK285_Liver	4.15E-07	3.10E-13	3.20E-09	1.03E-12	4.91E-06	1.10E-15	2.89E-13	1.13E-09	1.66E-11	1.24E-13	3.70E-13	2.85E-05	3.45E-10	3.83E-12	1.07E-14	0.999966118	1.06E-14	2.25E-14	6.00E-12	3.03E-11	3.61E-08	6.46E-13	2.39E-08	1.35E-11	3.51E-12	3.91E-10	7.80E-11	2.75E-12	7.78E-10	5.91E-15	6.48E-14	5.39E-13	0	LIHC	LIHC	1
RK289_Cancer	1.44E-06	4.09E-10	4.55E-09	1.48E-09	0.000132422	5.35E-15	1.17E-14	3.00E-07	6.22E-11	4.11E-12	1.81E-10	3.12E-06	1.88E-10	1.30E-12	9.61E-12	0.999800906	8.15E-11	1.97E-11	5.12E-11	7.78E-10	8.49E-08	3.35E-11	6.17E-05	1.45E-10	6.79E-10	4.45E-08	2.02E-09	4.46E-13	7.71E-09	6.57E-13	6.07E-10	1.94E-11	0	LIHC	LIHC	1
RK295_Cancer	4.44E-08	1.14E-12	3.08E-10	2.43E-11	1.53E-06	9.50E-17	5.64E-16	1.61E-07	3.53E-14	7.58E-17	1.91E-11	1.62E-06	2.14E-11	2.39E-15	3.88E-15	0.999996646	1.76E-13	4.41E-15	5.01E-13	4.37E-11	9.18E-10	2.26E-15	1.69E-09	2.87E-11	1.03E-10	1.32E-09	5.75E-12	2.36E-15	9.83E-12	1.44E-12	8.94E-13	1.80E-12	0	LIHC	LIHC	1
RK295_Liver	7.48E-08	7.53E-13	2.47E-09	2.86E-12	1.15E-06	5.16E-16	7.32E-15	1.82E-07	3.60E-15	3.21E-14	2.26E-13	4.53E-06	2.00E-11	2.41E-13	4.10E-15	0.999994028	9.44E-15	1.02E-14	6.53E-12	2.30E-11	1.23E-08	2.37E-14	1.39E-08	8.00E-14	2.65E-12	2.26E-10	2.79E-11	4.00E-13	3.65E-09	5.27E-14	7.60E-14	1.37E-14	0	LIHC	LIHC	1
RK305_Cancer	1.33E-08	1.32E-13	1.35E-11	3.18E-12	1.54E-06	3.15E-14	1.59E-14	5.42E-09	1.55E-13	7.72E-15	1.35E-13	1.17E-06	1.19E-11	7.03E-14	1.83E-16	0.999997253	1.33E-13	6.38E-15	1.74E-12	5.09E-12	2.07E-09	4.90E-14	7.87E-10	9.58E-13	9.72E-13	1.07E-08	3.99E-11	3.08E-14	2.58E-11	1.65E-14	6.95E-14	5.33E-14	0	LIHC	LIHC	1
RK305_Liver	3.44E-07	2.26E-13	5.58E-10	5.19E-12	6.11E-05	1.03E-13	4.60E-13	1.63E-07	2.89E-11	2.67E-11	1.66E-12	0.000172382	1.06E-10	2.59E-11	8.63E-14	0.999765775	1.98E-14	2.65E-12	7.43E-10	1.22E-10	9.22E-08	7.47E-13	6.75E-08	5.70E-12	9.70E-12	6.35E-08	6.97E-11	1.40E-12	3.80E-10	3.15E-14	1.60E-13	2.00E-12	0	LIHC	LIHC	1
RK307_Cancer	2.58E-07	5.08E-07	3.22E-07	0.045080985	0.87484584	2.51E-06	2.40E-12	7.43E-06	2.75E-10	1.18E-09	1.42E-08	0.000101101	0.000824635	2.90E-11	8.03E-16	0.015334975	0.000131565	5.05E-08	5.70E-06	1.63E-05	0.040742961	4.28E-12	4.77E-08	2.48E-06	8.22E-09	0.022666364	3.04E-05	5.28E-08	7.35E-06	7.15E-08	0.000198048	2.08E-10	0	CHOL	LIHC	0
RK307_Liver	4.70E-07	2.77E-12	9.68E-10	7.84E-11	0.000225846	8.46E-15	1.67E-13	1.97E-09	4.47E-11	1.16E-13	1.40E-12	0.002464928	8.51E-10	5.01E-12	8.55E-14	0.997308128	2.06E-13	2.89E-12	1.76E-10	1.25E-10	5.27E-07	2.98E-12	9.09E-08	9.94E-11	4.74E-12	1.01E-09	2.74E-09	1.40E-11	1.57E-09	5.55E-14	1.62E-12	5.52E-13	0	LIHC	LIHC	1
RK308_Cancer	2.11E-10	3.51E-07	1.45E-10	7.59E-05	2.85E-05	2.39E-05	9.07E-15	1.07E-07	1.89E-13	2.80E-10	1.54E-10	3.11E-10	3.16E-08	1.62E-11	2.36E-18	8.97E-06	3.16E-07	5.49E-09	3.85E-09	2.15E-07	7.64E-05	8.35E-13	7.75E-10	2.33E-10	1.72E-10	0.999785193	9.05E-09	1.52E-11	6.95E-08	4.52E-08	2.78E-09	5.46E-10	0	STAD	LIHC	0
RK308_Liver	1.47E-07	1.25E-12	3.18E-10	1.58E-11	9.83E-05	1.47E-13	1.94E-14	2.33E-08	6.78E-11	7.11E-13	3.13E-13	0.000774331	5.73E-11	1.00E-11	1.95E-14	0.999127008	2.26E-14	4.14E-14	1.07E-09	1.02E-10	1.75E-07	2.01E-12	4.71E-08	3.84E-11	2.83E-12	4.30E-09	3.49E-10	1.47E-11	5.00E-10	4.83E-14	1.93E-13	2.36E-13	0	LIHC	LIHC	1
RK309_Cancer	2.91E-08	2.54E-07	8.17E-09	0.004248821	0.915796252	6.65E-07	2.77E-13	6.18E-06	1.84E-13	1.27E-08	2.07E-09	7.77E-07	0.00010493	1.10E-11	2.78E-17	0.043906961	2.20E-05	1.05E-07	2.37E-06	1.57E-07	0.035660882	4.03E-12	7.89E-08	4.09E-08	2.13E-08	0.000241713	1.11E-06	3.93E-09	4.64E-06	8.58E-07	1.11E-06	1.63E-11	0	CHOL	LIHC	0
RK310_Cancer	1.66E-06	2.65E-08	1.01E-05	7.85E-05	0.177052669	2.28E-08	8.10E-12	1.05E-06	6.44E-09	3.09E-10	2.70E-07	0.000234257	0.006994584	1.09E-09	1.77E-13	0.795439768	8.55E-06	2.81E-08	6.28E-07	9.43E-05	0.000210346	8.18E-09	1.00E-05	6.51E-06	2.92E-08	0.019812318	3.45E-06	7.83E-08	3.88E-05	2.22E-08	1.25E-06	7.30E-07	0	LIHC	LIHC	1
RK310_Liver	4.10E-07	1.29E-13	4.57E-10	1.30E-11	2.62E-05	2.14E-15	4.42E-14	5.65E-08	7.49E-11	1.84E-13	2.10E-13	0.000253643	4.93E-11	5.08E-12	1.89E-14	0.999719676	5.37E-15	1.30E-13	4.43E-11	4.96E-11	1.64E-08	1.39E-12	2.63E-08	5.96E-12	4.61E-12	1.03E-09	1.37E-10	9.98E-13	1.01E-10	2.47E-14	5.35E-14	4.02E-13	0	LIHC	LIHC	1
RK312_Cancer	3.27E-08	1.17E-08	2.73E-08	4.81E-05	0.953649393	5.14E-09	2.09E-14	2.18E-07	2.74E-12	3.26E-09	1.07E-09	8.49E-05	0.000302215	8.03E-12	2.38E-16	0.045406453	7.59E-09	9.29E-09	1.30E-07	3.06E-08	0.000194639	3.50E-12	4.25E-08	6.04E-08	2.11E-08	0.000311377	1.80E-06	3.54E-10	4.38E-07	1.84E-10	2.00E-08	3.06E-10	0	CHOL	LIHC	0
RK312_Liver	6.39E-07	7.16E-14	1.99E-10	2.01E-12	1.21E-05	2.93E-15	3.26E-14	8.62E-09	2.32E-11	9.16E-13	5.40E-13	2.78E-05	1.01E-10	2.38E-12	2.29E-14	0.999959187	2.81E-14	1.73E-13	1.62E-11	5.68E-11	2.19E-08	6.54E-12	2.30E-07	3.11E-12	5.97E-13	4.50E-10	1.96E-11	6.63E-12	3.54E-10	4.14E-15	8.28E-14	4.21E-13	0	LIHC	LIHC	1
RK316_Cancer	1.58E-05	0.001222376	0.003697534	0.012807432	0.078352788	0.000170209	8.33E-09	5.17E-07	1.14E-06	0.000139764	2.78E-06	0.016565081	0.002511602	1.63E-08	1.03E-12	0.0638652	0.000518107	9.97E-05	0.000513264	1.02E-05	0.816735567	3.70E-08	3.82E-07	0.000877411	1.36E-05	0.000985823	0.000267724	7.23E-05	0.000246546	2.64E-06	0.000304408	8.25E-08	0	PAAD	LIHC	0
RK316_Liver	6.05E-07	4.99E-14	1.03E-10	2.19E-12	8.73E-06	4.93E-16	3.60E-14	6.45E-09	1.20E-11	1.59E-12	1.79E-12	2.35E-05	4.37E-10	1.11E-12	4.12E-14	0.999967025	1.93E-13	1.57E-12	2.01E-11	7.16E-11	1.13E-08	1.51E-13	7.24E-08	1.14E-12	1.56E-12	1.05E-09	5.99E-11	5.27E-13	1.59E-10	3.92E-14	8.51E-14	4.36E-13	0	LIHC	LIHC	1
RK326_Cancer	5.42E-09	8.43E-12	2.43E-07	2.29E-09	0.002280064	1.51E-12	2.04E-13	4.38E-09	1.46E-12	5.96E-16	1.12E-11	5.52E-06	1.96E-08	8.16E-13	2.63E-15	0.997693768	1.02E-10	3.37E-11	1.10E-10	9.68E-10	1.31E-06	7.76E-13	7.35E-07	1.41E-09	2.32E-10	1.75E-05	7.68E-07	3.05E-12	2.43E-08	4.39E-13	3.43E-10	1.02E-12	0	LIHC	LIHC	1
RK337_Cancer	1.41E-06	2.00E-13	8.94E-11	1.94E-11	3.69E-05	2.30E-14	1.92E-13	2.49E-07	1.39E-11	4.10E-13	2.94E-12	4.25E-06	3.91E-11	5.67E-11	7.35E-13	0.999957043	2.98E-12	2.23E-12	5.66E-12	4.32E-10	3.15E-08	5.66E-12	5.57E-08	7.62E-11	1.19E-10	5.34E-08	5.91E-10	8.27E-12	1.51E-08	6.50E-14	6.22E-14	6.49E-11	0	LIHC	LIHC	1
RK337_Liver	5.86E-07	4.55E-12	8.07E-10	2.16E-09	0.00027235	5.16E-13	4.22E-12	6.04E-10	2.16E-09	4.10E-13	4.72E-12	0.002944497	4.67E-09	5.67E-10	4.63E-13	0.996775329	1.42E-13	3.94E-13	9.50E-09	1.18E-09	6.59E-06	4.20E-10	8.32E-08	7.46E-08	4.14E-11	1.50E-08	2.73E-07	4.12E-09	1.76E-07	9.52E-14	5.31E-11	2.21E-11	0	LIHC	LIHC	1
RK338_Liver	7.82E-08	2.40E-14	1.32E-10	1.63E-13	1.65E-06	1.84E-16	2.61E-15	9.79E-10	4.24E-14	7.25E-14	1.13E-13	3.23E-06	6.79E-11	5.46E-14	7.17E-15	0.999995033	7.00E-16	7.52E-15	2.24E-12	2.35E-12	4.22E-09	1.88E-14	3.58E-09	7.12E-14	4.31E-13	1.25E-10	1.07E-11	9.91E-14	9.18E-11	9.26E-16	2.15E-14	1.20E-14	0	LIHC	LIHC	1
4118819_B_RNA	1.85E-08	2.67E-06	1.57E-06	5.44E-10	0.000241334	6.40E-09	4.95E-05	0.000107593	6.04E-09	2.60E-08	9.65E-09	6.95E-10	4.12E-07	0.999520322	1.28E-06	4.21E-11	9.16E-08	3.86E-05	1.08E-07	6.51E-07	8.08E-10	2.76E-06	1.86E-06	6.20E-09	9.69E-07	3.76E-08	3.13E-10	3.52E-07	4.04E-08	1.58E-06	2.43E-11	2.83E-05	0	LAML	DLBC	0
4118819_GCB_RNA	8.02E-09	2.64E-06	1.78E-07	5.45E-06	3.03E-05	1.20E-07	0.161754988	3.36E-05	5.17E-07	3.01E-07	3.07E-07	8.55E-12	3.24E-07	0.837623489	1.64E-05	2.54E-11	1.80E-06	0.000255831	1.29E-08	5.65E-07	3.58E-12	1.12E-07	3.91E-07	2.42E-08	2.60E-06	1.87E-06	7.40E-09	1.53E-08	1.59E-08	0.000259617	1.30E-10	8.43E-06	0	LAML	DLBC	0
4122131_GCB_RNA	1.12E-09	3.80E-07	3.42E-08	3.39E-07	1.30E-06	2.88E-08	0.027856083	1.43E-05	9.17E-08	9.01E-08	9.82E-09	6.60E-13	1.51E-08	0.972106489	9.74E-07	1.41E-12	1.19E-07	1.10E-05	2.95E-09	1.24E-07	3.58E-13	1.90E-08	1.56E-08	2.70E-09	1.96E-07	3.17E-07	8.70E-10	2.95E-09	1.86E-09	7.19E-06	4.22E-12	8.67E-07	0	LAML	DLBC	0
4149880_GCB_RNA	1.26E-08	1.12E-06	1.14E-07	1.44E-05	1.17E-05	2.24E-08	0.186398998	4.33E-05	2.29E-07	4.13E-07	4.70E-08	7.68E-12	4.39E-08	0.813330389	3.73E-06	2.37E-11	9.51E-07	0.000139529	8.01E-09	1.07E-07	1.64E-12	3.53E-08	2.40E-07	6.34E-09	2.87E-06	1.52E-07	4.06E-09	1.04E-08	6.51E-09	4.54E-05	1.74E-11	6.19E-06	0	LAML	DLBC	0
4160735_GCB_RNA	4.05E-09	1.96E-06	4.30E-07	7.88E-06	3.33E-05	6.54E-08	0.129704493	9.51E-06	5.57E-07	2.63E-07	6.27E-08	1.85E-11	1.17E-07	0.869993514	2.98E-06	9.06E-12	4.50E-07	0.000136661	1.27E-08	2.52E-07	2.36E-12	5.80E-08	1.65E-07	1.08E-08	2.52E-06	1.76E-07	1.39E-08	1.55E-08	6.70E-09	0.000101959	6.57E-11	2.57E-06	0	LAML	DLBC	0
4174884_B_RNA	1.25E-08	9.76E-06	1.33E-06	3.72E-10	0.000277946	3.50E-08	0.000328953	2.39E-05	3.70E-09	1.14E-06	1.01E-08	2.62E-10	1.13E-06	0.99927799	1.32E-06	7.69E-11	4.54E-08	1.62E-05	5.85E-07	3.50E-07	8.11E-10	2.33E-06	6.42E-07	2.20E-08	4.76E-06	2.96E-08	9.37E-10	1.10E-06	7.25E-08	1.27E-06	2.28E-11	4.91E-05	0	LAML	DLBC	0
4174884_GCB_RNA	8.50E-09	5.55E-06	2.22E-07	8.73E-06	5.54E-05	4.96E-08	0.125338377	2.07E-05	2.85E-07	2.43E-07	2.85E-07	1.45E-11	3.27E-07	0.873717844	4.08E-06	1.95E-11	1.40E-06	0.00066078	1.53E-08	3.39E-07	2.37E-12	4.77E-08	2.07E-07	8.43E-09	5.47E-06	3.95E-07	6.76E-09	1.34E-08	1.76E-08	0.000170443	9.46E-11	8.81E-06	0	LAML	DLBC	0
tumor_4101316_RNA	9.11E-07	0.009273355	9.57E-05	0.000107687	0.001343638	5.07E-05	0.960070859	0.000140964	4.52E-06	0.000528265	0.000389248	6.40E-05	0.005005729	0.007169335	0.002974855	5.21E-07	0.001016526	0.000236283	0.00021758	1.19E-06	2.58E-06	7.04E-06	2.29E-08	0.009702621	0.000536246	3.23E-07	3.82E-05	0.000569087	6.58E-06	0.000317827	2.82E-07	0.000127271	0	DLBC	DLBC	1
tumor_4102009_RNA	8.35E-07	0.000721006	1.69E-06	1.64E-05	0.000198543	1.27E-06	0.990516649	0.000959794	2.58E-07	4.55E-07	6.98E-05	2.60E-07	8.91E-05	0.000355995	7.83E-06	1.48E-09	0.00338125	0.000209913	3.80E-07	7.24E-08	3.25E-08	2.57E-08	1.92E-08	8.49E-05	1.93E-05	5.01E-08	3.06E-08	2.41E-08	3.64E-07	0.00336009	5.12E-08	3.59E-06	0	DLBC	DLBC	1
tumor_4103141_RNA	3.56E-06	0.010471537	0.005223624	5.63E-06	0.093657713	5.26E-05	0.237324536	0.001206191	0.000121753	0.002136732	0.000663309	0.000111609	0.004081963	0.190819036	0.029073888	3.75E-06	0.005351995	0.059449951	0.000973067	2.12E-05	2.23E-05	0.000103827	1.10E-05	0.340444438	0.006502876	0.000216403	0.000326491	0.001673217	0.000344594	0.000791941	1.01E-06	0.008808338	0	SARC	DLBC	0
tumor_4104893_RNA	3.27E-08	0.000155923	0.00038259	2.21E-06	5.95E-05	1.23E-05	0.984680804	1.18E-05	3.43E-06	1.09E-05	0.000129977	2.85E-06	0.000477952	0.000163441	2.10E-05	2.99E-08	0.009802957	0.002110156	3.44E-06	9.05E-08	1.87E-08	1.54E-07	4.27E-08	0.00175592	0.000178513	3.80E-07	2.73E-05	2.49E-07	8.89E-08	1.11E-06	2.80E-08	4.83E-06	0	DLBC	DLBC	1
tumor_4105105_RNA	1.24E-06	0.001335618	0.000969582	1.87E-06	0.307813611	1.02E-05	0.011274063	0.000263683	8.15E-06	7.39E-05	3.93E-05	3.02E-05	0.002866201	0.647888428	0.000840528	2.62E-07	0.000426521	0.008558702	0.000683449	1.83E-05	6.08E-06	2.68E-05	1.58E-05	0.008984806	0.000531452	7.52E-05	4.80E-05	0.005878332	0.000149211	9.51E-05	1.69E-08	0.001085374	0	LAML	DLBC	0
tumor_4107137_RNA	3.90E-07	0.024434385	2.78E-05	3.22E-07	0.001018577	1.23E-05	0.796078687	6.29E-05	1.83E-06	4.90E-06	0.000285869	4.95E-05	0.072627809	0.000153103	0.000266089	5.95E-07	0.000752796	0.056137902	6.11E-06	1.37E-06	4.66E-07	2.61E-06	1.24E-07	0.047829297	0.000104554	1.35E-07	2.89E-05	1.89E-05	7.14E-07	4.32E-05	2.59E-07	4.77E-05	0	DLBC	DLBC	1
tumor_4107559_RNA	3.67E-07	0.000846674	0.002384486	5.81E-05	9.29E-05	9.88E-05	0.781652385	0.020859001	0.000685386	0.00387801	1.18E-05	6.81E-07	0.006756173	0.004174411	2.64E-05	6.84E-08	0.003582739	0.025556931	5.23E-06	6.73E-05	6.28E-07	1.01E-06	4.87E-08	0.113638381	0.034409905	1.50E-05	0.000141587	1.17E-05	3.51E-05	3.14E-05	6.23E-07	0.000976754	0	DLBC	DLBC	1
tumor_4108101_RNA	3.61E-06	0.023436854	0.013882053	0.006094923	0.002334638	0.005640932	0.704978234	0.001017081	0.000124344	0.015293698	0.007196015	0.000191481	0.000317999	0.00118615	0.042903329	7.31E-07	0.014314086	0.114920514	0.002181881	2.10E-05	1.30E-05	5.92E-05	2.67E-06	0.042022814	0.000721953	7.05E-06	0.000157664	0.000474388	3.48E-05	0.000387823	1.23E-05	6.68E-05	0	DLBC	DLBC	1
tumor_4108992_RNA	4.75E-07	0.000566796	0.006692233	1.69E-07	0.001241366	5.07E-07	0.557528181	9.78E-07	3.66E-06	6.29E-06	6.63E-05	9.72E-06	3.65E-05	0.001473926	0.003621212	2.55E-07	0.000175963	6.18E-05	3.31E-05	1.14E-07	2.30E-07	4.47E-06	5.73E-08	0.424734666	0.003035918	1.84E-07	2.85E-05	9.68E-05	1.56E-06	1.48E-05	1.92E-08	0.000563249	0	DLBC	DLBC	1
tumor_4109956_RNA	1.24E-06	7.72E-05	0.000618887	1.01E-06	0.162257002	5.67E-07	0.034213074	1.42E-05	2.85E-05	7.29E-06	6.52E-05	1.58E-05	0.003455369	0.737722595	0.000585093	5.69E-07	0.000346926	0.002991707	0.000158344	1.24E-05	6.12E-06	3.59E-05	8.74E-06	0.044867933	0.000281749	1.86E-05	6.87E-06	0.006174376	0.00021919	3.05E-05	5.42E-08	0.005776878	0	LAML	DLBC	0
tumor_4110378_RNA	3.37E-07	9.55E-05	6.83E-05	2.22E-06	0.001234316	4.11E-06	0.980759802	8.76E-06	4.97E-06	1.45E-05	5.95E-06	5.67E-07	0.000262292	0.014103017	0.002538225	6.33E-09	8.31E-05	0.000114901	4.64E-06	5.61E-07	5.45E-08	6.51E-07	1.30E-07	0.000451573	7.34E-05	6.02E-07	6.95E-06	2.60E-05	1.24E-06	5.13E-05	1.88E-08	8.18E-05	0	DLBC	DLBC	1
tumor_4110996_RNA	2.06E-06	0.000209079	6.34E-05	0.005251476	0.000399016	0.000209515	0.968520692	0.000539791	0.000731917	8.86E-05	9.39E-05	9.86E-08	0.003608067	0.009244343	5.19E-05	7.24E-08	0.005780989	0.001462441	5.26E-05	1.17E-05	2.24E-08	1.71E-06	1.68E-07	0.002590808	0.000332839	4.87E-06	6.96E-05	2.90E-06	1.41E-06	0.000247532	5.33E-06	0.000421107	0	DLBC	DLBC	1
tumor_4111326_RNA	9.11E-08	0.000529947	0.000508694	5.10E-07	0.001319404	5.95E-06	0.931955633	9.09E-05	5.75E-05	4.94E-06	6.70E-06	1.95E-06	0.0004268	0.035599813	0.000346441	2.83E-08	0.002970382	0.017608284	1.30E-06	1.05E-05	1.01E-07	9.69E-07	6.56E-07	0.004232352	0.000767373	1.73E-06	0.000265112	5.47E-05	3.83E-06	3.85E-05	7.40E-08	0.003188827	0	DLBC	DLBC	1
tumor_4112447_RNA	2.96E-06	0.001198159	0.000531765	4.66E-05	0.117753726	6.48E-05	0.283121984	0.000286369	9.59E-06	0.001485577	0.000266698	1.67E-05	0.018849117	0.376396486	0.021735405	3.37E-06	0.004625225	0.063904918	0.000308459	5.85E-06	2.27E-06	3.23E-05	5.66E-06	0.099203162	0.002370973	8.47E-07	0.001465961	0.001800063	0.000320344	0.000571694	1.70E-07	0.003612822	0	LAML	DLBC	0
tumor_4112512_RNA	2.72E-07	1.66E-05	7.56E-06	4.69E-06	3.35E-05	4.12E-07	0.968958766	8.33E-05	0.000198955	6.12E-08	1.76E-06	4.33E-08	0.000486827	0.009740444	7.97E-06	2.25E-09	0.000243432	0.019857714	3.00E-07	4.34E-06	9.47E-10	7.95E-08	7.63E-08	0.00014861	1.60E-05	1.09E-06	1.03E-05	3.26E-07	2.41E-07	2.47E-05	2.00E-08	0.000151515	0	DLBC	DLBC	1
tumor_4113191_RNA	2.09E-05	0.004951743	4.62E-05	1.58E-05	0.034193472	0.000135299	0.033094488	0.000476569	7.88E-05	0.002569004	0.002641383	0.000104582	0.154154852	0.655237808	0.011421829	6.33E-08	0.012286432	0.028736186	0.020773753	4.00E-05	1.92E-05	0.000125452	1.09E-05	0.007659198	0.002427521	0.000112301	5.61E-05	0.012482047	0.000219883	0.000315895	1.27E-06	0.015591141	0	LAML	DLBC	0
tumor_4113825_RNA	3.90E-06	6.29E-05	0.000141939	9.57E-08	0.195878411	5.19E-07	0.01498924	6.32E-05	5.76E-06	2.12E-05	6.21E-05	2.83E-06	0.012232467	0.715281546	0.003681981	8.68E-07	0.000201264	0.021405761	0.000142564	1.05E-05	7.17E-06	7.05E-05	9.68E-06	0.021926418	0.001756766	4.95E-06	5.70E-06	0.005368876	9.40E-05	7.61E-05	2.86E-08	0.006490797	0	LAML	DLBC	0
tumor_4115001_RNA	2.78E-06	0.000138987	0.000107462	1.65E-06	0.00609934	0.000268825	0.908208702	3.06E-05	4.24E-05	2.30E-05	0.00754261	2.44E-05	0.024849317	0.009239784	0.010703005	2.41E-05	0.003610823	0.006754821	5.95E-05	2.75E-06	2.09E-05	0.000102109	3.12E-06	0.017826601	0.000139999	2.47E-05	3.81E-05	0.000789156	4.03E-05	0.001954604	8.79E-07	0.001324766	0	DLBC	DLBC	1
tumor_4116738_RNA	1.53E-06	0.001312313	2.28E-05	3.62E-05	0.001554159	5.46E-05	0.865780896	0.012099758	1.04E-06	0.000696294	0.0010576	5.17E-06	0.009006731	0.011303338	0.000169136	3.09E-08	0.028329866	0.064263958	0.001038609	4.14E-05	3.34E-07	7.67E-06	4.59E-08	0.001488085	0.000631732	1.89E-05	2.69E-07	4.72E-05	2.10E-06	0.000843886	1.43E-07	0.000184209	0	DLBC	DLBC	1
tumor_4119027_RNA	1.34E-06	5.00E-06	5.77E-05	1.35E-05	0.000219209	2.19E-05	0.966588426	0.000128235	0.000136903	7.20E-06	1.70E-05	1.45E-08	0.003374614	0.010074049	9.08E-06	1.70E-07	8.75E-05	0.01775294	3.16E-06	7.00E-05	1.06E-07	3.47E-07	1.99E-07	3.83E-05	0.000189925	4.72E-06	6.98E-05	1.71E-06	7.85E-06	0.000315785	1.35E-05	0.00078978	0	DLBC	DLBC	1
tumor_4119279_RNA	6.49E-10	2.51E-06	2.75E-07	4.61E-07	5.36E-06	5.47E-07	0.999698652	1.04E-05	2.96E-08	3.44E-07	1.31E-06	1.38E-09	6.17E-06	4.43E-05	1.96E-06	4.17E-10	1.83E-05	0.000207233	1.20E-08	2.02E-09	3.15E-10	1.66E-09	4.79E-09	2.71E-07	2.43E-07	2.12E-09	8.90E-09	1.06E-08	2.61E-09	6.31E-07	8.97E-10	9.20E-07	0	DLBC	DLBC	1
tumor_4120157_RNA	8.65E-07	0.000732744	0.000196908	4.03E-06	0.000448745	7.45E-05	0.948813787	0.00013694	5.75E-06	3.32E-05	0.000864099	1.09E-06	0.001168147	0.000186067	7.59E-05	1.38E-07	0.0268238	0.012216554	6.48E-06	1.07E-06	2.52E-06	2.35E-06	2.64E-08	0.007244869	0.000621844	7.23E-07	5.87E-05	2.23E-06	2.32E-06	3.75E-05	1.41E-06	0.000234629	0	DLBC	DLBC	1
tumor_4120193_RNA	8.95E-05	0.198351376	0.000662898	0.000291023	0.013890252	6.59E-05	0.479276636	0.013445155	5.21E-05	0.00306175	0.002343142	0.000170239	0.008527816	0.166038329	0.008305066	2.37E-06	0.002423186	0.001053168	0.028539974	5.82E-05	1.36E-05	0.000129194	1.46E-07	0.044794923	0.015620534	2.78E-05	3.87E-05	0.00837982	0.000525953	0.002466561	2.19E-07	0.001354478	0	DLBC	DLBC	1
tumor_4121361_RNA	2.89E-06	0.000190582	0.001014237	2.24E-05	0.14127087	1.40E-05	0.35341941	0.00019607	0.000141065	0.000111461	0.000199536	9.38E-05	0.00201919	0.245220342	0.010515424	8.78E-07	0.001639732	0.010548823	0.000284253	6.65E-06	7.61E-06	4.03E-05	2.65E-06	0.227948772	0.000758034	4.36E-05	0.000322934	0.001470726	0.000180095	0.000201022	1.04E-07	0.002112586	0	DLBC	DLBC	1
tumor_4122063_RNA	1.08E-07	2.96E-05	4.86E-05	3.44E-06	0.000332686	4.01E-07	0.972477758	0.00385788	9.96E-06	1.69E-06	1.54E-05	3.39E-08	0.000202311	0.021349427	2.66E-05	6.82E-09	2.59E-06	1.33E-05	1.16E-06	2.63E-06	4.17E-09	5.69E-07	1.44E-07	0.000171992	0.000273747	7.37E-06	1.85E-06	4.91E-07	6.92E-07	5.35E-05	3.05E-09	0.001114134	0	DLBC	DLBC	1
tumor_4124188_RNA	7.27E-08	0.000176429	1.79E-05	5.79E-06	6.72E-05	1.99E-05	0.998225182	1.18E-05	1.23E-06	6.32E-05	4.79E-05	1.42E-06	4.08E-05	4.21E-05	4.00E-06	2.57E-08	0.000222726	0.000399163	1.45E-06	4.08E-08	1.53E-08	2.57E-08	4.23E-10	0.000565651	8.28E-05	1.45E-07	7.33E-07	1.95E-07	1.91E-08	1.26E-06	5.10E-08	7.36E-07	0	DLBC	DLBC	1
tumor_4124542_RNA	5.97E-06	0.004160814	0.004419288	3.52E-05	0.107686833	6.46E-05	0.005252826	0.000227887	7.15E-05	0.001260324	0.00010445	0.000141809	0.002625961	0.780294237	0.009827962	3.85E-06	0.000919545	0.014814769	0.002977122	3.08E-05	1.16E-05	0.000353911	1.42E-05	0.033586863	0.001244806	1.45E-05	8.20E-05	0.027984382	0.000637345	0.000431309	1.86E-07	0.000713027	0	LAML	DLBC	0
tumor_4124791_RNA	9.47E-08	0.000554919	2.78E-05	0.000220631	0.001678612	2.14E-06	0.931492562	1.69E-06	4.63E-07	3.69E-05	2.17E-06	7.23E-05	0.002616408	0.013964492	7.47E-05	3.76E-08	0.024363841	0.023825592	3.88E-07	1.07E-07	3.42E-06	2.37E-08	2.11E-07	0.000378324	2.21E-05	5.94E-10	2.26E-05	5.76E-05	0.000238625	0.000326315	1.85E-07	1.46E-05	0	DLBC	DLBC	1
tumor_4125240_RNA	5.62E-06	0.001201517	1.46E-05	8.83E-05	8.69E-05	4.82E-05	0.893018208	0.032494136	0.002951395	9.02E-05	1.65E-05	2.29E-08	0.000144324	0.057652775	6.71E-05	3.41E-08	4.89E-05	0.003452336	5.09E-06	0.000166368	1.56E-08	6.74E-06	8.55E-08	0.000557159	0.002119351	2.22E-06	3.68E-05	5.01E-07	7.74E-06	0.003010953	4.67E-06	0.002701265	0	DLBC	DLBC	1
tumor_4127766_RNA	4.64E-08	0.000211038	6.40E-05	8.90E-05	0.00647165	0.369211028	0.018179748	0.157830571	8.30E-06	1.36E-05	1.07E-05	2.95E-06	0.390682826	0.000653476	2.01E-06	7.56E-08	0.038348017	0.01657616	5.79E-06	1.99E-05	2.70E-06	5.56E-08	4.51E-07	0.000105451	2.49E-05	4.81E-05	0.001009541	1.98E-07	2.73E-06	0.000356165	1.17E-05	5.71E-05	0	KIRP	DLBC	0
tumor_4128477_RNA	2.72E-06	0.003437275	0.000201164	1.56E-05	0.004344532	2.90E-06	0.68808026	7.93E-06	3.24E-05	7.36E-05	0.000107615	1.09E-05	0.007114907	0.048192043	0.001939612	8.23E-07	0.000160763	0.002008521	8.82E-05	1.42E-06	5.19E-07	1.40E-05	5.82E-07	0.240413274	0.001098562	2.47E-06	8.40E-05	0.000831363	3.07E-05	0.000540018	4.38E-08	0.001161243	0	DLBC	DLBC	1
tumor_4128852_RNA	3.14E-08	0.000588901	1.71E-06	1.42E-05	0.00267483	2.08E-06	0.9411853	3.29E-06	2.64E-07	5.91E-06	8.75E-06	6.61E-07	8.85E-05	0.05329802	0.00044307	2.15E-09	1.13E-05	0.000988688	4.27E-05	1.14E-07	6.99E-09	6.80E-08	6.75E-09	0.000356946	5.51E-05	9.07E-08	3.10E-06	2.93E-05	5.27E-07	8.98E-05	5.18E-09	0.000106779	0	DLBC	DLBC	1
tumor_4130003_RNA	7.87E-09	2.97E-05	1.22E-05	1.53E-06	1.83E-05	2.67E-06	0.995742102	0.001645573	1.20E-05	9.25E-06	4.37E-06	6.67E-09	9.29E-05	0.000737485	4.01E-05	3.54E-09	0.000315018	0.001114868	2.39E-08	1.14E-06	2.43E-08	1.52E-08	3.37E-08	0.00015772	3.11E-05	1.20E-06	5.93E-06	5.64E-09	3.48E-08	1.12E-05	8.35E-08	1.33E-05	0	DLBC	DLBC	1
tumor_4130194_RNA	1.18E-07	0.000131186	0.000167261	2.77E-06	0.000127421	5.91E-06	0.995169278	1.27E-06	1.50E-05	3.67E-05	1.77E-05	3.93E-08	0.000103714	2.18E-05	2.07E-05	5.96E-08	0.002316713	0.000775571	2.36E-07	6.47E-08	1.06E-07	1.21E-06	8.26E-08	0.000599747	0.000179775	1.81E-07	1.50E-05	3.59E-07	1.01E-06	1.40E-06	6.15E-08	0.000287645	0	DLBC	DLBC	1
tumor_4131095_RNA	2.70E-06	0.02420402	0.006095248	0.000175763	0.022305503	0.000191398	0.701750305	0.000532119	9.33E-05	0.001256315	0.00049961	5.12E-05	0.006801982	0.028589701	0.028604461	4.10E-07	0.035904972	0.005594398	0.001164275	5.11E-06	6.54E-06	1.51E-05	1.42E-06	0.131786852	0.001981795	1.45E-05	0.000274149	0.00076256	3.60E-05	0.000953589	1.31E-06	0.000343356	0	DLBC	DLBC	1
tumor_4131257_RNA	9.38E-05	0.069129325	0.002497695	0.000122865	0.003700233	0.000595051	0.00882281	0.015580606	0.001564226	0.008524023	0.003094183	0.001812941	0.006470322	0.00797895	0.632620848	1.17E-05	0.000691274	0.000739087	0.05230508	6.27E-05	0.000302085	0.002903302	5.82E-07	0.167979938	0.000919905	1.57E-05	2.64E-05	0.01086476	1.33E-05	0.000245537	7.48E-07	0.000310105	0	LGG	DLBC	0
tumor_4131744_RNA	1.92E-08	4.10E-05	5.98E-06	4.75E-07	1.16E-05	9.20E-07	0.998735182	3.27E-06	1.31E-06	7.98E-06	2.11E-05	1.39E-07	5.20E-05	0.000111607	1.90E-05	5.49E-09	2.69E-05	0.000100166	3.62E-07	6.17E-09	1.07E-09	7.18E-08	2.35E-09	0.000840393	1.72E-05	8.54E-08	1.84E-07	4.18E-08	3.46E-09	3.19E-07	2.69E-09	2.65E-06	0	DLBC	DLBC	1
tumor_4133263_RNA	2.61E-07	4.20E-05	0.000228081	4.29E-06	0.000226335	3.95E-06	0.98771362	0.003795148	4.76E-05	5.91E-06	6.81E-06	4.53E-08	0.000398569	0.004094397	2.30E-05	8.45E-09	0.000191403	0.000340305	4.35E-07	8.34E-06	1.29E-08	1.44E-06	9.84E-08	0.000504903	0.000498145	2.68E-06	4.32E-06	6.16E-07	1.56E-06	0.000240245	5.10E-07	0.001614929	0	DLBC	DLBC	1
tumor_4133511_RNA	3.57E-06	9.68E-05	0.000299728	5.65E-05	1.81E-05	3.50E-06	0.972325272	0.002771843	0.001016014	2.87E-05	8.47E-05	7.88E-09	0.000417276	0.011919514	0.00030655	1.65E-07	0.004027141	0.00186037	1.02E-05	1.41E-05	1.11E-08	1.94E-05	1.89E-07	0.00255376	0.000488729	4.57E-07	1.95E-05	3.60E-06	1.45E-06	2.16E-05	8.55E-08	0.001631211	0	DLBC	DLBC	1
tumor_4134005_RNA	2.32E-05	0.034748419	0.023648855	2.18E-05	0.10472007	1.90E-05	0.166319976	4.65E-05	9.87E-05	1.20E-05	0.001027395	0.000559676	0.001582262	0.078761309	0.069952648	4.64E-06	0.029494194	0.003041338	0.016250606	0.000145329	1.67E-05	0.000165358	3.43E-05	0.443889986	0.000695579	0.003478251	0.001133738	0.004843785	0.000116517	0.000236325	3.58E-07	0.014911145	0	SARC	DLBC	0
tumor_4134434_RNA	2.90E-08	0.000145396	0.00197662	3.13E-06	0.000198973	2.99E-05	0.981563334	3.55E-06	9.58E-08	7.59E-05	1.32E-05	1.83E-07	3.74E-05	1.93E-05	9.70E-07	2.64E-07	0.004724796	0.010521684	1.99E-06	3.94E-08	2.98E-07	1.82E-08	6.21E-08	0.000477991	0.000167761	1.93E-08	8.78E-06	1.41E-07	1.83E-05	4.40E-06	7.91E-08	5.36E-06	0	DLBC	DLBC	1
tumor_4135099_RNA	2.70E-07	6.16E-05	4.12E-06	8.63E-06	5.48E-05	6.58E-06	0.975914355	0.000167409	1.09E-05	1.10E-05	7.99E-07	2.48E-06	3.95E-05	0.022868738	0.000564335	1.47E-09	3.04E-06	2.89E-05	1.35E-05	4.42E-08	6.40E-10	1.12E-06	8.01E-10	0.000197353	9.78E-06	6.50E-08	6.27E-08	1.04E-06	2.07E-09	2.61E-05	6.20E-10	3.41E-06	0	DLBC	DLBC	1
tumor_4135350_RNA	2.38E-08	1.41E-06	1.33E-06	8.86E-06	1.74E-05	4.04E-07	0.996326555	5.73E-05	5.71E-06	2.39E-06	3.80E-05	1.21E-08	2.12E-06	0.001185386	0.000156492	4.94E-09	0.000100944	0.00144248	1.35E-07	3.32E-07	1.24E-09	3.41E-08	9.57E-10	0.000197944	7.78E-05	8.74E-06	1.40E-06	6.77E-08	1.77E-08	0.000145121	2.17E-09	0.000221597	0	DLBC	DLBC	1
tumor_4138527_RNA	8.47E-07	6.85E-05	0.001218619	1.65E-05	0.001720645	3.66E-05	0.976966287	0.000115825	0.000143713	0.000131071	7.99E-05	8.77E-06	0.000699226	0.002543133	0.000230672	1.86E-07	0.001700569	0.000497761	3.45E-06	2.72E-06	1.07E-06	3.38E-06	1.23E-07	0.010237388	0.00313702	1.80E-07	0.000235524	1.33E-05	4.67E-06	4.16E-05	2.52E-07	0.000140628	0	DLBC	DLBC	1
tumor_4138885_RNA	1.80E-05	0.003434698	0.002418463	4.85E-06	0.049998968	6.71E-05	0.031926623	3.50E-05	0.000131847	0.006462692	0.000217221	9.38E-05	0.001859188	0.182335675	0.0156994	1.51E-05	0.000982905	0.099914486	0.00109885	2.21E-06	4.07E-05	0.000257724	6.60E-06	0.578940474	0.003930398	4.90E-05	9.70E-05	0.015701593	0.000716542	0.000158898	5.12E-08	0.003384052	0	SARC	DLBC	0
tumor_4139696_RNA	6.38E-05	0.014076894	0.000875669	0.000913366	0.024304616	2.39E-05	0.634359922	0.000185496	7.65E-05	0.000161836	0.000275208	1.13E-05	0.07391785	0.205214487	0.001402715	5.37E-06	0.000482638	0.006896139	0.001252818	1.51E-05	1.88E-07	0.000113521	0.000100706	0.025679113	0.00261659	6.37E-05	0.000114058	0.001807001	5.69E-05	0.000154298	8.72E-08	0.004778166	0	DLBC	DLBC	1
tumor_4140531_RNA	2.99E-06	0.437620359	0.401435501	0.000736481	0.008157023	0.002946404	0.057255227	0.004401984	0.000565264	0.00143995	0.001455853	9.62E-06	0.00017002	0.000455427	0.00067761	1.99E-06	0.026866871	0.001641197	0.00084237	1.52E-05	0.001095045	1.33E-05	3.50E-07	0.045201296	0.006798918	2.66E-05	1.90E-05	8.11E-05	8.89E-06	3.06E-05	1.07E-05	1.69E-05	0	BLCA	DLBC	0
tumor_4142267_RNA	1.43E-08	1.28E-07	2.29E-10	0.000141119	1.29E-08	2.18E-08	0.000257815	9.37E-06	1.75E-06	2.00E-08	8.18E-10	2.27E-11	8.58E-08	0.999541948	1.32E-09	2.56E-11	5.69E-07	3.96E-05	1.10E-08	8.23E-08	8.55E-12	4.17E-09	8.51E-10	2.26E-06	2.68E-06	6.96E-08	2.33E-10	5.63E-09	2.41E-07	1.02E-06	1.12E-11	1.13E-06	0	LAML	DLBC	0
tumor_4145056_RNA	2.04E-05	0.001525264	0.001745632	1.87E-06	0.616600173	3.86E-05	0.006479486	0.000147974	2.36E-06	0.000674079	0.00032125	3.63E-05	0.018144145	0.202090646	0.00220044	9.12E-06	0.00036015	0.021928774	0.002220156	1.44E-05	1.99E-05	0.000364529	4.52E-05	0.092089776	0.001460872	3.02E-06	0.000119023	0.027526094	0.000896641	0.00014721	9.95E-08	0.002766418	0	CHOL	DLBC	0
tumor_4145528_RNA	1.41E-06	0.007512561	3.68E-06	0.000183305	0.00013429	0.000217469	0.849458629	2.03E-05	2.35E-06	0.000310196	0.000888015	5.51E-05	0.000610396	0.001023567	3.78E-05	1.34E-08	0.074478244	0.043292145	0.00215568	7.08E-07	9.29E-07	2.02E-06	3.83E-08	0.017922413	0.001366768	1.81E-06	1.06E-05	2.09E-05	1.17E-06	2.42E-05	3.31E-07	0.00026303	0	DLBC	DLBC	1
tumor_4146289_RNA	6.98E-10	0.000112948	5.04E-06	2.68E-05	1.87E-05	8.36E-05	1.72E-06	6.84E-05	1.57E-06	1.09E-07	7.54E-07	9.14E-08	2.68E-05	6.67E-06	6.24E-05	1.62E-09	0.000571165	5.60E-07	8.67E-05	4.67E-07	3.14E-08	4.77E-06	5.75E-07	0.998595886	2.98E-06	5.86E-06	0.00028592	4.69E-07	1.75E-07	6.28E-06	1.12E-08	2.25E-05	0	SARC	DLBC	0
tumor_4147081_RNA	1.38E-06	0.006653622	5.49E-05	6.76E-06	0.016968972	9.68E-06	0.851748798	2.58E-05	2.52E-07	1.52E-05	9.35E-05	2.38E-07	0.004816893	0.075044963	0.000759043	1.39E-07	0.000218312	0.036713588	5.39E-05	1.96E-06	8.95E-08	3.72E-06	9.70E-07	0.001057393	0.000179505	1.43E-06	2.04E-06	0.000522403	3.60E-05	0.000333715	1.67E-08	0.004674801	0	DLBC	DLBC	1
tumor_4147968_RNA	0.000123165	0.361430988	0.011344575	1.60E-05	0.004601951	0.000521393	0.068011264	0.000248104	0.000343317	0.004011798	0.003724319	0.00031719	6.70E-05	0.016372344	0.24898764	8.37E-06	0.000465913	0.000924126	0.00226373	5.93E-07	1.60E-05	0.002368183	3.27E-07	0.26810046	0.004488462	4.67E-07	8.94E-05	0.000917194	8.40E-06	1.09E-05	1.58E-07	0.000216283	0	BLCA	DLBC	0
tumor_4148537_RNA	4.54E-06	0.006893825	0.001151721	4.32E-06	0.009019889	1.49E-05	0.690123913	1.63E-05	8.91E-06	0.000460769	0.000182845	7.40E-05	0.001657936	0.011344167	0.01505513	1.87E-06	0.000804067	0.007362753	0.000781279	2.73E-07	3.37E-06	1.76E-05	1.32E-06	0.250813706	0.000976308	7.24E-07	8.80E-05	0.000163326	2.37E-05	6.56E-05	9.25E-08	0.002882811	0	DLBC	DLBC	1
tumor_4149246_RNA	4.34E-06	0.002801903	0.002529392	1.55E-05	0.086099375	6.65E-06	0.217698679	8.27E-05	2.37E-05	0.000617412	0.00060502	2.09E-05	0.011357056	0.334861802	0.005298346	1.34E-06	0.001276407	0.087956558	0.002353813	1.83E-05	6.54E-06	4.21E-05	5.71E-06	0.221901917	0.002649362	1.65E-05	5.70E-05	0.014097101	0.000512986	0.000563533	3.21E-07	0.006517674	0	LAML	DLBC	0
tumor_4157186_RNA	7.79E-07	0.00237453	0.00317373	0.00060318	0.007635444	0.000170358	0.83522768	4.27E-05	7.87E-06	0.028317013	0.000258079	9.75E-05	0.009293343	0.002290268	0.000574409	8.36E-07	0.030614145	0.042634846	0.000362815	2.27E-06	4.80E-06	1.56E-06	5.38E-07	0.030679881	0.001827971	6.48E-08	0.000221564	0.002199474	0.0001234	0.001224484	1.29E-06	3.32E-05	0	DLBC	DLBC	1
tumor_4158268_RNA	1.13E-05	0.000798009	0.008491761	2.38E-06	0.133880924	6.56E-06	0.018339773	0.000108638	0.001848779	0.000125075	0.000160753	0.000130556	0.002652751	0.253046145	0.052565449	5.77E-06	0.000653486	0.000722972	0.000317837	0.000129255	0.000228556	0.00024632	9.54E-06	0.439927108	0.002296664	2.59E-05	8.46E-05	0.07715272	0.000128495	6.70E-05	3.03E-07	0.005834593	0	SARC	DLBC	0
tumor_4158726_RNA	8.19E-07	0.080572487	9.56E-05	2.02E-05	0.142477588	0.000390985	4.21E-05	0.000447672	2.93E-06	8.18E-05	9.43E-05	7.55E-05	0.001283848	0.150949595	0.105963971	1.11E-06	6.18E-05	2.20E-05	0.00734832	5.16E-06	1.50E-05	0.004527488	0.000262544	0.450592286	0.000241994	1.47E-05	0.001115445	0.049343283	0.000192626	2.52E-05	2.33E-09	0.003731649	0	SARC	DLBC	0
tumor_4159170_RNA	3.85E-07	0.000449844	0.000203498	1.01E-06	0.062177104	2.80E-05	0.026335143	0.000156034	7.72E-06	0.000224848	3.00E-05	1.55E-05	0.004688536	0.849588668	0.00519301	3.52E-07	0.003768523	0.020854863	4.94E-05	3.26E-06	1.95E-06	1.39E-05	3.55E-06	0.023152238	0.000212031	1.10E-06	0.000156482	0.001380336	0.000205651	9.37E-05	6.77E-08	0.001003128	0	LAML	DLBC	0
tumor_4160468_RNA	1.24E-06	0.005176194	0.003332457	8.38E-06	0.021548966	3.32E-05	0.490912835	8.89E-05	2.81E-05	0.002165112	0.000626423	3.46E-05	0.002958505	0.101923424	0.118425518	9.49E-07	0.004425234	0.021299104	0.000489374	4.38E-06	7.25E-06	3.20E-05	2.62E-06	0.219293675	0.001517529	1.59E-05	0.000191679	0.001729674	6.40E-05	0.000425234	1.10E-07	0.003237541	0	DLBC	DLBC	1
tumor_4161781_RNA	1.86E-05	0.00714939	0.000310453	0.000773063	0.000245057	6.25E-05	0.808177686	4.30E-05	4.74E-06	0.00086093	0.006541834	1.44E-05	0.00395592	0.009794444	0.003684382	2.32E-06	0.003936473	0.00048062	0.001667899	3.36E-06	1.55E-07	5.22E-05	3.70E-07	0.145784497	0.002634625	5.03E-06	2.09E-05	9.83E-05	8.70E-06	0.000527478	6.58E-07	0.003140008	0	DLBC	DLBC	1
tumor_4163639_RNA	5.20E-06	0.002779791	0.19004723	0.000598151	0.046847202	0.002120291	0.716754931	0.000502928	0.000223201	0.000967486	0.000516554	0.000463582	0.000921393	0.002036312	9.99E-05	7.48E-06	0.001947166	0.002528417	0.001042538	2.90E-05	8.05E-05	4.14E-06	1.54E-05	0.026243902	0.000831234	4.03E-05	0.000640205	0.001517189	0.000108112	5.58E-05	3.99E-06	2.06E-05	0	DLBC	DLBC	1
tumor_4165379_RNA	2.11E-06	0.000499334	0.000163193	1.72E-06	0.032546805	3.28E-05	0.002708618	0.000328905	3.11E-05	0.000750389	6.01E-05	1.49E-05	0.002383103	0.844939826	0.013174883	1.38E-06	0.000126612	0.00092953	0.000801767	1.89E-05	6.37E-06	0.000993343	5.62E-06	0.071815635	0.001061017	6.40E-06	7.31E-05	0.023630481	0.000389737	3.78E-05	8.32E-08	0.002464329	0	LAML	DLBC	0
tumor_4166151_RNA	1.88E-07	2.71E-05	3.07E-05	1.90E-05	0.004782609	0.666773588	0.010369695	0.028689091	6.02E-06	0.000945163	7.60E-05	4.11E-06	0.222208439	0.00068458	2.51E-08	3.82E-07	0.004336071	0.00819853	1.12E-05	0.000559227	0.000264529	1.50E-07	7.12E-07	1.73E-05	1.25E-05	0.051250673	7.16E-05	4.77E-07	2.54E-05	6.07E-05	0.000297586	0.000276546	0	COADREAD	DLBC	0
tumor_4166503_RNA	1.09E-06	0.003515147	0.000863509	5.42E-06	0.268358804	1.79E-05	0.119032626	0.000114575	8.65E-06	2.69E-05	0.000156404	1.44E-05	0.014824227	0.347892929	0.019744996	6.03E-07	0.000403015	0.012054476	0.000393934	2.68E-06	3.62E-06	6.41E-05	6.14E-06	0.205299115	0.000639428	1.20E-06	0.000634516	0.00107267	3.76E-05	0.000581485	3.83E-08	0.004227747	0	LAML	DLBC	0
tumor_4166706_RNA	7.26E-07	0.000977965	0.000742007	8.80E-06	0.041908729	3.83E-05	0.042553057	7.33E-05	1.68E-05	0.001038586	5.20E-05	3.11E-05	0.007756971	0.780556937	0.018494143	1.20E-06	0.0010815	0.007576953	0.000373744	6.88E-06	1.57E-06	8.02E-05	1.05E-05	0.087938235	0.001315572	5.48E-06	0.000365388	0.0027794	0.000326357	0.000325678	1.54E-07	0.003561858	0	LAML	DLBC	0
tumor_4170686_RNA	2.27E-06	0.003151271	0.014919742	4.72E-06	0.027998641	1.12E-05	0.002223565	5.45E-05	7.98E-05	0.000469417	0.000101548	0.000103117	0.004034051	0.097758935	0.032406862	2.72E-06	0.000702824	0.002619478	0.002056676	1.54E-05	2.70E-05	0.000356317	5.87E-06	0.749357593	0.005270443	3.35E-06	0.000421701	0.051645352	0.00024893	0.000149797	1.17E-07	0.003796863	0	SARC	DLBC	0
tumor_4171706_RNA	2.46E-07	0.000206769	0.001147818	5.03E-07	0.019267881	1.36E-06	0.005553772	1.79E-05	2.31E-06	0.000115355	5.97E-05	0.000108814	0.000373329	0.001172199	0.014462836	4.80E-07	0.000549597	0.000205418	0.000583444	7.58E-07	2.18E-05	2.34E-05	2.75E-07	0.954114766	0.001164247	4.64E-07	0.000159658	0.000538789	1.64E-05	2.97E-06	5.80E-08	0.000126658	0	SARC	DLBC	0
tumor_4172511_RNA	0.000371735	0.001375616	5.34E-06	5.32E-06	0.001328794	1.66E-07	0.110795404	7.89E-05	0.000422222	3.98E-06	0.002324322	0.000108187	0.00529794	0.010047515	0.159251406	6.66E-06	0.001327002	0.001799548	0.000100096	8.54E-06	2.07E-06	2.48E-05	1.73E-08	0.59759879	0.098587029	3.87E-08	3.35E-07	0.000217869	1.39E-05	0.003013496	1.63E-07	0.005882766	0	SARC	DLBC	0
tumor_4174905_RNA	1.45E-06	0.001448829	0.000714174	2.85E-06	0.193773513	2.12E-05	0.007046461	0.000141729	2.49E-05	0.000151813	0.000279742	3.96E-05	0.011067314	0.122808009	0.015017953	1.26E-06	0.001823832	0.014751904	0.000266265	6.53E-06	1.41E-05	0.000105668	2.12E-05	0.60682715	0.000660328	9.16E-06	0.000176875	0.018359856	0.000436996	0.000119117	7.08E-08	0.003880201	0	SARC	DLBC	0
tumor_4175837_RNA	4.12E-06	0.002888793	0.000440584	1.77E-06	0.015525604	1.59E-05	0.731194162	3.87E-05	1.64E-05	0.000298983	0.000197238	3.35E-05	0.004493892	0.091865906	0.111563933	2.36E-06	0.000384259	0.005278024	4.62E-05	2.16E-07	5.80E-06	6.99E-05	2.96E-06	0.023658559	0.000833301	2.37E-07	3.99E-06	0.008084738	0.000472253	0.000120018	1.47E-08	0.002457565	0	DLBC	DLBC	1
tumor_4176133_RNA	3.80E-08	1.12E-05	1.98E-07	1.31E-07	9.00E-06	6.74E-08	0.9996626	2.80E-06	6.51E-08	2.29E-06	1.19E-05	5.26E-08	5.77E-06	6.56E-05	1.64E-06	1.16E-09	7.06E-06	0.000120508	3.50E-07	1.12E-08	4.07E-09	2.31E-08	7.39E-09	6.99E-05	2.36E-05	9.47E-09	9.52E-09	4.47E-08	1.29E-07	1.88E-06	4.54E-09	2.95E-06	0	DLBC	DLBC	1
tumor_4177376_RNA	1.54E-06	0.000418788	5.49E-07	1.18E-06	2.24E-05	6.38E-08	0.995098499	1.37E-07	1.38E-06	3.50E-07	4.44E-05	7.52E-07	0.00044962	0.000421478	3.81E-05	6.01E-08	1.63E-05	1.25E-05	2.88E-06	3.07E-08	3.56E-08	7.38E-07	7.81E-09	0.0034215	4.26E-06	4.04E-08	3.50E-08	1.15E-05	4.08E-07	5.36E-06	3.25E-09	2.52E-05	0	DLBC	DLBC	1
tumor_4177406_RNA	1.77E-06	0.003377865	0.004713234	2.21E-06	0.006741986	9.28E-06	0.035358696	3.70E-06	2.08E-05	0.001726279	5.88E-05	4.14E-05	0.000845916	0.006559509	0.001096474	7.84E-07	0.000449804	0.003516016	0.000277002	1.05E-06	2.39E-05	1.34E-05	2.81E-07	0.926868344	0.003906095	5.45E-07	5.04E-05	0.003674802	0.000157292	3.99E-05	1.47E-07	0.000462324	0	SARC	DLBC	0
tumor_4177434_RNA	9.98E-08	4.99E-05	3.57E-05	1.48E-05	6.38E-05	3.32E-06	0.990387174	0.000282013	3.80E-05	1.15E-06	3.06E-06	1.18E-08	0.000417744	0.007493296	5.23E-06	3.05E-09	0.000480862	0.000317812	7.96E-07	1.19E-06	5.97E-09	2.23E-08	3.38E-08	0.000119973	6.52E-05	2.01E-06	4.99E-06	3.15E-08	4.31E-08	0.000156189	9.27E-08	5.54E-05	0	DLBC	DLBC	1
tumor_4177601_RNA	3.80E-06	0.002026465	0.001828088	2.49E-05	0.080356968	8.64E-05	0.139093568	3.90E-05	2.22E-05	0.006909093	0.000155939	7.24E-05	0.007775616	0.213408981	0.018640379	6.52E-06	0.00170849	0.003536697	0.001328091	2.42E-06	4.66E-05	0.000236212	7.32E-06	0.494185127	0.01090682	2.35E-06	0.000176952	0.012935267	0.001137321	0.00033373	2.72E-07	0.003005866	0	SARC	DLBC	0
tumor_4177810_RNA	1.21E-06	0.000469522	3.75E-05	4.10E-06	0.168520168	3.20E-05	0.018337951	1.16E-05	8.93E-06	4.67E-05	8.07E-05	2.09E-05	0.01853755	0.561442816	0.00414526	6.99E-07	0.001204634	0.072980323	0.000156645	2.63E-06	7.78E-06	6.95E-05	2.61E-05	0.123146064	0.000411879	1.16E-06	5.56E-05	0.024455801	0.000656692	5.11E-05	4.02E-08	0.005076564	0	LAML	DLBC	0
tumor_4177844_RNA	3.38E-07	0.001460951	8.98E-05	0.000797845	0.059018079	0.000425834	0.000419912	7.25E-06	1.35E-05	9.10E-05	8.33E-05	0.000284407	0.000842284	0.003395141	0.246094451	2.48E-06	0.000290925	9.71E-06	0.000684904	6.18E-07	6.19E-06	0.000327734	7.18E-05	0.674689255	0.000118815	2.79E-07	0.004648226	0.004241733	2.54E-05	0.001511794	1.33E-07	0.000345847	0	SARC	DLBC	0
tumor_4177856_RNA	6.19E-06	0.000124929	0.000257444	2.66E-05	0.000394824	1.82E-05	0.797653934	0.043104368	0.008565303	0.000147553	1.54E-05	1.28E-07	0.015426177	0.097932751	0.000103512	5.30E-08	0.015875709	0.013156613	4.56E-06	5.86E-05	6.34E-08	1.30E-05	1.61E-06	0.002623808	0.001430572	5.84E-06	0.000247237	2.24E-07	4.95E-06	3.76E-05	1.58E-06	0.002760757	0	DLBC	DLBC	1
tumor_4177987_RNA	7.60E-06	0.004792109	0.000290562	5.88E-06	0.126969137	9.55E-06	0.008505025	0.000139723	8.29E-06	0.000229115	0.000236502	0.000469352	0.008413954	0.142137582	0.205182531	4.82E-06	0.001054852	0.001964243	0.00096556	5.05E-06	2.59E-06	0.000221778	6.76E-06	0.479829215	0.001450092	6.79E-06	0.001145559	0.004141196	0.000168504	0.001072796	5.27E-08	0.010563226	0	SARC	DLBC	0
tumor_4178655_RNA	1.47E-07	0.001497515	0.00079003	1.97E-05	0.004565494	2.46E-05	0.863359309	2.27E-05	1.78E-05	3.94E-05	7.31E-05	2.27E-06	0.003572245	0.052820527	0.008265623	3.21E-07	0.003114313	0.005157746	4.41E-05	2.75E-06	2.09E-07	1.39E-05	3.79E-06	0.053573426	0.000105312	1.62E-06	0.000834861	0.000260678	2.07E-05	0.000287384	1.86E-07	0.001508188	0	DLBC	DLBC	1
tumor_4181460_RNA	3.38E-06	4.04E-06	7.18E-06	2.90E-07	4.30E-06	2.17E-11	0.840052067	3.00E-07	0.000140509	0.000254673	0.148950389	7.22E-07	0.000788977	3.06E-05	0.000124253	3.76E-08	0.000593708	0.0008689	7.44E-06	5.42E-05	9.51E-08	3.54E-06	4.09E-07	0.007461723	8.70E-05	2.11E-07	3.20E-10	0.000522676	2.82E-06	7.79E-06	1.54E-06	2.63E-05	0	DLBC	DLBC	1
tumor_4182393_RNA	1.12E-06	0.00012177	0.000150586	0.000942499	0.001417829	3.81E-05	0.80944817	0.001977464	0.000129329	0.000135697	5.83E-05	2.18E-08	0.013221588	0.01061547	3.86E-06	3.26E-07	0.003839813	0.153998218	7.87E-05	4.78E-05	2.90E-07	6.62E-07	1.13E-06	0.000369213	0.002081726	3.21E-05	0.000288619	2.03E-06	1.99E-05	0.000751362	1.30E-05	0.000213206	0	DLBC	DLBC	1
tumor_4184011_RNA	3.90E-06	0.021035972	0.0027296	0.000133302	0.053552241	0.000225088	0.081415105	0.000314224	3.29E-05	0.002596164	0.000462229	0.000224776	0.024115231	0.185918275	0.165722413	1.89E-06	0.00344414	0.027000561	0.002036349	2.22E-05	1.11E-05	0.000122381	3.77E-06	0.377627187	0.00399801	1.03E-05	0.000351967	0.043359103	0.000258771	0.00174115	1.73E-07	0.001529543	0	SARC	DLBC	0
tumor_4184094_RNA	8.29E-05	0.248696713	0.004860625	0.000158863	0.021895551	0.002361907	0.226225	0.030181219	0.007940718	0.007337063	0.001723394	0.00017949	0.003027428	0.234010254	0.171829862	4.10E-06	0.000437733	0.000831066	0.009000724	0.000652655	1.49E-05	0.002208653	9.33E-06	0.012141326	0.006628494	0.00014112	0.000248643	0.001549923	5.02E-05	0.001440328	4.29E-06	0.004125577	0	BLCA	DLBC	0
tumor_4187640_RNA	4.27E-07	0.071576657	0.003701742	2.59E-05	0.000783593	0.000834296	0.906342867	0.001259012	8.24E-06	0.000875127	0.000220059	1.39E-05	0.000710593	0.008534334	0.000701273	3.44E-08	0.00012887	0.000714178	8.43E-05	5.06E-07	2.24E-07	3.47E-06	2.09E-08	0.002451443	0.000939803	3.22E-07	1.69E-05	2.66E-05	1.16E-07	2.01E-05	6.84E-08	2.51E-05	0	DLBC	DLBC	1
tumor_4188879_RNA	1.35E-08	5.86E-05	1.34E-07	3.74E-07	0.000199896	1.32E-07	0.984451767	4.82E-06	1.50E-07	5.20E-06	3.42E-06	1.25E-06	0.000619474	0.013775457	7.66E-05	6.08E-09	4.98E-05	0.000250084	3.40E-07	9.64E-08	2.34E-08	8.02E-08	2.44E-09	8.51E-05	6.15E-05	6.59E-10	3.14E-07	2.19E-05	3.91E-07	0.000118801	4.74E-09	0.000214265	0	DLBC	DLBC	1
tumor_4188900_RNA	1.57E-06	0.000568868	0.000176449	2.87E-06	0.013910668	5.58E-06	0.584184993	0.000122179	3.68E-06	4.58E-05	3.46E-05	3.24E-06	0.001756429	0.388975319	0.001729915	1.19E-07	0.000290249	0.001261979	4.03E-05	1.06E-06	2.91E-07	5.45E-06	3.98E-07	0.005511711	0.000338873	8.95E-07	1.03E-05	0.000264438	1.74E-05	0.00017437	5.02E-09	0.000559971	0	DLBC	DLBC	1
tumor_4189035_RNA	3.85E-06	0.00521828	1.82E-06	0.000696702	0.000684901	1.99E-05	0.897558121	2.31E-05	2.04E-05	0.000188376	3.70E-05	1.84E-05	0.001126172	0.080962662	0.000902508	1.96E-07	0.003835957	0.002087691	0.000267242	2.23E-07	5.56E-08	2.71E-06	2.13E-08	0.005673809	0.000184503	1.66E-07	8.38E-07	0.000118724	8.33E-06	0.000320511	7.20E-09	3.69E-05	0	DLBC	DLBC	1
tumor_4189200_RNA	4.37E-06	0.002688959	0.000343139	1.05E-05	0.154607226	7.05E-06	0.052648653	4.67E-06	6.10E-06	2.60E-05	9.20E-05	6.68E-05	0.012782586	0.168102427	0.001694569	3.81E-06	0.001479927	0.025975348	0.000105596	2.20E-06	1.66E-05	2.35E-05	1.24E-05	0.569200854	0.000654094	1.41E-06	0.000238382	0.003761515	0.000638908	0.000220275	1.05E-07	0.004580094	0	SARC	DLBC	0
tumor_4189998_RNA	0.000278447	0.002526105	0.001116073	0.002108059	0.001565335	0.004524817	0.378574324	0.113725948	0.027359956	0.000209337	0.00021939	1.15E-07	0.116716821	0.19636983	0.000478732	1.22E-06	0.040221009	0.092271761	0.00035878	0.00262733	1.19E-06	0.000540723	4.16E-05	0.007911177	0.002453138	0.000183086	2.17E-05	2.36E-05	0.00011278	0.000761467	4.30E-05	0.006653169	0	DLBC	DLBC	1
tumor_4190495_RNA	5.82E-05	0.068429402	0.001204407	0.011014836	0.001654588	0.000292306	0.005467425	0.04337934	0.000146978	0.004621716	0.002946474	7.17E-05	0.002047768	0.003092743	0.010101692	5.65E-06	0.185322772	0.037077597	0.502766509	0.000400873	3.47E-05	0.000239044	2.69E-07	0.111760825	0.003141301	0.00030923	0.000397331	0.001048265	0.00021542	0.000716974	1.37E-05	0.002019887	0	MESO	DLBC	0
tumor_4191799_RNA	1.21E-06	0.001717298	0.050292964	0.000117837	0.009648646	0.001420617	0.038974865	2.23E-05	1.22E-05	0.002056879	0.001701762	0.000139832	0.005367901	0.000212876	0.0010821	5.92E-06	0.008336451	3.67E-05	0.000117161	4.82E-07	1.43E-05	3.33E-06	8.45E-07	0.871032472	0.004471693	3.81E-07	0.001932751	0.000864564	9.80E-06	0.000188372	3.84E-07	0.000215112	0	SARC	DLBC	0
tumor_4193278_RNA	4.76E-06	0.000468715	1.80E-06	0.000188105	3.05E-05	2.12E-06	0.989948223	3.74E-05	0.000317767	1.67E-06	9.93E-06	9.20E-08	0.002347264	0.003109305	1.43E-05	1.20E-07	0.000594408	0.001011253	5.49E-07	8.80E-07	8.24E-08	3.10E-06	2.30E-08	0.001141919	0.000248834	6.58E-07	2.82E-06	1.85E-07	1.29E-06	1.55E-05	1.20E-07	0.000496259	0	DLBC	DLBC	1
tumor_4193638_RNA	1.12E-06	0.000509036	1.66E-06	3.13E-05	0.000291318	6.66E-06	0.997760686	1.40E-05	1.87E-06	1.99E-05	1.69E-05	3.33E-06	0.000638014	0.000257845	8.69E-07	6.41E-08	1.47E-05	7.76E-06	1.49E-05	1.12E-06	3.95E-08	1.33E-07	2.92E-09	0.000304349	9.78E-06	5.29E-06	2.05E-06	6.68E-07	2.61E-07	7.07E-05	2.30E-07	1.35E-05	0	DLBC	DLBC	1
tumor_4194218_RNA	2.76E-07	4.58E-05	3.01E-05	5.89E-05	6.21E-05	0.000197058	0.994397515	3.28E-05	0.0001387	1.65E-05	2.16E-06	9.75E-08	0.000708126	0.002348586	2.89E-06	1.27E-08	0.000624186	0.000174645	1.85E-05	1.43E-06	4.50E-09	9.58E-07	2.13E-07	0.001040814	3.66E-05	1.58E-06	2.92E-05	1.27E-07	3.76E-07	4.25E-06	1.12E-07	2.55E-05	0	DLBC	DLBC	1
tumor_4194891_RNA	1.45E-07	3.11E-06	1.93E-05	0.000174611	1.01E-05	1.05E-06	0.97468737	1.76E-05	0.000395452	1.39E-07	3.39E-06	2.74E-08	0.000799954	0.000642451	4.20E-05	7.63E-09	0.010811642	0.010188562	9.77E-08	2.06E-06	6.45E-09	1.19E-07	1.31E-07	0.001958306	3.17E-05	2.69E-08	1.05E-05	2.28E-07	1.08E-06	9.04E-05	4.07E-07	0.000108132	0	DLBC	DLBC	1
tumor_4198542_RNA	4.92E-06	0.004401024	0.000137782	0.000430811	0.081512017	3.77E-05	0.268119507	1.23E-05	1.12E-05	0.000773973	0.000134318	6.68E-05	0.025605429	0.562622282	0.001456838	2.13E-06	0.001515071	0.017919991	0.000292535	7.85E-06	2.60E-06	1.94E-05	3.12E-06	0.023070166	0.001079468	1.38E-06	0.000298195	0.008744741	0.000276355	0.000653599	3.17E-07	0.000786183	0	LAML	DLBC	0
tumor_4199714_RNA	2.28E-07	0.000588351	3.63E-05	1.21E-06	8.72E-05	1.55E-06	0.996348531	1.01E-05	1.76E-06	1.32E-05	3.00E-05	8.97E-07	7.24E-06	0.002409728	4.80E-05	3.03E-08	8.03E-06	6.93E-05	1.47E-06	2.01E-08	8.56E-09	1.97E-07	1.49E-08	0.000217053	7.30E-05	4.14E-08	4.72E-07	4.19E-07	5.64E-08	5.45E-06	1.50E-09	4.02E-05	0	DLBC	DLBC	1
tumor_4199996_RNA	4.16E-06	0.000888515	0.000144184	4.29E-07	0.517397403	1.24E-05	0.010063908	0.000383409	2.04E-05	1.27E-05	1.88E-05	7.47E-05	0.030206421	0.373793891	0.014918405	4.02E-07	0.000918114	0.000960871	0.000523579	1.43E-05	2.30E-05	8.17E-05	1.91E-06	0.044402397	0.000144117	1.69E-05	8.28E-05	0.000719714	6.60E-05	3.47E-05	1.21E-07	0.004069683	0	CHOL	DLBC	0
OSCC-GB_00490122	3.02E-12	1.70E-06	0.210825397	7.08E-06	2.12E-09	3.47E-07	9.88E-15	2.70E-05	9.53E-10	0.789055537	3.39E-08	3.71E-08	1.94E-07	3.27E-14	5.85E-13	2.46E-10	6.30E-11	2.90E-11	1.92E-10	6.51E-08	7.88E-05	2.76E-13	8.61E-11	3.19E-08	1.96E-07	4.61E-08	2.98E-10	1.80E-10	2.84E-07	9.00E-07	2.31E-06	1.62E-10	0	HNSC	HNSC	1
OSCC-GB_00510122	1.39E-08	0.002183529	0.619157179	0.000535582	2.50E-06	1.62E-08	2.29E-11	0.000440535	3.41E-08	0.376510307	8.62E-05	1.35E-07	2.72E-05	3.04E-11	8.66E-11	6.51E-09	4.55E-05	0.000733666	1.99E-07	2.06E-05	0.00015461	1.49E-11	6.63E-09	5.93E-06	9.40E-06	4.49E-06	5.80E-09	1.41E-08	2.15E-05	4.92E-05	1.15E-05	1.65E-08	0	BRCA	HNSC	0
OSCC-GB_00540122	1.21E-10	5.43E-07	8.71E-06	0.000194082	2.94E-09	3.84E-08	8.89E-11	3.06E-05	2.58E-08	0.999154873	5.04E-08	3.79E-06	3.60E-06	1.17E-10	4.23E-13	3.82E-10	7.60E-08	0.000515824	3.97E-09	7.25E-05	6.61E-06	5.41E-11	4.35E-09	6.57E-10	2.51E-06	8.45E-07	4.14E-09	3.65E-08	5.18E-06	1.82E-09	1.07E-07	2.42E-11	0	HNSC	HNSC	1
OSCC-GB_00550122	6.24E-12	2.45E-05	5.88E-06	9.87E-07	1.12E-11	1.64E-09	1.31E-13	9.11E-06	3.59E-09	0.999956536	5.92E-08	3.06E-11	1.03E-07	1.43E-11	1.59E-13	2.28E-12	3.97E-11	5.68E-10	4.53E-10	1.35E-07	8.82E-10	3.34E-12	2.23E-10	2.46E-11	1.45E-06	1.19E-06	2.17E-10	2.94E-11	1.30E-08	2.42E-08	1.93E-09	3.50E-10	0	HNSC	HNSC	1
OSCC-GB_00560122	1.66E-08	0.003692445	0.738025035	0.142604478	5.83E-05	3.15E-05	1.15E-11	0.002003969	4.44E-08	0.066702385	9.48E-05	4.75E-07	0.010861214	3.50E-11	8.94E-11	7.31E-07	0.012232772	0.01597619	3.83E-07	0.001405963	0.003789358	5.26E-10	5.83E-06	6.94E-07	5.57E-07	0.001174461	3.72E-07	1.06E-06	0.000867188	0.000438227	3.12E-05	3.22E-07	0	BRCA	HNSC	0
OSCC-GB_00620122	8.25E-09	0.000901969	0.000141367	0.001827673	1.41E-07	2.44E-06	3.65E-10	0.00579267	5.91E-09	0.989804195	1.32E-08	9.73E-09	1.42E-06	4.62E-09	8.72E-14	7.16E-09	1.61E-06	0.000975515	2.46E-06	8.84E-05	2.29E-06	6.60E-11	5.51E-09	1.31E-08	8.68E-06	0.000243122	5.92E-07	6.43E-09	0.000204854	2.95E-07	2.72E-07	3.96E-09	0	HNSC	HNSC	1
OSCC-GB_00700122	7.76E-10	0.000540735	0.047967735	0.000186806	6.40E-09	7.17E-10	8.08E-12	4.07E-05	2.95E-08	0.950461019	8.57E-07	2.42E-09	8.51E-07	2.74E-11	4.39E-12	1.98E-09	6.35E-07	0.000605135	1.57E-08	3.87E-07	2.46E-07	1.94E-11	8.02E-08	2.76E-07	0.000189314	2.04E-07	1.76E-09	1.43E-09	4.40E-06	3.44E-07	1.67E-07	5.10E-09	0	HNSC	HNSC	1
OSCC-GB_00730122	1.72E-08	0.000165819	0.000560717	0.001241139	3.23E-08	1.34E-05	2.26E-09	7.03E-05	1.88E-08	0.992806794	3.38E-08	1.69E-07	2.47E-06	4.06E-10	1.82E-12	8.40E-08	5.53E-05	0.005030568	3.96E-06	7.20E-06	5.47E-06	4.39E-10	3.86E-08	9.51E-08	3.79E-06	3.02E-06	1.75E-06	2.22E-08	2.60E-05	2.52E-07	1.58E-06	1.88E-08	0	HNSC	HNSC	1
OSCC-GB_00740122	0.00024531	2.15E-06	0.000232297	0.000411544	8.94E-07	6.29E-06	1.87E-05	1.41E-05	0.650317374	0.170750108	1.28E-05	0.002403557	0.001099709	0.000157586	2.38E-07	1.07E-05	0.000768829	2.36E-07	0.003997111	0.002488625	0.000281164	0.000168352	1.40E-05	0.157778555	0.000486078	4.82E-05	3.82E-06	0.005639157	0.000863572	2.09E-07	0.000126448	0.001652241	0	GBM	HNSC	0
OSCC-GB_00770122	1.78E-09	0.001154575	0.013387127	0.162111431	1.10E-07	0.000265877	6.92E-10	0.001074406	6.46E-08	0.821378178	3.61E-07	1.32E-07	1.54E-05	4.91E-10	4.58E-12	1.09E-08	2.42E-05	0.000291711	4.29E-07	2.14E-05	3.94E-05	3.20E-11	9.89E-09	1.07E-06	3.28E-07	2.16E-05	7.27E-07	4.09E-09	0.000175591	1.96E-05	1.63E-05	2.08E-08	0	HNSC	HNSC	1
OSCC-GB_00800122	4.90E-14	1.19E-06	5.59E-08	1.09E-07	1.19E-12	2.14E-09	1.02E-13	1.95E-06	1.69E-11	0.999996567	4.70E-11	9.14E-13	6.60E-10	8.52E-14	2.91E-16	1.67E-12	1.31E-12	1.19E-10	2.15E-11	4.31E-10	2.06E-08	1.33E-14	5.04E-13	8.96E-14	8.97E-08	6.52E-09	8.79E-12	1.23E-13	4.33E-09	1.27E-11	1.88E-09	2.29E-13	0	HNSC	HNSC	1
OSCC-GB_00810122	8.44E-09	0.000587965	3.58E-05	0.001203453	7.89E-10	9.42E-06	5.10E-10	3.63E-05	1.66E-08	0.997093739	2.91E-09	6.38E-09	2.16E-06	6.54E-09	3.92E-13	1.59E-10	2.34E-07	0.00100658	5.26E-06	1.06E-06	2.64E-09	2.01E-10	1.68E-08	3.58E-07	8.66E-06	1.91E-06	1.50E-08	1.29E-09	6.70E-06	4.41E-08	1.03E-07	9.62E-08	0	HNSC	HNSC	1
OSCC-GB_00820122	1.11E-09	0.002425816	0.000472681	0.000161368	7.36E-10	6.68E-08	1.66E-09	8.02E-05	6.65E-09	0.98366072	3.50E-07	4.70E-10	1.49E-05	9.07E-09	8.16E-12	2.28E-11	1.37E-06	0.013062719	5.49E-06	6.27E-07	7.45E-07	6.73E-11	6.72E-10	3.21E-07	9.58E-05	4.41E-06	8.37E-09	1.93E-10	1.22E-05	3.82E-08	6.64E-08	1.95E-07	0	HNSC	HNSC	1
OSCC-GB_00850122	6.35E-08	0.042224518	0.000522943	0.005534825	8.74E-08	5.46E-06	3.46E-11	0.006276043	3.03E-07	0.935536216	2.21E-06	1.44E-09	1.11E-05	1.35E-09	1.07E-10	1.34E-07	9.82E-06	0.009416232	6.10E-07	5.10E-08	8.45E-06	5.61E-09	1.88E-07	0.000135014	0.000161111	0.000148004	6.10E-09	6.31E-11	6.38E-06	1.07E-07	5.80E-08	3.62E-08	0	HNSC	HNSC	1
OSCC-GB_00860122	2.34E-12	0.006129003	0.164626928	0.001007344	1.39E-09	0.000126007	7.90E-10	2.47E-06	1.67E-10	0.828057141	8.23E-10	5.68E-09	3.86E-08	2.82E-12	3.92E-11	1.10E-10	2.02E-05	1.32E-05	3.90E-08	9.09E-09	1.42E-06	4.86E-12	6.86E-10	3.07E-07	1.87E-07	6.91E-11	6.25E-07	6.33E-09	1.48E-05	1.58E-07	1.72E-07	1.50E-09	0	HNSC	HNSC	1
OSCC-GB_00880122	4.36E-06	0.026084279	0.285450071	0.001360919	0.00040176	0.00355276	3.47E-05	0.001452737	0.001751041	0.490464252	4.09E-06	0.001716055	0.000201984	1.63E-05	4.72E-09	9.27E-05	0.000913655	0.073287661	0.005827466	0.002104639	0.019474788	1.08E-05	6.64E-05	0.00665092	0.00054851	0.000919662	0.001489319	0.000368385	0.075533556	1.36E-05	0.000177714	2.50E-05	0	HNSC	HNSC	1
OSCC-GB_00890122	6.36E-08	0.004105807	0.001022989	0.011716959	2.37E-08	0.000320659	2.72E-10	0.003190132	1.18E-08	0.971879738	1.81E-07	5.84E-08	2.68E-06	4.94E-10	2.01E-11	3.90E-09	3.43E-05	0.007014978	0.000307104	1.66E-05	4.36E-05	4.76E-10	4.00E-10	9.25E-07	4.56E-06	0.000316896	5.08E-06	2.95E-09	9.69E-06	1.25E-06	5.38E-06	3.92E-07	0	HNSC	HNSC	1
OSCC-GB_00900122	2.01E-07	0.000588982	0.580777912	0.050724657	1.45E-06	1.24E-05	1.36E-10	0.00036473	1.20E-07	0.346060714	5.22E-06	2.59E-06	0.000166383	1.74E-10	5.24E-11	1.42E-06	0.000197643	0.019761688	6.35E-05	0.000354551	0.000414327	1.35E-08	1.00E-06	3.07E-05	1.34E-06	0.000167267	1.52E-07	1.46E-07	0.000200823	7.08E-07	9.92E-05	9.39E-08	0	BRCA	HNSC	0
OSCC-GB_00910122	1.63E-08	1.44E-05	0.000259807	0.000715317	6.65E-08	2.03E-06	1.03E-11	0.000397564	2.13E-07	0.998125191	3.69E-08	5.39E-09	5.48E-07	1.36E-10	2.99E-12	1.46E-08	3.47E-08	0.000435125	2.66E-07	7.75E-06	5.53E-07	5.19E-10	1.53E-08	4.21E-06	2.27E-05	1.14E-05	1.04E-07	1.49E-09	1.95E-06	8.25E-09	6.67E-07	9.82E-09	0	HNSC	HNSC	1
OSCC-GB_00980122	2.03E-10	7.43E-05	2.25E-05	2.39E-05	8.52E-10	1.69E-10	7.86E-13	4.13E-06	4.26E-09	0.9997216	3.02E-07	5.15E-09	9.07E-08	3.25E-12	3.73E-14	1.71E-10	2.33E-09	0.00014892	1.65E-07	2.43E-06	1.22E-07	7.66E-12	3.23E-09	1.16E-09	7.81E-07	3.84E-07	2.16E-09	9.32E-11	1.35E-07	2.93E-09	2.92E-07	1.04E-10	0	HNSC	HNSC	1
OSCC-GB_00990122	5.75E-08	0.035910897	0.002598326	0.024824948	1.05E-07	7.70E-07	7.05E-11	1.49E-05	8.55E-09	0.936035557	1.96E-06	4.10E-09	6.94E-06	3.29E-10	7.52E-11	8.70E-10	3.47E-05	0.000264409	0.000243848	1.16E-05	1.16E-07	4.48E-10	1.33E-09	2.88E-07	2.34E-05	3.44E-06	2.17E-07	7.33E-08	1.60E-05	5.39E-06	8.54E-07	1.23E-06	0	HNSC	HNSC	1
OSCC-GB_01010122	3.33E-07	0.00122594	0.002035284	0.005061275	1.74E-07	1.07E-05	2.49E-11	0.00022189	9.30E-07	0.989491804	5.56E-08	3.24E-07	3.88E-07	5.83E-10	2.08E-12	4.70E-07	3.65E-06	0.001829817	1.54E-05	2.02E-05	1.29E-07	1.09E-09	5.44E-07	1.90E-06	1.02E-05	5.11E-05	5.20E-07	6.83E-08	1.59E-05	7.74E-07	1.71E-07	1.24E-08	0	HNSC	HNSC	1
OSCC-GB_01030122	2.55E-10	0.003957358	2.61E-06	0.000106825	1.02E-11	4.32E-10	1.86E-12	4.58E-08	1.46E-10	0.995814627	9.07E-09	5.72E-11	8.22E-07	1.26E-10	2.22E-14	5.63E-12	8.84E-08	0.000111326	7.92E-07	5.46E-07	6.83E-12	3.48E-12	1.27E-10	9.67E-11	4.17E-06	6.47E-07	2.07E-09	9.32E-11	1.28E-07	6.04E-10	3.81E-09	2.30E-09	0	HNSC	HNSC	1
OSCC-GB_01060122	1.80E-10	2.90E-05	3.41E-07	0.000217827	4.34E-12	5.87E-08	1.04E-12	6.43E-06	5.52E-10	0.999732417	2.05E-10	5.65E-11	2.93E-08	6.25E-11	4.59E-14	2.47E-12	3.50E-08	9.09E-06	2.76E-07	7.39E-08	9.54E-11	4.46E-12	1.69E-11	1.70E-09	3.32E-06	9.30E-07	4.48E-10	4.24E-11	1.38E-07	4.12E-09	1.58E-09	4.74E-09	0	HNSC	HNSC	1
OSCC-GB_01080122	3.27E-11	0.005688803	0.106680195	0.00995554	5.09E-08	0.000117711	6.07E-12	1.19E-05	3.92E-09	0.875414878	9.49E-09	1.81E-07	2.20E-07	1.49E-11	1.69E-12	3.13E-09	9.10E-05	0.001943623	3.37E-07	1.17E-06	2.33E-06	6.95E-12	7.46E-09	5.25E-08	2.37E-05	3.19E-06	2.63E-06	3.47E-08	5.81E-05	4.31E-07	3.93E-06	1.05E-08	0	HNSC	HNSC	1
OSCC-GB_01090122	2.56E-10	0.000670909	0.033646595	0.000273091	1.99E-07	3.59E-06	1.82E-08	0.000142129	1.33E-06	0.963119111	2.36E-08	1.90E-08	7.88E-07	5.43E-09	7.83E-11	3.18E-08	1.93E-05	0.001092992	1.17E-05	3.12E-06	1.85E-05	3.10E-10	6.11E-09	1.93E-06	0.000705146	7.57E-06	1.77E-05	4.14E-08	0.000262786	9.78E-09	1.17E-06	1.15E-07	0	HNSC	HNSC	1
OSCC-GB_01100122	2.68E-05	0.056987626	0.039228767	0.020472401	1.44E-05	0.000193245	5.72E-08	0.000730147	1.47E-06	0.798795556	0.000567052	0.000114437	5.78E-05	4.92E-09	8.81E-10	0.000339187	0.000433042	0.000382864	0.000113486	0.000392689	0.001433191	3.79E-08	1.86E-05	4.39E-05	0.000106618	0.077820225	1.27E-06	1.76E-07	0.000973911	1.69E-05	0.000728552	5.60E-06	0	HNSC	HNSC	1
OSCC-GB_01110122	1.47E-10	4.66E-05	1.55E-06	0.001708773	2.34E-11	2.32E-07	3.03E-10	1.16E-05	7.01E-10	0.997939739	4.76E-10	1.02E-09	1.55E-07	2.52E-10	2.53E-15	4.91E-11	6.99E-07	0.000282652	1.63E-07	2.50E-06	6.52E-10	7.45E-12	1.51E-08	2.65E-10	2.24E-07	2.20E-06	2.83E-09	2.20E-09	2.84E-06	2.18E-08	1.82E-08	3.04E-10	0	HNSC	HNSC	1
OSCC-GB_01130122	2.32E-11	6.31E-05	8.35E-05	0.000168729	4.24E-11	1.70E-07	3.44E-13	6.63E-06	2.28E-10	0.999645449	1.03E-10	4.08E-09	2.91E-07	1.44E-11	2.25E-14	2.19E-10	1.28E-07	1.90E-05	1.46E-08	4.13E-06	6.94E-09	3.67E-12	2.02E-09	1.58E-08	3.72E-07	1.44E-07	3.48E-08	1.93E-08	8.22E-06	3.92E-08	1.53E-08	1.93E-09	0	HNSC	HNSC	1
OSCC-GB_01160122	1.48E-08	7.06E-05	1.90E-06	0.000936587	6.23E-09	8.57E-08	1.99E-13	0.000122225	6.75E-10	0.998626443	2.66E-07	9.03E-09	3.96E-06	1.22E-11	4.76E-13	1.02E-08	6.40E-06	0.000192459	1.13E-06	1.07E-05	1.16E-06	8.64E-12	1.98E-10	4.44E-08	1.44E-05	9.65E-06	9.62E-10	1.02E-09	1.67E-06	2.34E-08	2.11E-07	1.72E-08	0	HNSC	HNSC	1
OSCC-GB_01190122	3.79E-08	0.000533162	2.01E-05	0.007027827	2.51E-09	9.97E-06	1.32E-09	0.003706857	2.80E-07	0.988513728	7.22E-08	1.53E-07	3.32E-07	1.25E-08	9.87E-13	2.28E-09	9.13E-07	7.41E-05	2.05E-05	6.66E-06	1.84E-06	1.36E-09	4.61E-09	6.85E-07	1.89E-05	3.39E-05	1.22E-07	4.91E-09	2.88E-05	1.33E-08	1.16E-06	3.51E-08	0	HNSC	HNSC	1
OSCC-GB_01220122	6.25E-09	6.67E-05	0.000553168	0.001260681	9.65E-10	2.83E-07	1.49E-11	4.97E-06	3.84E-10	0.998084715	4.12E-09	2.54E-09	7.58E-08	1.94E-12	9.73E-14	2.12E-09	1.48E-08	1.79E-05	1.23E-07	2.56E-06	1.63E-06	2.17E-11	1.48E-09	1.85E-08	1.49E-07	1.18E-06	1.27E-09	7.08E-09	5.48E-06	5.61E-08	1.75E-07	5.55E-09	0	HNSC	HNSC	1
OSCC-GB_01250122	2.91E-10	8.28E-05	0.000137851	6.22E-05	7.95E-10	6.96E-09	5.02E-13	3.61E-06	1.28E-09	0.999672864	1.78E-07	2.89E-10	5.51E-07	2.40E-11	2.29E-13	1.23E-11	1.60E-07	3.61E-05	9.28E-09	2.51E-07	3.79E-08	3.61E-12	5.08E-10	9.03E-09	1.79E-06	3.61E-07	1.24E-10	1.62E-11	9.81E-07	1.62E-07	7.05E-08	2.77E-09	0	HNSC	HNSC	1
OSCC-GB_01290122	5.38E-11	0.000566608	0.001930964	0.010134996	1.57E-08	2.59E-05	2.11E-09	0.000492902	1.35E-10	0.980646282	5.83E-09	4.34E-10	5.11E-07	2.59E-11	2.21E-12	6.10E-10	1.15E-05	0.006160335	1.48E-06	2.67E-07	8.11E-06	4.60E-12	8.60E-10	8.29E-08	2.07E-06	4.38E-06	3.36E-08	4.75E-11	1.24E-05	2.61E-08	1.08E-06	8.14E-10	0	HNSC	HNSC	1
OSCC-GB_01330122	2.57E-14	3.82E-05	1.72E-05	5.66E-06	3.67E-11	5.77E-08	7.62E-15	7.82E-07	7.08E-12	0.999937869	4.89E-12	3.31E-12	1.45E-11	8.41E-14	1.33E-14	2.89E-11	3.31E-13	2.38E-09	2.55E-10	2.61E-10	5.66E-09	4.82E-14	4.72E-12	8.15E-11	1.58E-07	4.11E-08	1.60E-08	6.82E-12	7.00E-08	4.39E-10	1.42E-09	4.79E-12	0	HNSC	HNSC	1
OSCC-GB_01340122	1.74E-11	4.48E-06	3.85E-06	2.23E-05	1.32E-12	2.29E-08	6.66E-12	3.98E-06	4.09E-11	0.999950789	1.24E-09	9.11E-11	1.50E-07	1.31E-11	2.72E-15	6.86E-12	7.58E-08	1.04E-05	5.03E-09	2.99E-08	4.50E-09	2.55E-12	3.64E-11	7.81E-10	3.46E-06	7.58E-09	1.89E-10	1.89E-11	4.64E-07	2.42E-10	1.35E-09	1.36E-10	0	HNSC	HNSC	1
OSCC-GB_01350122	4.29E-12	1.76E-08	7.93E-06	5.00E-08	2.46E-13	2.89E-10	5.47E-14	7.72E-08	1.22E-09	0.999988926	1.35E-10	3.02E-10	1.99E-07	9.34E-12	1.36E-15	2.57E-12	9.97E-11	3.90E-09	1.12E-11	5.02E-08	7.63E-10	4.25E-13	1.31E-11	3.55E-10	2.43E-06	1.72E-09	2.20E-11	2.83E-10	3.13E-07	1.89E-10	2.30E-10	1.46E-10	0	HNSC	HNSC	1
OSCC-GB_01370122	5.71E-13	5.53E-06	4.06E-07	2.46E-05	2.69E-12	2.13E-08	1.35E-14	9.37E-07	1.55E-11	0.999963822	2.62E-11	7.19E-12	2.03E-10	2.28E-13	6.08E-14	7.78E-11	6.70E-09	1.89E-06	1.23E-09	6.11E-10	4.72E-10	3.83E-13	6.94E-12	1.66E-09	2.66E-06	4.05E-08	1.42E-09	1.76E-12	1.19E-07	1.21E-11	1.88E-10	1.00E-10	0	HNSC	HNSC	1
OSCC-GB_01380122	8.96E-11	0.007802314	0.004125573	0.018902024	3.07E-08	2.65E-06	4.46E-12	4.74E-05	2.33E-10	0.96638323	1.91E-08	3.92E-10	1.89E-06	1.80E-12	6.08E-12	4.71E-09	6.09E-06	0.002717605	3.97E-07	4.42E-07	4.60E-08	1.83E-12	1.06E-09	3.71E-07	1.58E-06	3.09E-06	9.82E-07	3.40E-10	2.89E-06	4.45E-07	8.72E-07	6.13E-09	0	HNSC	HNSC	1
OSCC-GB_01400122	5.90E-10	0.034332746	0.000239469	0.051208681	1.73E-09	4.88E-05	3.83E-10	9.47E-05	2.06E-11	0.913944658	1.40E-08	4.09E-10	1.64E-06	1.62E-10	5.43E-12	5.08E-10	9.58E-06	8.73E-05	9.90E-06	4.32E-07	1.34E-08	2.64E-11	6.48E-09	3.17E-08	3.66E-06	1.82E-06	2.19E-08	1.33E-09	1.36E-05	2.05E-06	9.14E-07	2.83E-08	0	HNSC	HNSC	1
AOCS-001-2-0	1.26E-08	1.18E-07	0.315258269	0.005902362	1.57E-06	3.34E-08	2.03E-09	1.02E-11	2.85E-07	4.22E-05	5.48E-06	0.00075346	0.003132634	2.19E-11	2.73E-10	3.53E-08	0.000319255	3.30E-06	7.08E-06	0.617644833	3.63E-05	1.04E-09	9.44E-07	0.000106998	1.38E-08	1.16E-08	3.17E-09	0.001651187	0.000555584	0.004814212	0.049763611	2.94E-07	0	OV	OV	1
AOCS-002-2-3	2.07E-08	7.76E-06	0.615398694	0.000275272	1.77E-05	7.93E-06	7.26E-12	8.87E-10	1.62E-07	0.068485451	4.62E-06	0.003334072	0.04067361	2.92E-10	1.60E-10	1.49E-06	0.00024083	0.001755779	1.91E-06	0.141528466	0.005852563	2.29E-10	2.66E-06	5.16E-05	3.11E-06	5.27E-08	1.50E-06	0.022084989	0.06021046	0.038386201	0.001672829	2.79E-07	0	BRCA	OV	0
AOCS-004-2-9	1.03E-09	1.08E-05	0.791991401	0.000412428	9.78E-07	3.51E-07	1.19E-12	3.83E-09	6.06E-08	0.0020094	6.92E-06	0.000957941	0.000556937	2.47E-12	6.96E-12	4.76E-08	0.000902493	0.000383457	5.95E-07	0.198156309	5.93E-05	6.68E-12	3.79E-09	1.33E-06	7.27E-07	2.87E-09	1.16E-07	6.76E-05	3.37E-05	0.003415918	0.001031235	4.68E-09	0	BRCA	OV	0
AOCS-005-2-1	1.02E-06	0.000466878	4.95E-05	0.032940012	1.29E-06	1.04E-08	1.17E-12	2.55E-09	3.31E-08	1.53E-05	6.73E-08	1.43E-07	0.000355593	2.75E-09	3.74E-12	1.44E-06	0.001367716	6.39E-05	6.20E-07	0.957181378	7.56E-05	4.37E-10	9.86E-07	2.15E-05	5.57E-07	3.87E-07	8.72E-06	5.87E-05	0.002669572	0.00440566	0.00031203	1.37E-06	0	OV	OV	1
AOCS-034-2-4	2.19E-07	0.00020574	0.155293618	0.111704833	4.68E-07	1.06E-07	1.00E-11	1.93E-09	1.16E-09	1.75E-05	1.68E-06	4.65E-05	0.169958646	1.45E-11	2.37E-13	5.55E-07	0.000974377	2.05E-06	4.42E-08	0.544682522	3.64E-05	1.11E-10	6.33E-06	3.46E-07	2.17E-09	8.31E-08	9.59E-08	1.34E-06	2.48E-05	0.00877294	0.008268744	1.51E-08	0	OV	OV	1
AOCS-034-4-1	8.75E-08	0.000220331	0.020332474	0.100549527	6.27E-06	3.81E-07	2.17E-12	5.81E-07	4.16E-11	0.006075522	9.36E-06	0.000139995	0.024368265	9.50E-11	4.24E-13	8.00E-07	0.002739376	0.006379768	6.57E-07	0.826161496	0.000623564	5.96E-12	3.34E-06	2.05E-08	3.09E-07	1.12E-06	5.33E-09	5.58E-06	0.000198854	0.008212676	0.003969638	5.01E-09	0	OV	OV	1
AOCS-055-2-0	2.17E-08	5.78E-07	1.09E-05	0.009214813	9.82E-07	7.84E-10	6.11E-13	7.24E-10	1.14E-07	2.68E-05	4.46E-08	1.23E-06	4.52E-05	4.55E-12	5.37E-12	3.32E-07	0.000170518	0.000251407	7.15E-07	0.887291554	1.76E-06	2.90E-10	3.28E-08	1.78E-06	7.98E-07	3.23E-07	2.67E-06	6.27E-06	4.14E-05	0.007931574	0.094997874	2.23E-07	0	OV	OV	1
AOCS-056-2-3	2.18E-06	2.62E-06	0.0006745	1.77E-05	1.36E-06	1.94E-08	2.50E-11	1.34E-09	2.24E-07	0.000356872	4.87E-05	0.001979948	0.003908912	1.83E-10	1.86E-10	1.54E-06	1.61E-06	2.44E-07	0.000180259	0.761659429	3.59E-05	3.18E-08	1.42E-05	0.000307512	5.88E-06	2.48E-08	6.37E-07	0.004773429	0.020026377	0.093001485	0.112996153	2.36E-06	0	OV	OV	1
AOCS-057-2-6	1.41E-07	1.43E-05	0.018671565	0.331513098	7.90E-06	5.19E-08	5.54E-11	7.02E-10	8.12E-07	4.09E-05	8.26E-07	0.002209118	1.71E-05	1.71E-11	5.47E-11	2.76E-06	0.001551678	0.000731745	4.86E-05	0.615534566	0.00010353	2.34E-09	1.66E-07	0.000202757	1.29E-07	2.17E-07	1.41E-05	8.32E-05	0.000283965	0.000317065	0.028649716	4.30E-08	0	OV	OV	1
AOCS-058-2-9	1.36E-07	0.000850142	0.000424614	0.879822767	7.92E-08	3.28E-07	6.71E-08	3.34E-10	5.87E-10	0.002211854	2.35E-06	6.60E-06	0.044721908	1.82E-10	1.17E-12	1.28E-07	7.15E-05	3.94E-07	2.16E-05	0.034472262	1.67E-06	2.42E-10	3.29E-05	1.43E-06	1.03E-07	7.95E-08	6.67E-07	3.25E-05	0.002500756	0.013338085	0.021484602	4.84E-07	0	CESC	OV	0
AOCS-059-2-1	1.81E-08	3.39E-05	0.509830428	0.000276259	1.11E-06	4.30E-07	9.21E-13	5.72E-10	1.81E-07	0.000134003	2.29E-06	4.32E-05	0.001862229	2.58E-12	1.53E-10	1.21E-08	0.002969138	6.53E-05	1.73E-07	0.403630701	0.00028109	9.58E-10	4.96E-08	0.000121057	3.03E-07	1.72E-09	1.81E-06	0.000345942	0.000857515	0.045330673	0.03421149	7.52E-07	0	BRCA	OV	0
AOCS-060-2-9	1.87E-09	1.83E-06	0.224012484	0.023201047	3.99E-07	1.06E-06	8.71E-12	3.43E-09	1.51E-06	3.71E-05	5.26E-07	3.79E-05	0.000176068	2.88E-11	1.09E-11	4.57E-08	0.022130563	0.000197782	9.43E-09	0.676573095	2.45E-05	1.38E-10	1.78E-07	4.47E-05	1.82E-07	3.73E-08	6.48E-07	4.98E-05	0.00020341	0.035239272	0.01806585	3.14E-08	0	OV	OV	1
AOCS-061-2-1	2.97E-07	9.56E-07	0.000371672	0.001090476	1.92E-05	1.48E-07	3.38E-13	3.96E-11	1.37E-05	0.000172187	1.82E-06	0.000267831	0.022124308	2.59E-10	4.70E-10	4.19E-07	0.000458855	7.33E-05	2.14E-07	0.932039746	5.73E-06	6.03E-08	0.000139991	0.00162235	3.52E-06	4.86E-09	3.09E-05	0.000295901	0.000256458	0.014626509	0.026380518	2.93E-06	0	OV	OV	1
AOCS-063-2-7	5.19E-09	1.21E-06	0.797308733	0.002804375	7.08E-07	1.33E-06	4.25E-12	1.10E-09	6.78E-08	0.000306644	2.25E-06	4.76E-05	0.002060173	1.20E-12	7.81E-11	6.97E-08	0.000821198	2.97E-05	4.48E-07	0.144445839	0.001405085	1.57E-09	2.35E-07	9.18E-05	7.22E-09	1.57E-09	1.08E-07	0.000240781	0.000414468	0.034110116	0.015907005	2.76E-08	0	BRCA	OV	0
AOCS-064-2-X	8.00E-08	8.42E-05	0.033360912	0.154324768	5.00E-06	2.52E-06	7.70E-11	6.49E-11	1.53E-09	8.45E-05	2.45E-06	8.91E-05	0.022802402	3.39E-11	4.12E-11	1.65E-07	9.29E-06	3.09E-06	6.78E-07	0.113705306	0.000114693	3.93E-10	5.69E-07	1.68E-05	6.09E-07	4.39E-09	1.36E-06	0.000880271	0.003297814	0.656917352	0.01429565	3.47E-07	0	UCEC	OV	0
AOCS-064-4-7	9.77E-09	1.89E-05	1.43E-06	7.56E-05	8.34E-07	2.00E-09	9.87E-16	1.57E-08	1.86E-10	3.09E-06	6.39E-07	4.51E-08	5.12E-05	1.23E-11	5.48E-12	8.07E-10	5.62E-05	0.000202938	9.89E-08	0.986634863	1.54E-07	9.75E-13	7.95E-10	6.48E-08	5.98E-08	2.53E-06	5.23E-09	1.73E-06	1.29E-06	0.01288581	6.20E-05	5.76E-07	0	OV	OV	1
AOCS-065-2-2	8.22E-09	1.02E-06	0.481997282	0.004719277	2.35E-07	2.09E-07	3.51E-11	1.36E-09	4.32E-08	0.000527848	9.00E-06	1.82E-05	0.009240007	1.44E-11	3.82E-11	5.32E-07	9.45E-05	2.02E-05	1.71E-07	0.497140448	0.000112638	1.45E-10	9.35E-07	1.15E-06	4.60E-06	2.24E-08	3.47E-06	0.000208534	0.000928386	0.003862752	0.001108406	4.94E-08	0	OV	OV	1
AOCS-065-4-X	6.32E-08	9.82E-07	0.000153593	0.020993626	7.08E-08	3.13E-08	2.34E-12	2.16E-08	3.32E-10	0.000705189	8.62E-07	9.09E-06	0.004034157	8.12E-11	3.14E-12	3.62E-07	1.49E-05	1.35E-05	2.54E-06	0.967994511	9.15E-06	1.33E-11	3.42E-08	2.28E-09	3.35E-07	1.99E-07	3.17E-09	0.000234833	0.001699649	0.004088617	4.37E-05	4.82E-09	0	OV	OV	1
AOCS-075-2-4	3.06E-08	3.00E-06	0.251580136	0.021874533	1.43E-06	1.72E-07	2.60E-11	5.33E-11	3.37E-07	0.013477108	4.62E-07	0.00383597	0.002501525	9.45E-11	5.12E-11	3.40E-07	0.001899401	0.000137306	5.38E-07	0.698320177	3.43E-05	1.12E-09	1.34E-06	6.99E-07	1.12E-06	1.61E-09	1.45E-07	0.001737494	0.00278992	0.000509072	0.001293393	8.69E-09	0	OV	OV	1
AOCS-076-2-7	9.65E-09	6.32E-05	0.340348765	0.002602621	9.15E-06	2.16E-06	4.53E-12	6.46E-09	1.32E-06	0.000994547	8.36E-06	0.000347973	0.002041114	1.91E-11	7.11E-11	1.18E-07	0.005896994	0.001333827	1.04E-05	0.616917602	0.000576655	3.63E-09	3.70E-07	2.89E-05	8.56E-07	9.55E-08	1.83E-06	0.000236244	0.00064939	0.001956154	0.02597126	7.03E-08	0	OV	OV	1
AOCS-077-2-X	8.13E-08	1.51E-06	0.130566134	0.005163674	4.13E-06	7.06E-08	1.49E-09	1.47E-09	4.59E-09	0.009887952	4.68E-06	0.00026513	0.043236987	3.89E-11	1.45E-12	2.62E-07	0.000298254	7.07E-06	2.50E-07	0.779253617	8.07E-05	1.26E-10	7.09E-07	9.87E-06	1.84E-07	1.54E-09	5.59E-08	0.006109077	0.003363765	0.012307051	0.009438718	3.31E-08	0	OV	OV	1
AOCS-078-2-2	1.66E-07	3.10E-06	0.004100239	0.000610616	7.82E-08	1.37E-09	1.60E-09	1.20E-10	1.34E-07	0.004900729	1.04E-06	0.000326032	0.002220827	2.37E-10	1.29E-11	2.21E-07	1.62E-05	3.10E-06	4.22E-08	0.91739371	3.07E-06	1.99E-11	1.03E-07	5.53E-06	2.42E-06	9.05E-10	4.56E-06	3.75E-05	0.005634341	0.006412565	0.058323493	1.83E-07	0	OV	OV	1
AOCS-079-2-5	3.10E-08	1.10E-05	0.85760986	0.002887789	4.14E-07	1.08E-07	9.37E-11	5.72E-11	6.76E-08	0.001643828	7.83E-07	0.000729489	0.000434486	1.57E-11	5.36E-12	1.74E-07	0.000271198	0.000554106	8.80E-07	0.131985579	2.97E-05	4.24E-11	9.05E-08	3.97E-06	4.37E-06	3.39E-10	1.01E-08	0.000148933	0.000106407	0.003127797	0.000448915	1.78E-08	0	BRCA	OV	0
AOCS-080-2-2	1.52E-08	5.98E-07	2.16E-05	3.68E-06	3.40E-07	6.18E-10	4.60E-11	1.78E-10	2.04E-07	5.35E-06	9.65E-07	6.57E-06	9.72E-05	1.05E-11	6.37E-11	2.68E-07	1.11E-07	5.84E-09	1.23E-05	0.227401906	5.04E-06	1.03E-09	1.36E-06	1.14E-05	2.66E-06	6.95E-09	3.22E-07	1.95E-05	0.000531311	0.013836053	0.758038379	2.93E-06	0	UCS	OV	0
AOCS-081-2-5	6.74E-09	1.07E-05	0.075362856	0.002869571	1.31E-07	4.08E-08	5.75E-11	2.58E-11	1.43E-06	6.88E-05	4.72E-08	7.98E-05	0.000288761	3.55E-11	1.44E-10	8.93E-08	0.001940375	0.000599908	3.15E-07	0.899653705	7.01E-07	7.00E-10	5.24E-07	8.79E-06	1.26E-07	5.44E-09	2.52E-05	0.001278908	0.002312339	0.011499832	0.003996997	4.92E-08	0	OV	OV	1
AOCS-083-2-0	3.89E-08	4.61E-06	0.000516856	0.000687847	4.24E-07	8.36E-09	7.32E-13	5.32E-11	6.47E-09	3.22E-05	9.34E-08	2.29E-06	0.000110105	7.44E-11	1.21E-12	1.30E-07	5.12E-05	0.000133263	1.03E-06	0.991073773	6.21E-06	9.96E-11	8.37E-08	7.29E-07	1.93E-07	2.06E-07	7.41E-07	3.35E-05	0.00067566	0.00423908	0.002429643	1.02E-07	0	OV	OV	1
AOCS-084-2-3	2.37E-07	3.63E-06	0.004535755	0.00187379	3.86E-07	4.17E-07	1.35E-11	3.05E-09	5.31E-06	0.000925889	2.84E-06	0.000502211	0.00062918	4.88E-11	1.62E-10	2.63E-06	0.004269467	0.000755916	1.20E-07	0.904166676	2.01E-05	5.10E-10	7.15E-07	1.27E-06	1.01E-06	4.14E-09	4.21E-06	6.00E-05	0.000666563	0.004317382	0.077254098	1.32E-07	0	OV	OV	1
AOCS-085-2-6	4.92E-08	2.21E-07	0.256233241	0.000503262	3.01E-07	5.65E-07	1.32E-11	4.44E-10	3.81E-07	0.003091149	4.58E-07	1.95E-05	0.00017694	1.23E-11	2.02E-12	3.49E-07	1.03E-05	1.24E-05	6.84E-07	0.734878723	4.56E-05	5.33E-10	4.41E-07	1.57E-06	5.31E-07	2.83E-08	3.56E-08	0.000193817	0.001430292	0.00062978	0.002769412	1.64E-08	0	OV	OV	1
AOCS-086-2-9	1.08E-06	0.001932783	0.208041954	0.072143908	5.55E-05	7.93E-07	5.32E-07	8.15E-09	2.83E-09	0.006901652	1.45E-06	0.000483276	0.018760821	2.46E-09	1.25E-10	4.80E-05	0.001330728	3.15E-05	0.003877022	0.326831307	0.000900251	2.36E-09	1.67E-05	0.000444052	7.28E-06	1.21E-06	0.000303106	0.025166375	0.128388531	0.188780783	0.015462194	8.71E-05	0	OV	OV	1
AOCS-086-4-6	4.72E-08	1.04E-08	0.000474157	4.53E-05	1.16E-07	1.25E-08	4.03E-11	8.01E-09	1.72E-08	0.009133463	1.34E-07	2.21E-05	0.001082506	8.97E-10	6.50E-13	1.15E-08	3.59E-05	8.43E-06	7.05E-07	0.973607585	8.75E-06	5.48E-12	1.79E-09	7.47E-08	2.83E-08	4.38E-07	5.30E-11	9.99E-05	0.000223145	0.015200056	5.71E-05	1.52E-08	0	OV	OV	1
AOCS-088-2-4	6.40E-08	6.24E-05	0.01706831	0.037535319	5.46E-06	1.41E-09	1.59E-10	2.58E-09	1.09E-07	0.001843769	4.76E-07	9.80E-06	0.000364117	6.13E-10	9.19E-12	1.30E-06	1.19E-05	4.01E-05	0.001770879	0.932154929	3.68E-05	1.95E-10	6.07E-08	6.64E-06	6.48E-07	4.74E-07	1.82E-06	0.001479584	0.002205044	6.26E-05	0.005336982	2.14E-07	0	OV	OV	1
AOCS-088-4-1	9.81E-08	7.57E-06	9.24E-08	0.009544444	1.25E-06	7.58E-12	8.02E-15	8.07E-08	4.50E-10	2.63E-05	2.56E-06	5.70E-07	0.000148296	6.68E-11	1.34E-11	1.06E-07	5.27E-07	0.000149349	8.11E-07	0.988034117	3.88E-06	2.85E-10	1.48E-07	2.59E-07	5.79E-09	8.58E-05	2.61E-10	1.25E-06	3.54E-06	0.001872676	0.0001162	6.41E-08	0	OV	OV	1
AOCS-090-2-4	3.57E-08	4.42E-06	0.001449671	0.000183107	3.59E-06	5.11E-08	1.15E-11	9.27E-11	5.79E-07	0.000298553	1.36E-06	4.24E-05	0.065719533	4.07E-11	2.86E-11	9.92E-07	6.04E-05	0.000192647	3.00E-07	0.666069466	6.51E-05	1.11E-09	6.08E-06	2.06E-05	4.32E-06	7.02E-09	1.66E-06	5.98E-05	0.001982059	0.050426875	0.213404933	1.49E-06	0	OV	OV	1
AOCS-090-4-1	3.28E-08	2.63E-05	0.000404053	0.000430555	8.57E-07	1.67E-06	1.89E-12	2.27E-07	1.86E-06	0.027091606	1.22E-06	0.000571847	0.00026858	7.36E-09	9.19E-11	1.76E-08	0.000138661	9.53E-06	1.62E-05	0.935927971	2.47E-05	1.28E-10	1.84E-09	6.15E-07	4.01E-07	1.29E-07	1.24E-08	0.00329009	0.000568623	0.030809435	0.00041483	1.17E-08	0	OV	OV	1
AOCS-091-2-7	7.10E-08	0.000514691	0.085580395	0.318086837	3.78E-06	1.31E-05	7.55E-10	8.43E-09	7.43E-09	0.019909999	1.47E-06	4.57E-05	0.011005959	1.17E-09	2.03E-12	7.84E-07	0.000192385	0.000239032	8.12E-07	0.486501841	0.000364683	2.00E-10	7.17E-07	2.51E-06	1.15E-05	1.49E-07	1.58E-05	0.000170869	0.042850179	0.027033232	0.007453314	1.21E-07	0	OV	OV	1
AOCS-091-4-4	3.13E-07	3.26E-06	0.001649107	0.038888448	2.47E-06	1.09E-07	8.34E-12	1.57E-07	8.73E-07	0.001350067	1.61E-05	1.78E-05	0.001046652	3.35E-09	2.63E-10	5.57E-08	0.000154175	0.000865625	4.01E-06	0.69197735	4.51E-05	4.54E-11	8.32E-08	7.07E-06	8.38E-06	8.67E-07	9.86E-10	0.00065816	0.007938112	0.254932265	0.00043329	1.03E-07	0	OV	OV	1
AOCS-092-2-X	1.79E-08	2.19E-07	0.004191246	0.000150463	4.66E-07	3.11E-09	4.53E-11	4.48E-10	2.97E-06	0.00078439	6.56E-07	0.000279448	0.002468879	1.10E-10	1.34E-12	2.18E-08	0.000216699	1.66E-05	1.26E-06	0.989655147	1.91E-06	2.56E-10	4.54E-07	7.58E-07	7.44E-07	1.05E-09	4.79E-09	0.000963661	0.000367765	0.000516166	0.00038003	5.47E-08	0	OV	OV	1
AOCS-092-4-7	1.51E-07	5.34E-06	0.00020482	0.001162811	5.64E-07	5.83E-09	1.57E-09	1.69E-09	4.01E-07	0.000378132	8.13E-07	2.63E-05	0.001793305	1.29E-08	8.64E-11	7.45E-08	0.000125028	9.94E-07	2.58E-05	0.965920807	4.44E-08	6.31E-10	7.75E-07	1.10E-06	3.60E-07	5.42E-07	5.89E-09	0.006394161	0.000396863	0.023472366	8.69E-05	1.58E-06	0	OV	OV	1
AOCS-093-10-1	3.05E-08	2.04E-05	4.76E-06	0.000915939	3.54E-09	7.15E-12	3.96E-17	2.35E-09	1.35E-11	3.54E-06	1.60E-09	8.38E-06	4.25E-07	1.66E-12	1.16E-13	9.95E-10	9.37E-08	2.42E-06	9.49E-07	0.982979042	1.67E-07	1.48E-12	5.20E-11	2.06E-09	3.50E-09	5.66E-07	3.85E-09	2.85E-07	1.69E-07	0.0160614	1.45E-06	5.30E-10	0	OV	OV	1
AOCS-093-2-2	4.45E-07	0.000211933	0.003926262	0.328531451	5.01E-06	1.05E-07	1.97E-11	2.51E-09	1.96E-09	0.000126271	1.64E-07	9.81E-05	0.000145672	5.94E-11	1.17E-12	4.51E-07	2.54E-06	3.37E-05	0.000251965	0.624675453	0.000107351	1.67E-10	4.54E-08	4.08E-07	3.77E-07	1.63E-06	7.12E-06	4.32E-05	0.000951127	0.039143018	0.001736187	1.79E-08	0	OV	OV	1
AOCS-093-4-X	8.04E-08	1.33E-05	8.35E-05	0.336772088	1.25E-07	1.14E-07	8.45E-12	2.77E-08	2.68E-10	0.010177245	2.06E-07	1.33E-05	0.001011232	2.56E-11	8.22E-13	1.02E-07	0.000255472	0.000278359	2.08E-06	0.64373025	2.22E-05	8.41E-12	4.12E-08	1.79E-08	3.67E-08	1.95E-06	1.57E-08	2.35E-06	0.000429617	0.006385027	0.000821249	7.74E-10	0	OV	OV	1
AOCS-094-2-5	3.91E-09	1.38E-05	0.00599922	0.001597386	1.51E-07	6.75E-09	6.37E-12	4.54E-10	1.97E-08	3.64E-05	1.43E-07	1.47E-05	0.000323719	1.75E-11	8.26E-13	1.17E-08	7.45E-05	1.13E-07	5.46E-08	0.924466859	1.54E-06	2.46E-11	2.38E-07	6.92E-07	1.50E-08	7.63E-09	2.09E-07	7.00E-05	0.0002714	0.065791788	0.001337093	3.31E-09	0	OV	OV	1
AOCS-094-4-2	2.04E-08	8.76E-06	0.075860694	0.005182546	9.31E-07	1.27E-07	2.44E-10	1.88E-09	1.23E-07	1.97E-05	2.96E-07	4.86E-05	0.002579663	3.59E-11	9.99E-12	6.90E-08	7.03E-05	4.85E-08	5.39E-07	0.8565281	2.17E-05	4.44E-10	9.63E-07	0.000102399	7.10E-09	7.19E-08	2.74E-06	0.000153711	0.000368908	0.049641268	0.009407711	5.08E-08	0	OV	OV	1
AOCS-095-2-8	2.22E-08	6.00E-05	0.0333963	0.215269719	2.51E-07	5.92E-07	9.82E-13	2.42E-10	5.51E-09	0.001506871	2.53E-07	3.37E-05	0.000407881	3.88E-11	1.39E-13	1.18E-07	2.26E-05	4.46E-05	5.25E-07	0.737266857	6.50E-05	1.85E-11	3.44E-08	6.60E-07	1.48E-06	8.58E-09	1.36E-07	0.000441092	0.00268305	0.006409758	0.002388546	3.94E-08	0	OV	OV	1
AOCS-095-4-5	2.11E-07	0.000165045	5.00E-05	0.146721434	5.78E-07	2.04E-08	2.07E-15	7.50E-09	1.77E-10	0.002084108	1.52E-06	1.09E-05	0.002016892	3.64E-11	1.53E-11	1.39E-07	5.51E-07	2.05E-05	1.15E-05	0.84647724	1.81E-05	9.87E-11	5.55E-08	4.22E-07	2.54E-06	1.53E-07	2.94E-09	0.000394035	0.000681808	0.001094334	0.000247774	1.68E-08	0	OV	OV	1
AOCS-096-2-0	1.53E-08	1.16E-05	0.040336894	0.000206798	2.96E-07	8.87E-07	3.43E-14	2.43E-09	5.51E-06	0.002804066	3.95E-06	9.43E-05	0.000446006	2.33E-12	2.82E-10	3.46E-08	0.000253639	7.58E-05	2.09E-05	0.946351214	0.001287118	1.34E-09	4.30E-09	1.34E-06	6.66E-07	6.58E-08	2.32E-08	0.000114513	0.00027398	0.002558704	0.005151599	8.19E-08	0	OV	OV	1
AOCS-097-2-3	7.35E-08	1.75E-07	0.000146637	9.15E-06	5.41E-08	4.48E-09	1.13E-10	5.07E-11	2.25E-06	4.62E-05	2.93E-06	2.27E-05	0.008596852	3.12E-10	3.13E-11	5.42E-10	1.47E-05	5.05E-07	0.000231936	0.985636526	5.37E-07	3.99E-09	1.01E-06	3.15E-06	5.29E-07	1.29E-08	8.55E-09	0.001329938	0.000152721	0.000826098	0.002967103	8.27E-06	0	OV	OV	1
AOCS-104-2-X	1.63E-08	7.48E-06	0.974576572	0.000191533	1.84E-08	1.29E-06	4.02E-11	2.87E-11	7.73E-07	0.00431239	5.01E-08	5.93E-05	4.04E-05	2.31E-10	5.94E-11	3.50E-08	3.45E-05	8.36E-05	1.18E-06	0.016844153	6.68E-05	2.16E-10	1.96E-08	8.08E-06	3.94E-07	9.37E-10	3.31E-07	0.00068279	0.002659588	0.00016883	0.000259792	3.54E-08	0	BRCA	OV	0
AOCS-105-2-2	7.42E-10	7.46E-07	0.951198882	0.002274538	6.01E-08	1.19E-07	4.77E-11	2.40E-11	7.22E-08	0.000527472	1.95E-07	6.22E-05	0.000174015	5.87E-12	1.00E-12	1.43E-08	4.33E-05	1.95E-05	5.41E-08	0.044470061	3.84E-05	1.89E-11	1.65E-08	4.00E-07	1.71E-07	1.09E-09	4.90E-08	7.77E-05	0.000379916	7.81E-05	0.000654109	1.79E-09	0	BRCA	OV	0
AOCS-106-2-5	3.75E-08	2.82E-06	0.0007032	7.53E-05	4.84E-07	1.80E-09	1.94E-12	2.42E-11	8.55E-09	8.51E-06	5.26E-07	2.54E-05	0.083657264	3.83E-11	4.12E-12	6.61E-07	2.82E-05	7.67E-07	2.69E-08	0.830669532	0.000102134	8.91E-10	1.62E-06	8.61E-06	2.95E-06	5.71E-09	6.59E-08	0.001231	0.00935125	0.064516901	0.009611333	1.41E-06	0	OV	OV	1
AOCS-107-2-8	1.26E-07	3.76E-06	0.372696278	0.001001883	1.11E-06	1.44E-07	6.21E-13	2.04E-09	5.17E-07	0.00500455	6.44E-07	0.000152902	0.000314515	2.62E-11	7.30E-12	9.19E-08	2.87E-06	2.26E-05	3.90E-06	0.614693343	0.000101309	4.02E-09	2.96E-06	1.64E-06	5.59E-06	3.03E-08	3.79E-08	0.000487586	0.000678166	0.002499946	0.00232349	2.86E-08	0	OV	OV	1
AOCS-108-2-0	1.79E-08	1.95E-05	0.349838631	0.007196907	2.15E-06	8.00E-08	1.12E-09	5.45E-11	4.47E-07	0.000796669	1.03E-06	6.58E-05	0.000149952	4.61E-11	4.75E-12	2.53E-07	0.000673583	1.69E-05	1.61E-07	0.497229741	8.27E-05	7.86E-11	1.56E-06	1.10E-05	7.00E-07	3.39E-09	1.18E-06	6.93E-05	0.002323868	0.032398751	0.109119027	4.73E-08	0	OV	OV	1
AOCS-109-2-3	2.96E-09	1.49E-06	0.000521699	0.03404012	5.69E-07	3.43E-08	1.90E-13	5.82E-11	7.97E-10	0.000385988	1.67E-07	0.000130879	0.003923867	1.18E-11	3.11E-12	6.79E-08	0.000149706	1.35E-06	3.21E-08	0.253531894	3.17E-06	5.49E-12	5.14E-07	5.20E-06	1.00E-07	4.59E-11	1.16E-06	9.57E-05	0.000873292	0.703021505	0.003311513	7.96E-09	0	UCEC	OV	0
AOCS-111-2-3	3.53E-08	2.50E-06	0.021682929	8.45E-05	4.25E-07	5.10E-07	5.84E-12	1.56E-10	3.85E-05	0.006614258	3.85E-08	0.003116418	0.002576005	4.73E-10	7.22E-10	3.94E-07	0.000201662	1.60E-05	3.52E-05	0.804187774	5.75E-07	4.95E-08	7.23E-06	8.15E-05	9.36E-06	1.13E-09	0.000128175	0.131983076	0.013637639	0.008818617	0.006774455	2.09E-06	0	OV	OV	1
AOCS-112-2-6	3.14E-08	1.23E-07	0.000948299	2.45E-05	2.62E-06	4.84E-10	4.01E-11	3.13E-11	3.25E-08	4.75E-06	2.86E-06	0.000269201	0.047276303	7.68E-11	1.12E-11	3.76E-08	0.000579195	0.000267706	3.16E-07	0.946197068	4.80E-07	3.51E-11	2.79E-06	2.20E-06	5.45E-07	2.47E-08	6.23E-08	0.000228555	7.19E-05	0.001581009	0.002538842	5.78E-07	0	OV	OV	1
AOCS-113-2-9	1.05E-07	2.43E-07	6.60E-05	4.10E-07	1.08E-05	2.98E-09	2.34E-13	5.77E-10	5.14E-06	2.89E-06	5.25E-08	0.000128142	3.20E-05	3.75E-11	9.53E-12	2.08E-07	1.09E-06	3.15E-05	2.42E-05	0.993560446	1.30E-05	6.06E-09	2.28E-07	4.99E-05	1.53E-06	5.48E-08	1.59E-05	5.46E-05	1.13E-05	5.88E-05	0.005928463	3.10E-06	0	OV	OV	1
AOCS-114-2-1	5.11E-07	5.68E-08	0.348103087	0.003977732	1.08E-06	4.92E-07	1.08E-10	1.36E-09	3.17E-08	0.000234264	3.86E-06	0.002088156	0.006966267	1.46E-10	3.17E-11	7.35E-07	0.000152798	1.08E-05	1.13E-08	0.612692401	5.56E-05	5.05E-10	1.45E-05	7.90E-07	6.15E-09	1.78E-08	2.52E-09	0.000467888	0.000231059	0.024273203	0.000724612	2.16E-08	0	OV	OV	1
AOCS-115-2-4	2.05E-08	1.82E-07	0.041345147	0.016135374	7.36E-08	4.44E-07	1.19E-11	6.09E-10	3.01E-08	2.14E-06	1.13E-07	1.99E-05	0.000387215	1.16E-11	1.72E-12	1.20E-07	0.00083054	0.000210724	7.26E-09	0.930129289	9.65E-06	3.13E-10	3.61E-06	5.12E-06	1.54E-08	2.15E-08	1.02E-06	0.000135968	0.000942679	0.007637216	0.002203367	5.02E-09	0	OV	OV	1
AOCS-116-2-7	4.67E-08	1.85E-05	0.943089794	0.004967867	4.67E-07	1.53E-06	3.76E-09	4.63E-10	1.36E-07	0.000444662	1.20E-06	4.38E-05	0.000587378	3.99E-10	5.33E-12	4.39E-07	5.07E-05	4.43E-06	6.00E-08	0.033884364	1.19E-05	1.50E-09	6.08E-07	5.00E-05	2.92E-06	2.41E-09	2.88E-07	0.000134165	0.001699444	0.010343893	0.004661287	1.29E-07	0	BRCA	OV	0
AOCS-117-4-7	1.17E-07	0.000189332	0.000911414	0.165873596	1.02E-05	2.58E-07	4.41E-13	1.42E-09	5.35E-09	0.004166003	6.77E-07	0.000752537	0.010942473	3.02E-11	7.85E-12	1.50E-07	1.62E-05	1.20E-05	2.09E-06	0.802541258	3.34E-05	1.17E-10	5.31E-07	2.51E-07	8.60E-07	7.86E-08	5.68E-08	5.84E-05	0.000199518	0.012687809	0.00160084	4.29E-09	0	OV	OV	1
AOCS-119-4-2	2.81E-05	0.005079621	0.001407602	0.401610319	8.64E-07	1.00E-06	6.46E-06	1.64E-07	7.66E-05	0.01013148	0.000308095	0.004336971	0.023455254	4.65E-06	9.57E-10	4.95E-06	0.004588817	1.42E-05	0.001558594	0.440346698	0.000499042	5.78E-09	2.27E-07	9.34E-05	0.000153088	1.49E-06	1.36E-07	0.03363492	0.037182427	0.033334941	0.002130643	9.23E-06	0	OV	OV	1
AOCS-120-4-X	1.23E-07	4.29E-08	3.67E-06	7.51E-05	6.25E-07	1.88E-10	2.56E-12	2.19E-08	8.90E-08	0.0001169	5.02E-08	2.72E-05	0.000518363	2.28E-09	1.30E-12	2.32E-08	2.46E-05	9.38E-07	1.83E-06	0.990668101	1.75E-07	6.11E-12	4.42E-09	1.38E-08	1.63E-08	3.24E-07	5.09E-09	4.06E-05	3.58E-05	0.008460609	2.48E-05	7.77E-08	0	OV	OV	1
AOCS-122-2-8	1.89E-07	3.33E-06	0.109294233	0.035994735	4.59E-05	1.39E-07	6.08E-10	1.21E-08	2.08E-09	0.000325817	2.83E-05	0.000167924	0.360270632	4.90E-10	7.86E-13	6.90E-06	2.99E-05	3.28E-05	5.85E-07	0.260753152	9.31E-05	1.69E-11	1.33E-06	2.31E-05	2.20E-05	1.78E-07	6.51E-06	0.000345692	0.00415978	0.178167063	0.050226811	3.37E-08	0	KIRP	OV	0
AOCS-123-2-0	4.96E-09	3.99E-06	0.82167759	0.001755789	5.29E-07	3.66E-07	4.09E-08	3.26E-10	7.90E-07	0.001553963	4.31E-07	0.00021418	0.001295	3.82E-10	1.06E-11	1.05E-07	0.001401198	0.000198268	3.34E-07	0.166973595	1.66E-05	1.18E-10	1.85E-07	1.37E-05	3.08E-06	2.14E-08	1.70E-06	0.000183923	0.002074536	0.000739233	0.001890801	4.15E-08	0	BRCA	OV	0
AOCS-124-2-3	2.79E-08	2.91E-05	0.13586495	0.000610975	6.11E-07	4.15E-06	7.10E-12	1.24E-09	1.62E-05	0.001406969	6.51E-07	0.000308963	0.000225231	4.93E-10	8.92E-10	7.63E-08	0.024452719	0.000509909	6.51E-08	0.29718074	0.000110382	4.11E-10	3.15E-08	1.99E-05	1.51E-06	4.26E-09	4.59E-05	0.000125941	0.000771251	0.477683037	0.060630404	3.58E-07	0	UCEC	OV	0
AOCS-125-2-6	2.64E-08	1.19E-05	0.048331458	0.113917483	3.79E-07	2.48E-07	3.86E-11	1.36E-09	4.81E-07	0.007148603	4.07E-06	2.81E-06	0.003791516	3.73E-11	1.27E-11	1.02E-07	0.000345741	0.000548706	2.51E-07	0.714657824	2.11E-05	5.70E-10	6.15E-07	8.58E-06	2.93E-06	3.82E-08	3.73E-07	3.10E-05	0.001538386	0.088903105	0.020732222	1.10E-07	0	OV	OV	1
AOCS-126-2-9	1.01E-06	0.000112579	0.159010444	0.002540084	4.98E-06	1.21E-05	9.40E-12	5.20E-09	4.93E-06	0.005703246	3.26E-06	0.000417299	0.002611007	6.39E-10	1.48E-10	1.51E-05	0.000530097	7.87E-05	3.42E-06	0.765857674	0.000486136	7.36E-08	6.14E-05	0.000168495	8.21E-06	5.76E-08	3.44E-06	0.004779297	0.013212689	0.005885952	0.038487741	6.59E-07	0	OV	OV	1
AOCS-128-2-4	2.27E-09	5.21E-07	0.7841564	0.002437749	3.66E-07	1.69E-07	1.79E-12	1.18E-10	1.40E-07	0.000206759	4.61E-07	0.000412112	0.000613292	3.13E-12	1.23E-12	1.11E-07	4.17E-05	2.36E-05	4.65E-08	0.208385494	8.13E-05	9.75E-11	6.44E-07	1.21E-06	1.52E-07	5.49E-09	1.16E-07	0.000104932	0.000104799	0.000350623	0.003077367	1.21E-09	0	BRCA	OV	0
AOCS-130-2-4	9.93E-07	0.00140277	0.109391982	0.170557392	7.46E-06	0.000192993	1.12E-09	2.04E-10	9.18E-07	0.023811512	1.71E-05	0.00029018	0.007627242	1.30E-10	2.24E-11	2.53E-05	0.000428303	0.002405821	0.000549319	0.058824219	0.058647365	6.22E-08	2.26E-05	5.43E-05	8.98E-07	2.26E-07	1.73E-05	6.05E-05	0.031003318	0.000219723	0.534440169	7.61E-08	0	UCS	OV	0
AOCS-131-2-7	2.85E-08	1.75E-06	0.000328955	0.004075142	4.28E-07	7.37E-09	1.83E-12	8.62E-09	3.40E-08	0.000464634	4.18E-07	1.43E-05	0.004496425	5.65E-10	1.19E-13	6.76E-09	2.75E-05	2.82E-07	2.05E-06	0.937565387	5.08E-06	1.67E-11	2.89E-08	1.11E-07	6.61E-08	7.28E-10	1.25E-07	0.001639319	0.002617399	0.047504578	0.001255875	3.27E-09	0	OV	OV	1
AOCS-132-2-X	5.78E-08	2.27E-05	0.000226342	6.22E-05	4.22E-07	2.79E-07	2.26E-14	2.19E-09	1.17E-07	2.56E-06	3.06E-07	9.50E-07	0.003735132	2.84E-12	4.83E-10	2.03E-07	0.000149725	2.30E-06	8.83E-07	0.878496426	4.56E-05	1.88E-09	9.31E-08	2.20E-05	2.16E-07	2.06E-09	2.64E-06	0.0008123	0.000537629	0.061777747	0.054099859	1.26E-06	0	OV	OV	1
AOCS-133-2-2	3.69E-08	3.84E-06	0.131641671	0.008129548	1.88E-06	1.23E-06	2.24E-10	6.53E-09	1.20E-07	0.001432537	2.48E-06	4.07E-05	0.002612011	2.31E-10	2.96E-11	9.62E-07	0.0005148	0.000438557	5.80E-08	0.670493986	2.36E-05	3.04E-10	1.13E-06	8.30E-07	2.03E-06	1.34E-08	0.00014996	4.34E-05	0.011182798	0.11680863	0.056473037	4.23E-08	0	OV	OV	1
AOCS-134-4-2	1.99E-08	3.54E-07	0.000118574	0.000167258	7.22E-09	3.37E-08	2.71E-11	1.00E-08	1.53E-07	0.004060171	5.42E-09	0.000141109	0.000317893	1.15E-10	5.35E-13	7.40E-09	5.22E-07	5.76E-05	3.04E-06	0.991543395	5.27E-08	2.91E-12	3.25E-08	9.85E-09	2.07E-08	7.82E-08	7.44E-08	8.86E-05	0.000324637	0.003011847	0.000164487	3.22E-08	0	OV	OV	1
AOCS-135-10-7	2.20E-09	2.79E-07	0.000665609	0.000254519	7.95E-07	6.18E-08	7.55E-13	9.32E-09	8.49E-09	0.003538696	4.57E-08	3.65E-05	0.000729308	2.10E-10	4.84E-12	3.75E-09	4.11E-05	3.90E-05	2.40E-07	0.922498777	8.59E-07	1.20E-12	8.76E-09	4.79E-08	2.85E-07	8.41E-09	1.47E-09	6.00E-06	8.06E-05	0.072029239	7.80E-05	5.57E-08	0	OV	OV	1
AOCS-135-4-5	2.45E-09	4.83E-07	0.000717855	0.000455089	4.37E-07	9.65E-09	4.80E-13	1.18E-09	5.19E-09	0.001615355	4.70E-08	2.06E-05	0.000973044	3.20E-11	2.32E-12	5.23E-09	1.35E-05	5.57E-06	2.99E-07	0.902545016	4.58E-07	1.04E-12	5.95E-09	5.75E-08	1.93E-07	5.48E-09	1.28E-09	8.39E-06	3.92E-05	0.093441606	0.000162804	4.30E-08	0	OV	OV	1
AOCS-137-10-2	1.14E-07	1.74E-06	0.000250369	0.098618286	1.16E-07	5.24E-09	1.06E-13	2.90E-09	6.89E-09	0.00106463	1.08E-06	2.39E-05	0.001188804	1.94E-11	1.09E-12	5.40E-08	1.83E-06	2.28E-05	3.36E-07	0.85037676	7.11E-06	2.84E-11	1.76E-08	6.35E-08	1.27E-07	1.26E-08	2.30E-08	4.45E-05	0.000319962	0.038306115	0.009771238	3.42E-08	0	OV	OV	1
AOCS-137-4-0	3.85E-08	1.02E-07	4.22E-05	0.049606296	4.98E-08	1.15E-09	8.94E-16	3.58E-09	5.59E-09	2.85E-05	1.95E-07	4.69E-06	4.77E-05	7.12E-12	9.31E-13	1.15E-08	1.35E-06	1.86E-05	1.98E-08	0.927530054	9.01E-07	1.19E-11	2.27E-09	2.82E-09	9.31E-09	7.06E-09	3.40E-09	7.74E-06	3.88E-05	0.021539733	0.001132993	1.13E-09	0	OV	OV	1
AOCS-138-4-3	3.33E-07	3.20E-07	0.002912321	0.015719757	3.22E-07	3.35E-08	3.06E-10	1.28E-08	8.76E-06	0.005250865	1.66E-06	0.001104843	0.002766799	1.27E-08	1.40E-10	8.12E-08	0.001416184	6.05E-06	5.60E-06	0.954450409	2.06E-05	4.41E-10	9.05E-09	9.36E-05	4.94E-06	8.89E-08	2.00E-09	0.011671298	0.001681357	0.00264179	0.000241911	5.61E-08	0	OV	OV	1
AOCS-139-2-9	6.99E-07	6.13E-05	0.02465224	0.01864279	2.01E-06	6.95E-07	3.68E-10	2.28E-09	9.68E-08	0.000575103	8.76E-07	7.99E-05	0.001035246	4.39E-10	3.98E-11	3.47E-06	0.000180239	0.000255864	2.92E-06	0.868011294	5.34E-05	1.10E-09	5.43E-07	1.20E-05	6.94E-07	6.48E-07	1.41E-06	0.000365045	0.001467311	0.048594532	0.035998334	1.33E-06	0	OV	OV	1
AOCS-141-10-8	6.06E-08	4.36E-07	3.10E-06	0.009077172	6.21E-06	1.53E-07	4.92E-13	9.40E-09	1.17E-07	0.003399572	1.09E-08	0.000152734	9.37E-05	3.91E-10	1.43E-11	1.90E-07	4.89E-06	0.000234628	0.002683597	0.960475121	5.56E-07	5.25E-10	1.65E-08	3.57E-07	7.40E-08	5.00E-06	6.39E-06	0.001700412	0.006483023	0.000174766	0.015497699	5.26E-08	0	OV	OV	1
AOCS-141-4-6	2.75E-08	5.95E-05	5.58E-06	0.001541561	1.66E-05	1.44E-08	1.18E-14	7.11E-09	1.92E-09	7.91E-05	8.54E-07	1.02E-05	0.000489587	7.18E-12	9.63E-12	1.18E-07	0.000314163	0.001014977	6.26E-05	0.925501501	9.52E-06	3.93E-10	2.94E-08	1.61E-07	8.46E-07	6.20E-07	6.49E-07	3.43E-05	0.000353807	0.005321024	0.06518261	7.67E-08	0	OV	OV	1
AOCS-142-4-9	3.71E-07	3.13E-06	0.013318781	0.000272148	2.79E-06	7.02E-07	9.11E-09	6.63E-09	3.54E-06	0.131950447	7.94E-07	0.000232624	0.001396958	1.80E-07	4.17E-11	3.50E-07	0.003578588	0.000129293	3.84E-05	0.713013775	7.29E-05	7.05E-11	1.64E-07	5.18E-05	4.55E-06	4.80E-08	2.07E-08	0.013089168	0.104271946	0.018364959	0.000201465	5.45E-08	0	OV	OV	1
AOCS-143-2-4	6.43E-09	4.80E-06	0.701420143	0.001345144	1.08E-05	9.23E-07	1.66E-12	4.43E-10	2.81E-07	0.007596579	1.11E-06	0.001884403	0.000691294	4.94E-12	1.69E-11	8.99E-08	0.000315355	0.000239574	4.01E-06	0.26396872	0.000453114	1.90E-10	4.74E-07	1.38E-05	3.64E-06	4.87E-09	1.34E-06	0.000130627	0.000629012	0.003226886	0.018057799	2.33E-08	0	BRCA	OV	0
AOCS-144-2-7	8.58E-09	4.73E-07	0.000115965	0.008458742	1.02E-07	3.45E-10	4.60E-14	8.65E-11	1.00E-10	3.81E-07	7.41E-09	2.41E-06	5.91E-06	3.47E-12	2.69E-14	2.25E-08	3.85E-07	2.78E-07	1.69E-07	0.986326628	2.22E-07	2.79E-12	4.92E-09	1.54E-09	4.11E-08	1.90E-08	5.98E-09	2.54E-06	2.70E-05	0.004841673	0.000216956	3.61E-09	0	OV	OV	1
AOCS-145-2-X	2.85E-07	2.94E-06	0.013654683	2.50E-05	7.50E-07	9.45E-08	4.84E-12	2.42E-09	1.29E-08	0.000543928	3.39E-06	0.000100356	0.009767945	3.24E-11	5.70E-10	4.77E-08	0.000230504	1.21E-05	2.23E-08	0.945132597	4.97E-05	4.19E-10	1.53E-07	5.13E-05	1.01E-07	2.25E-08	2.50E-07	0.000196444	0.000922135	0.023639438	0.005656152	9.70E-06	0	OV	OV	1
AOCS-146-2-2	1.29E-07	4.48E-07	0.107863056	0.004689951	1.28E-06	4.34E-08	3.00E-11	2.42E-10	2.71E-06	0.00120373	9.19E-07	0.0001141	0.00456484	8.48E-11	7.67E-11	1.55E-06	0.000222111	0.00016089	4.97E-08	0.731992286	0.000102167	2.76E-10	2.44E-06	2.41E-05	2.21E-06	1.62E-09	2.73E-06	2.93E-05	0.002454532	0.002206302	0.144357778	4.21E-07	0	OV	OV	1
AOCS-147-2-5	1.78E-06	0.000141998	0.137731024	0.110344875	2.10E-06	0.000100957	2.11E-08	9.18E-09	1.16E-06	0.006027162	9.48E-06	0.000264824	0.034685829	7.73E-10	2.19E-10	1.45E-06	0.001937238	0.000762246	0.000267729	0.572952692	0.000125658	2.98E-08	2.17E-06	4.09E-06	8.74E-08	4.05E-08	1.25E-07	0.005141553	0.010073462	0.037377108	0.082042915	1.82E-07	0	OV	OV	1
AOCS-148-2-8	5.08E-08	0.000152116	0.002907677	0.014649268	2.33E-07	2.15E-07	2.99E-16	2.34E-09	4.48E-08	0.000115469	6.88E-07	7.56E-05	0.001088534	1.40E-11	7.73E-12	3.87E-08	1.99E-06	6.64E-06	1.64E-07	0.975665316	8.58E-05	9.45E-11	4.63E-07	1.23E-06	4.30E-07	6.43E-09	2.16E-07	4.46E-05	4.07E-05	0.004212035	0.000950451	9.89E-09	0	OV	OV	1
AOCS-149-2-0	7.61E-08	2.30E-05	0.009417022	0.011833292	8.50E-06	1.47E-06	3.86E-09	8.06E-10	2.06E-10	0.001541067	2.18E-05	1.82E-05	0.482430641	2.36E-10	1.10E-11	1.04E-07	0.000553361	1.67E-05	3.17E-06	0.251074683	3.87E-05	8.60E-11	2.21E-07	2.32E-06	4.44E-07	2.30E-07	5.42E-07	1.71E-05	0.003609981	0.081459278	0.157927735	2.72E-07	0	KIRP	OV	0
AOCS-150-10-7	1.99E-06	4.87E-05	0.015828833	0.002993351	6.90E-07	4.52E-08	1.02E-10	6.28E-07	5.66E-07	0.01577125	2.61E-06	1.14E-05	0.002847782	3.84E-09	2.41E-11	6.30E-07	1.35E-05	2.58E-05	6.20E-06	0.747508619	4.07E-05	3.26E-11	4.91E-08	2.13E-05	2.83E-06	1.70E-06	1.02E-08	0.000879633	0.00926343	0.204428191	0.000299562	9.56E-08	0	OV	OV	1
AOCS-150-4-5	4.58E-08	4.03E-06	0.000502849	0.000792544	2.20E-07	1.86E-08	1.11E-13	9.29E-08	1.02E-08	0.005046315	1.88E-07	3.39E-05	0.001103998	3.18E-10	1.52E-11	1.61E-08	1.58E-05	1.43E-05	3.53E-06	0.913296179	1.10E-05	1.18E-11	2.66E-09	4.82E-07	1.28E-07	1.88E-06	1.04E-08	6.71E-05	0.000295206	0.078642038	0.000168101	1.16E-08	0	OV	OV	1
AOCS-152-2-3	5.02E-08	3.34E-08	0.004355852	0.000703303	4.00E-07	9.40E-09	4.20E-13	1.63E-08	8.47E-10	6.67E-05	1.54E-07	3.25E-05	0.004493703	8.86E-11	9.85E-13	5.77E-07	8.31E-09	3.95E-07	2.83E-08	0.956486952	5.13E-06	5.17E-11	3.76E-07	1.09E-08	1.28E-07	1.63E-08	1.59E-08	0.000138574	0.000406017	0.033099306	0.000209733	2.67E-09	0	OV	OV	1
AOCS-153-2-6	1.01E-07	3.42E-07	0.003486309	0.001028026	9.22E-07	1.15E-07	1.55E-12	1.57E-09	9.73E-08	0.000115209	1.18E-06	2.37E-05	0.000437338	1.44E-11	2.31E-12	7.58E-07	3.49E-06	0.000159317	8.97E-07	0.992679665	4.52E-05	1.20E-09	1.10E-06	7.03E-07	2.10E-07	4.78E-08	3.65E-08	0.000266079	0.000306096	2.89E-05	0.001414106	2.27E-08	0	OV	OV	1
AOCS-155-4-9	1.19E-07	4.14E-05	7.59E-07	0.085699846	7.46E-07	2.46E-09	2.83E-16	8.03E-09	1.66E-10	1.70E-05	1.60E-06	5.00E-07	0.000356535	7.03E-12	9.08E-12	5.76E-07	9.39E-06	0.000224301	4.29E-06	0.776517071	1.44E-05	1.09E-11	1.54E-08	1.10E-07	1.14E-07	2.17E-07	1.29E-08	4.11E-05	2.69E-05	0.136757395	0.000285478	1.49E-07	0	OV	OV	1
AOCS-157-2-7	2.13E-09	4.63E-05	0.043314546	0.270025139	2.42E-07	1.22E-07	1.55E-11	3.09E-10	1.06E-07	0.000255478	4.70E-08	1.44E-05	0.000217487	6.39E-12	2.29E-11	1.44E-08	0.000728152	5.25E-06	9.60E-07	0.620514151	1.04E-07	1.81E-11	4.56E-08	9.31E-06	1.04E-06	4.97E-09	2.34E-05	6.93E-05	0.002133826	0.049390759	0.01324974	6.13E-08	0	OV	OV	1
AOCS-158-2-X	1.45E-07	2.23E-06	0.000131078	0.034186436	2.06E-06	8.84E-08	2.79E-15	5.81E-10	1.68E-06	2.03E-05	3.20E-07	1.67E-05	0.00017683	1.05E-11	3.06E-10	1.43E-07	0.000404939	5.86E-05	1.66E-07	0.930587773	3.14E-05	1.61E-09	4.89E-08	6.10E-06	3.70E-07	1.49E-07	5.04E-06	4.07E-05	3.20E-05	0.002947357	0.031347139	2.87E-07	0	OV	OV	1
AOCS-159-2-2	2.03E-09	7.90E-07	0.00096562	0.004993489	2.70E-07	6.86E-10	8.93E-13	6.37E-11	3.08E-08	3.81E-06	5.30E-08	5.68E-05	4.82E-06	2.52E-12	8.87E-13	1.67E-07	0.005417093	3.42E-05	1.22E-07	0.944955755	1.85E-06	9.09E-12	2.94E-08	2.27E-06	5.28E-08	3.74E-08	3.25E-06	1.97E-06	5.19E-05	0.004578291	0.038927318	3.18E-08	0	OV	OV	1
AOCS-160-2-X	1.13E-07	2.84E-05	0.00625282	0.002238965	2.95E-06	1.76E-08	1.52E-11	1.21E-09	5.31E-08	2.81E-07	7.86E-08	1.29E-06	0.000149245	1.36E-11	1.52E-12	3.38E-07	0.000137133	0.000337674	1.13E-05	0.972483764	3.07E-05	1.54E-10	9.44E-08	7.06E-06	3.25E-06	2.68E-07	3.09E-07	4.37E-06	0.00024131	0.008950904	0.009115297	1.99E-06	0	OV	OV	1
AOCS-161-2-2	5.23E-09	7.21E-06	0.878614169	0.03811769	1.49E-06	4.44E-06	6.25E-12	5.07E-09	9.17E-07	0.020766476	7.13E-06	0.000888744	7.21E-05	5.35E-11	3.64E-11	1.02E-07	0.001322122	8.40E-05	1.37E-07	0.049716875	0.000430721	1.70E-10	1.28E-07	7.21E-05	1.89E-06	2.09E-08	1.33E-06	0.000361244	0.001847921	0.00218247	0.005498466	1.31E-07	0	BRCA	OV	0
AOCS-162-2-5	7.61E-08	4.66E-05	0.351060405	0.001006455	1.35E-06	3.42E-08	2.61E-09	3.17E-10	1.37E-08	0.000326358	1.86E-05	1.28E-05	0.009192438	1.15E-11	1.22E-11	2.94E-06	0.000319555	7.69E-06	1.57E-07	0.422700762	0.000442754	2.07E-10	3.36E-06	2.35E-05	6.92E-06	7.10E-08	2.09E-06	1.86E-05	0.007236364	0.059977606	0.147589329	3.06E-06	0	OV	OV	1
AOCS-163-2-8	2.13E-08	6.07E-05	0.00178752	0.005567743	4.90E-07	3.15E-08	1.97E-11	9.50E-11	1.53E-09	0.000682476	1.19E-07	4.61E-05	0.01538235	2.01E-11	7.31E-13	1.68E-07	1.82E-05	5.39E-07	1.33E-07	0.277157412	1.48E-05	1.07E-11	4.05E-08	1.00E-06	7.64E-07	2.76E-10	3.02E-07	4.75E-05	0.001878172	0.635745451	0.061607918	2.98E-08	0	UCEC	OV	0
AOCS-164-2-0	4.88E-06	0.000129549	0.021727616	0.498491405	7.48E-07	3.28E-08	6.48E-09	2.53E-10	5.49E-06	5.44E-05	3.08E-05	0.000258264	0.002603639	4.98E-10	3.75E-10	1.52E-05	0.001479614	6.82E-06	4.27E-06	0.285845077	2.94E-05	5.61E-10	1.44E-07	0.003507913	2.44E-07	5.24E-07	4.44E-06	0.000435844	0.002509285	0.017947959	0.164901845	4.68E-06	0	CESC	OV	0
AOCS-165-2-3	3.28E-07	7.25E-06	9.26E-05	0.002945625	2.67E-06	2.49E-07	6.46E-13	2.44E-10	2.46E-05	3.27E-05	9.23E-07	5.48E-05	0.001639221	1.41E-09	2.98E-10	2.00E-07	0.001374431	0.000213349	6.97E-07	0.963690134	6.25E-07	2.58E-07	7.84E-05	4.28E-07	1.22E-07	8.01E-09	4.89E-06	0.000183523	0.000467943	0.000462684	0.028721248	8.07E-08	0	OV	OV	1
AOCS-166-2-6	3.59E-07	0.000948335	0.148710346	0.042338569	5.85E-06	8.00E-06	3.00E-10	4.61E-11	7.14E-06	0.017865365	1.35E-06	0.017630862	0.097215056	1.25E-10	7.94E-10	7.60E-06	0.007536722	0.001484938	1.09E-06	0.08571108	6.47E-05	6.10E-09	5.11E-06	0.006856174	4.42E-05	8.89E-09	0.011026488	0.024171164	0.104629609	0.144089159	0.289606277	3.44E-05	0	UCS	OV	0
AOCS-167-4-6	2.30E-08	9.77E-06	5.50E-05	0.211722113	3.05E-08	7.55E-08	6.43E-12	4.92E-10	5.10E-10	8.11E-06	1.46E-07	4.17E-05	0.00585213	3.48E-10	9.50E-11	5.76E-10	0.003468689	0.000246369	1.05E-05	0.758840878	4.89E-07	1.90E-11	4.77E-09	1.09E-06	2.60E-08	4.42E-08	1.93E-08	0.001024812	0.000379379	0.016951048	0.001386598	9.56E-07	0	OV	OV	1
AOCS-168-2-1	5.89E-09	1.27E-06	0.001440399	0.004382397	1.09E-05	3.70E-09	2.86E-14	5.74E-10	5.69E-09	4.48E-05	5.53E-08	1.29E-05	1.40E-05	2.20E-12	2.27E-12	7.44E-08	2.75E-05	0.000214529	1.37E-05	0.990060125	3.25E-05	1.39E-10	1.91E-07	9.59E-08	1.71E-07	6.40E-08	1.43E-06	8.49E-06	0.000256675	2.60E-05	0.003451658	1.03E-08	0	OV	OV	1
AOCS-169-2-4	1.26E-07	0.00013308	0.764511908	0.018924505	1.30E-05	2.43E-06	2.26E-08	1.29E-08	2.90E-07	0.006937317	4.97E-06	3.56E-05	0.006297028	1.03E-09	2.40E-11	1.26E-06	0.01441702	0.000824777	5.09E-07	0.167704303	0.00017783	1.99E-09	5.21E-05	2.66E-05	5.25E-07	3.15E-07	4.25E-06	1.03E-05	0.005049109	0.003619452	0.01125128	1.97E-08	0	BRCA	OV	0
AOCS-170-2-1	9.80E-08	4.43E-07	0.000825381	0.000113384	3.73E-06	1.97E-08	1.24E-12	3.79E-11	1.03E-06	0.001233107	2.99E-05	0.005581774	0.001317468	3.03E-10	1.35E-09	2.67E-07	9.54E-05	1.05E-06	4.60E-07	0.494951354	1.12E-05	2.31E-09	4.59E-07	0.000113766	4.58E-08	4.30E-10	2.04E-09	0.027080455	0.000764634	0.450569448	0.017305034	3.76E-08	0	OV	OV	1
AOCS-170-4-9	2.01E-06	0.000364494	0.004595722	0.004514156	8.80E-05	5.44E-06	2.34E-08	1.68E-07	1.87E-05	0.164594855	6.26E-05	0.008100675	0.03423293	1.18E-07	6.69E-10	2.61E-05	0.001918846	5.77E-05	1.04E-05	0.561969966	0.003203804	4.80E-10	5.70E-07	0.000596314	2.95E-05	7.67E-08	2.50E-07	0.007920732	0.098958832	0.087862094	0.020864555	3.64E-07	0	OV	OV	1
AOCS-171-2-4	2.26E-07	0.000514424	0.000587512	0.214608549	2.35E-07	4.86E-07	1.42E-10	8.53E-08	7.90E-10	0.006036609	2.60E-05	3.97E-05	0.018348606	6.04E-10	1.54E-10	1.52E-07	0.004653689	7.56E-07	1.46E-05	0.098086547	0.000103485	1.45E-09	1.87E-06	2.13E-05	1.74E-06	7.11E-08	1.68E-06	0.00322955	0.005013115	0.646965816	0.001740077	3.13E-06	0	UCEC	OV	0
AOCS-171-4-1	7.86E-08	1.83E-06	0.00049422	0.018955233	3.93E-08	1.84E-08	1.00E-10	7.16E-10	2.38E-06	0.010831476	2.26E-07	2.12E-05	0.001337203	6.93E-10	3.08E-11	5.00E-08	8.32E-05	9.85E-06	7.11E-06	0.957566985	1.87E-05	2.46E-11	2.06E-09	4.62E-06	8.93E-07	3.40E-09	2.11E-09	0.002101286	0.003793224	0.003886122	0.000884127	1.28E-08	0	OV	OV	1
8012209	8.74E-09	1.20E-05	0.020613205	4.26E-07	0.002132963	0.006673663	3.53E-11	1.45E-07	6.54E-09	0.049802434	6.73E-07	0.006286694	0.017743059	7.85E-12	2.43E-12	1.13E-05	0.120281169	0.000398437	3.59E-09	1.47E-06	0.774859038	8.91E-11	1.26E-06	7.44E-06	4.55E-09	2.04E-08	8.00E-07	4.42E-06	0.00049682	2.22E-05	0.000650352	4.83E-11	0	PAAD	PAAD	1
8013915	1.53E-11	7.49E-07	0.003464679	1.33E-05	0.000378876	0.103753121	1.32E-10	1.54E-06	9.30E-12	3.49E-06	1.61E-07	2.60E-05	0.000480535	7.70E-13	2.33E-13	1.22E-06	0.749781291	1.14E-08	2.49E-12	9.22E-08	0.142023451	7.29E-12	2.16E-06	2.45E-07	4.69E-13	2.24E-07	1.45E-08	9.06E-09	4.68E-07	4.03E-05	2.81E-05	5.52E-13	0	LUAD	PAAD	0
8014827	4.53E-10	2.63E-05	7.40E-06	1.64E-07	0.002114045	0.112257724	1.45E-13	1.04E-06	1.61E-10	5.69E-05	4.31E-07	0.001091236	0.002047165	3.51E-12	1.74E-14	1.04E-06	0.021166909	2.06E-06	9.68E-09	6.49E-07	0.861162317	1.23E-11	5.69E-07	2.41E-07	1.70E-10	1.02E-06	4.74E-08	7.93E-08	2.38E-05	4.41E-06	3.44E-05	4.10E-11	0	PAAD	PAAD	1
8015111	6.07E-09	0.000303489	0.00020539	0.000555134	0.000491256	0.114294495	3.17E-13	4.09E-06	7.71E-09	0.000501804	2.39E-07	0.003186713	1.29E-05	2.35E-11	4.69E-13	2.68E-05	0.323532138	5.01E-06	9.10E-08	7.54E-06	0.555761834	1.08E-10	1.03E-08	6.50E-05	1.81E-08	0.000585601	0.000359618	1.15E-06	3.11E-05	1.67E-06	6.68E-05	2.41E-09	0	PAAD	PAAD	1
8015141	1.71E-11	8.56E-07	6.41E-06	2.23E-06	0.000121009	0.002602688	6.32E-15	1.83E-08	1.94E-11	2.14E-06	1.06E-08	0.000264914	0.000451075	1.24E-13	5.02E-15	4.82E-07	0.000111157	2.54E-08	1.61E-11	8.41E-08	0.996427125	3.00E-12	1.07E-07	1.21E-07	2.00E-12	2.98E-07	5.49E-07	3.54E-09	5.47E-06	8.66E-08	3.14E-06	1.45E-13	0	PAAD	PAAD	1
8016539	3.06E-08	0.532914565	2.25E-09	0.435101037	0.000367824	8.67E-07	7.27E-14	7.91E-05	1.04E-12	0.000115612	3.44E-07	5.81E-07	2.70E-05	3.73E-11	2.92E-14	2.66E-07	0.030774049	3.58E-08	4.24E-06	3.90E-06	0.00057177	9.81E-13	1.29E-08	7.84E-09	3.18E-08	9.61E-06	1.83E-09	1.38E-07	2.93E-06	2.32E-05	2.83E-06	3.75E-10	0	BLCA	PAAD	0
8016540	0.024016751	0.350685796	0.000421388	0.060316951	0.00015694	6.87E-05	1.94E-08	0.001876454	0.003518415	0.323437512	0.000452771	0.006875738	5.54E-05	2.74E-07	4.34E-06	0.004318775	0.018131689	0.000996791	0.004062888	0.012493982	0.027431101	1.87E-05	4.25E-05	0.031614299	0.122381471	7.49E-05	1.14E-05	2.57E-06	0.000911098	0.000572914	0.00438219	0.000665322	0	BLCA	PAAD	0
8029778	9.83E-10	0.000209858	0.045480082	0.006743596	9.51E-05	0.491901933	3.71E-11	8.70E-06	1.06E-10	3.68E-05	1.73E-07	9.32E-05	0.000290609	1.68E-12	3.30E-13	3.61E-06	0.164047369	5.82E-07	8.72E-10	6.41E-06	0.290428139	4.95E-10	1.40E-05	5.49E-07	5.29E-12	2.62E-06	3.34E-07	4.12E-07	2.56E-05	0.000256472	0.000353926	1.79E-12	0	COADREAD	PAAD	0
8031111	4.20E-08	0.005977131	0.001793115	8.21E-05	0.000305076	0.045325955	2.30E-09	4.84E-06	2.71E-07	0.016456726	4.76E-06	0.000438962	0.000102298	3.30E-10	2.46E-10	1.92E-05	0.006385694	0.000481293	2.83E-07	8.18E-07	0.918857048	6.81E-07	0.000684044	0.00127092	4.90E-11	4.83E-06	7.35E-05	2.32E-08	0.001590728	2.41E-06	0.000137312	5.95E-11	0	PAAD	PAAD	1
8033512	2.14E-09	0.009776265	9.10E-05	9.62E-05	0.003860842	0.007796598	1.06E-14	8.46E-07	9.00E-11	8.50E-06	5.30E-07	2.93E-05	0.000480522	5.75E-12	1.72E-14	9.46E-06	0.117622577	5.37E-05	3.12E-07	4.20E-05	0.858324013	1.20E-11	9.37E-09	5.75E-07	1.24E-09	0.001396588	7.67E-05	5.87E-07	9.64E-06	8.30E-05	0.000240212	1.95E-09	0	PAAD	PAAD	1
8034063	2.28E-06	0.884799355	8.13E-10	0.113575299	0.000400175	3.79E-05	3.15E-14	0.000311591	6.57E-11	0.000148665	5.40E-06	6.55E-07	0.000129752	5.34E-11	5.18E-12	4.65E-06	8.31E-06	5.29E-07	7.57E-06	3.59E-06	9.72E-06	5.88E-12	6.04E-07	1.54E-08	5.41E-06	3.89E-07	2.58E-08	3.88E-07	7.89E-06	0.000514233	2.55E-05	3.24E-08	0	BLCA	PAAD	0
8034254	4.06E-08	0.000110509	0.529323017	6.81E-06	1.70E-05	0.002165523	2.01E-09	2.59E-05	4.04E-06	0.008495072	3.11E-08	0.006670599	0.00011242	1.79E-10	2.44E-13	4.77E-06	0.002990518	7.24E-05	2.66E-08	1.48E-06	0.449499028	3.61E-10	9.79E-06	4.04E-05	7.14E-08	6.46E-08	3.89E-07	3.88E-08	0.000363284	8.04E-08	8.67E-05	2.40E-10	0	BRCA	PAAD	0
8035557	3.00E-12	6.75E-05	0.000433207	1.73E-06	0.000781822	0.07803335	1.68E-12	0.000106626	1.52E-12	1.59E-08	3.14E-08	8.37E-08	3.72E-05	1.72E-12	1.14E-14	1.85E-07	0.301937822	2.82E-08	6.53E-11	2.51E-07	0.61816417	1.16E-13	7.06E-08	1.72E-08	1.25E-10	0.00040811	1.17E-08	7.12E-10	9.08E-08	1.20E-05	1.56E-05	4.00E-11	0	PAAD	PAAD	1
8035570	1.60E-11	1.25E-05	0.000470409	6.49E-06	3.61E-06	0.077434142	1.97E-13	5.15E-08	1.16E-10	0.000266843	1.12E-07	2.94E-05	5.24E-05	1.14E-12	3.55E-14	3.11E-07	0.001591042	4.88E-08	1.37E-10	7.96E-08	0.920118804	2.85E-12	1.67E-08	2.12E-07	5.72E-11	2.78E-06	1.05E-06	3.16E-08	5.29E-06	4.40E-08	4.30E-06	1.85E-12	0	PAAD	PAAD	1
8043973	8.32E-10	0.000371494	0.000262707	0.000121669	0.000697511	0.001379155	1.07E-15	3.83E-06	2.20E-12	2.36E-06	1.58E-07	9.68E-06	4.06E-05	1.19E-14	6.51E-13	5.26E-07	0.00489255	4.40E-06	1.22E-08	1.16E-06	0.992066717	2.35E-12	1.01E-09	2.04E-06	1.47E-10	8.13E-06	2.47E-06	5.87E-09	9.43E-07	4.46E-06	0.000127439	1.16E-10	0	PAAD	PAAD	1
8043985	5.37E-12	1.12E-07	0.000152804	7.70E-08	0.000100664	0.042710867	1.11E-14	4.13E-08	2.74E-12	7.53E-06	3.57E-08	9.58E-06	0.000474795	3.01E-14	6.48E-14	2.58E-07	2.64E-05	1.74E-10	1.28E-10	3.46E-07	0.956481089	2.20E-11	2.98E-07	8.17E-07	6.43E-12	3.36E-07	3.47E-07	6.57E-08	6.98E-06	5.00E-08	2.65E-05	5.53E-12	0	PAAD	PAAD	1
8044093	3.25E-10	2.88E-05	2.24E-05	3.92E-06	0.000877611	0.502065646	2.17E-13	2.12E-07	9.29E-11	0.00102568	2.95E-07	0.000336356	0.008553573	7.41E-12	1.28E-14	4.14E-06	0.010158269	8.35E-05	3.16E-09	4.19E-06	0.476750853	2.49E-11	5.81E-07	1.33E-07	1.76E-09	1.28E-06	6.03E-07	5.77E-07	1.84E-05	6.61E-06	5.63E-05	5.48E-11	0	COADREAD	PAAD	0
8044426	1.04E-11	3.45E-06	5.16E-05	4.37E-06	0.000219661	0.038783165	1.20E-13	2.30E-06	1.37E-13	0.000103542	2.14E-07	1.67E-05	0.000100326	1.80E-13	1.66E-15	1.50E-06	0.042581284	1.32E-08	4.82E-11	3.44E-07	0.918074783	7.24E-13	2.09E-07	9.13E-09	4.56E-11	1.53E-06	2.38E-07	7.46E-09	8.70E-06	1.58E-05	3.03E-05	7.74E-13	0	PAAD	PAAD	1
8044438	7.87E-09	0.000148928	4.30E-07	0.01244835	0.000240116	0.146270228	7.59E-11	0.000275204	1.54E-10	2.17E-05	8.25E-06	0.000354949	0.00074766	5.19E-11	2.45E-14	7.48E-06	0.526937086	1.33E-05	3.76E-08	1.76E-05	0.307944683	2.70E-11	2.44E-06	2.18E-08	3.96E-09	0.003883582	9.12E-07	4.53E-09	2.37E-07	3.12E-05	0.000645671	3.25E-10	0	LUAD	PAAD	0
8044596	2.23E-10	0.002102484	0.003328862	0.000638496	1.02E-05	0.277346164	5.67E-14	1.92E-05	2.05E-11	0.00036894	2.00E-06	3.19E-05	0.088453182	1.25E-12	2.34E-13	2.15E-08	0.286563908	7.13E-08	3.43E-08	3.67E-05	0.339656742	2.86E-11	1.57E-07	4.49E-07	5.85E-10	4.08E-06	1.92E-06	1.16E-06	6.22E-06	0.001273445	0.000153606	9.49E-10	0	PAAD	PAAD	1
8044984	1.60E-08	3.54E-07	0.022529394	6.07E-09	0.031586803	0.000902331	5.38E-12	1.28E-06	4.71E-08	0.001172682	8.84E-06	0.091357398	0.003635156	1.46E-11	1.86E-13	0.000211638	0.001531452	2.24E-05	7.97E-09	3.12E-06	0.846922632	5.61E-10	3.21E-05	8.77E-06	3.24E-09	6.63E-08	3.06E-07	1.29E-06	1.74E-05	2.08E-07	5.43E-05	2.42E-11	0	PAAD	PAAD	1
8048319	1.87E-08	0.001222825	1.16E-06	0.001174641	1.08E-05	6.41E-05	8.93E-13	3.80E-06	2.62E-09	0.953019208	4.50E-07	7.02E-07	0.001133721	6.93E-12	1.08E-12	1.32E-08	0.039334923	1.25E-07	6.92E-07	2.99E-06	0.00398132	3.60E-11	1.26E-07	4.10E-07	1.92E-08	2.88E-08	1.81E-09	2.45E-07	7.91E-06	3.62E-06	3.61E-05	1.56E-09	0	HNSC	PAAD	0
8049225	1.75E-10	9.73E-09	2.02E-06	1.92E-05	0.034402041	7.42E-06	4.65E-16	2.99E-07	9.84E-12	8.73E-10	1.63E-09	0.000579637	2.20E-07	1.48E-13	3.74E-16	0.000350404	0.000900959	4.66E-08	6.28E-10	1.34E-07	0.963674017	1.41E-12	7.89E-08	1.88E-07	1.72E-11	6.24E-05	7.69E-08	3.71E-09	3.64E-07	1.05E-08	4.18E-07	1.62E-13	0	PAAD	PAAD	1
8049752	4.88E-08	0.982518251	4.96E-09	0.012937621	7.77E-06	1.34E-05	1.14E-13	6.75E-06	6.20E-13	0.000895848	8.68E-07	1.70E-07	7.93E-05	1.35E-11	5.00E-15	2.22E-07	0.003444242	5.83E-09	7.70E-08	6.69E-08	8.55E-05	1.15E-11	2.51E-08	3.92E-08	8.02E-09	8.03E-09	7.29E-11	1.53E-08	3.86E-07	8.64E-06	6.87E-07	1.04E-08	0	BLCA	PAAD	0
8050941	2.26E-11	4.33E-06	1.38E-05	7.12E-06	6.78E-05	0.127394472	1.49E-15	5.28E-08	4.95E-13	6.74E-05	4.68E-07	5.85E-05	0.000161941	3.26E-13	1.00E-14	3.30E-07	0.003249879	2.53E-07	1.17E-10	3.99E-07	0.86883135	2.72E-13	9.78E-10	1.68E-08	2.85E-10	7.64E-07	7.08E-08	2.90E-08	2.95E-06	0.000113384	2.47E-05	4.68E-12	0	PAAD	PAAD	1
8051980	8.33E-11	3.45E-05	0.005257448	0.000291816	0.005552925	0.306318161	1.56E-12	1.06E-06	1.79E-11	0.000707453	1.51E-06	0.001203978	0.020832666	2.40E-12	2.63E-13	3.23E-05	0.089907104	1.46E-06	2.54E-09	8.07E-07	0.569324633	5.52E-11	4.05E-06	2.31E-06	2.13E-09	9.83E-07	8.91E-06	1.68E-07	8.16E-05	0.000113388	0.000320776	1.14E-11	0	PAAD	PAAD	1
8052601	1.46E-11	8.58E-06	0.000464678	1.54E-05	0.000246799	0.324728625	1.86E-13	1.05E-06	5.88E-11	3.18E-05	4.17E-07	0.00135419	0.000100866	5.55E-12	2.47E-13	3.75E-06	0.012262406	1.59E-07	9.56E-10	3.52E-06	0.660464846	2.00E-11	6.39E-07	1.54E-07	5.34E-10	6.04E-05	8.35E-06	8.25E-08	2.87E-05	1.87E-07	0.000214488	8.42E-12	0	PAAD	PAAD	1
8052864	0.003320958	0.981438115	6.45E-06	0.000425252	0.001475709	1.03E-07	1.25E-12	0.000110131	1.04E-06	0.000233242	4.58E-06	0.000296084	5.79E-05	1.34E-10	4.16E-11	0.000265506	0.011034229	1.48E-07	9.50E-06	0.000398671	0.000485276	6.49E-07	8.32E-06	0.000342882	2.60E-07	1.94E-05	1.28E-08	2.75E-05	3.05E-05	5.85E-06	1.70E-06	6.44E-08	0	BLCA	PAAD	0
8053201	2.85E-11	6.11E-09	0.000251163	3.15E-07	0.001465389	0.031355175	3.46E-13	6.55E-08	3.95E-12	3.82E-05	6.56E-08	0.000488117	0.001134958	3.56E-12	2.16E-14	6.36E-06	0.048926024	2.63E-08	7.51E-12	6.65E-08	0.916325529	3.02E-12	1.48E-06	2.29E-07	3.63E-10	6.08E-07	1.91E-08	2.86E-07	1.02E-06	1.82E-07	4.67E-06	1.06E-12	0	PAAD	PAAD	1
8057443	3.76E-11	1.12E-06	0.004088692	7.31E-05	0.000950184	0.14847689	1.68E-14	7.31E-07	2.93E-12	0.000174537	1.36E-07	0.003168261	5.05E-05	1.52E-12	1.26E-14	4.88E-06	0.017302427	4.56E-07	1.52E-10	1.49E-07	0.825686057	1.62E-12	9.87E-08	6.69E-09	2.75E-10	8.31E-06	4.78E-08	1.44E-07	5.61E-06	3.53E-07	7.25E-06	2.14E-13	0	PAAD	PAAD	1
8057444	3.30E-11	1.56E-06	0.002888772	0.000135849	0.000111915	0.108789021	1.86E-15	4.66E-07	6.64E-11	8.03E-05	3.42E-07	0.000647573	1.29E-05	5.87E-13	6.45E-14	9.47E-07	0.005473344	8.86E-09	1.72E-10	1.67E-06	0.881840321	1.03E-11	5.39E-08	5.99E-07	4.35E-10	4.97E-06	7.38E-07	7.95E-08	1.52E-06	1.24E-06	5.77E-06	4.29E-12	0	PAAD	PAAD	1
8057445	8.56E-12	4.75E-06	0.000572512	1.30E-05	0.000112729	0.07825691	8.99E-14	1.22E-05	2.72E-13	3.44E-06	1.95E-08	8.00E-06	0.000323223	3.86E-13	1.06E-14	8.15E-08	0.094037158	4.65E-08	1.56E-11	1.43E-06	0.826625788	9.97E-13	1.17E-06	5.49E-09	7.63E-12	6.57E-07	1.87E-08	1.90E-08	6.30E-07	8.07E-06	1.81E-05	2.73E-12	0	PAAD	PAAD	1
8057446	1.81E-10	6.84E-06	1.00E-05	0.000110988	7.87E-05	0.785054954	9.11E-11	7.78E-06	4.16E-11	0.000256445	2.24E-08	8.01E-05	7.90E-06	4.15E-11	9.72E-15	2.86E-06	0.016066187	2.39E-07	9.33E-10	2.89E-07	0.198048019	1.70E-10	3.49E-06	2.35E-07	9.05E-11	0.000177194	2.70E-05	9.62E-09	9.77E-06	5.46E-07	5.03E-05	4.34E-11	0	COADREAD	PAAD	0
8057480	2.49E-10	0.001186826	4.64E-05	5.68E-05	0.003457577	0.077663172	1.81E-14	6.34E-06	5.12E-11	3.00E-05	1.34E-07	0.000473489	6.82E-05	6.63E-13	5.76E-15	7.60E-07	0.038103727	5.64E-06	3.94E-07	1.31E-06	0.8784466	1.17E-11	3.46E-07	9.36E-07	4.83E-10	0.000267703	2.41E-05	8.74E-09	1.70E-06	5.07E-06	0.000152722	1.12E-10	0	PAAD	PAAD	1
8057483	8.13E-13	2.80E-06	0.000320531	1.04E-06	8.36E-07	0.001991475	3.34E-16	1.04E-08	1.40E-12	1.31E-05	1.57E-09	1.63E-06	1.90E-05	2.34E-14	2.52E-15	4.80E-08	0.006125389	5.44E-08	4.91E-12	1.64E-07	0.99150116	5.29E-14	1.94E-09	6.87E-09	9.75E-12	2.93E-09	6.53E-08	2.83E-09	1.65E-06	5.84E-07	2.04E-05	1.40E-13	0	PAAD	PAAD	1
8057485	5.46E-11	2.29E-06	2.62E-05	9.49E-06	2.12E-05	0.273091862	1.00E-13	7.37E-07	1.52E-11	7.14E-05	1.05E-07	1.69E-05	0.000603445	5.68E-13	8.27E-16	6.91E-07	0.373323166	8.05E-07	7.24E-11	6.56E-07	0.352759212	1.17E-12	3.09E-07	9.69E-08	3.68E-10	3.05E-06	5.73E-08	4.45E-09	2.33E-06	5.76E-05	8.33E-06	5.08E-12	0	LUAD	PAAD	0
8057491	1.05E-08	0.003027879	0.004602484	0.000650985	0.005436929	0.035145096	1.47E-11	1.40E-05	3.46E-11	3.69E-05	3.50E-07	5.50E-05	0.00515165	1.80E-09	1.26E-13	0.000654572	0.005595794	5.43E-07	1.02E-10	4.33E-05	0.937293156	6.31E-10	0.000352716	8.42E-08	1.45E-09	0.000198371	3.01E-08	2.48E-06	0.000154412	0.00149195	9.13E-05	1.77E-11	0	PAAD	PAAD	1
8057531	2.35E-07	0.995290582	1.26E-09	0.001036439	0.000349544	2.32E-07	9.68E-15	1.65E-06	1.08E-12	1.82E-06	1.50E-06	1.31E-07	8.89E-06	2.78E-12	3.64E-16	4.01E-06	0.002544075	1.73E-07	1.05E-07	1.86E-07	0.000727473	7.00E-12	1.19E-07	3.38E-09	8.01E-10	3.12E-08	1.30E-11	1.24E-08	1.34E-06	3.12E-05	2.56E-07	4.15E-11	0	BLCA	PAAD	0
8057577	1.31E-06	0.044417798	0.000236025	0.491354991	5.29E-05	3.03E-05	6.40E-14	1.34E-05	1.78E-09	0.315433142	6.19E-06	1.06E-05	0.00116307	2.50E-10	7.16E-12	5.39E-07	0.140754889	3.28E-05	2.25E-05	0.001421621	0.000116634	4.83E-11	3.73E-06	2.42E-07	1.58E-06	1.95E-05	4.11E-09	6.31E-05	0.000106917	0.004727588	7.71E-06	9.76E-07	0	CESC	PAAD	0
8057678	5.62E-12	4.72E-05	6.38E-05	2.69E-05	5.99E-06	0.005861519	1.17E-15	7.58E-08	6.65E-12	1.77E-07	4.55E-08	3.14E-06	0.000134886	4.99E-14	1.81E-14	7.61E-08	0.017667565	5.49E-09	6.85E-12	1.50E-07	0.976175978	7.30E-13	2.43E-07	3.16E-07	6.10E-12	6.65E-07	5.26E-07	5.36E-09	8.76E-07	8.17E-06	1.70E-06	6.01E-13	0	PAAD	PAAD	1
8057715	3.78E-11	2.53E-05	0.000866497	2.12E-05	4.53E-06	0.065334976	4.25E-14	1.33E-07	7.68E-12	1.97E-05	3.05E-08	7.74E-06	0.000326004	3.75E-14	2.93E-14	6.33E-08	0.091540839	1.64E-06	2.32E-11	3.52E-07	0.84173704	8.95E-13	1.19E-08	1.59E-07	2.94E-12	3.15E-08	9.53E-08	2.39E-08	9.34E-06	5.60E-05	4.83E-05	3.60E-12	0	PAAD	PAAD	1
8058185	6.75E-10	6.48E-07	0.000385697	2.84E-05	0.000108855	0.207296025	1.86E-11	6.41E-06	2.40E-11	0.000820545	1.01E-07	0.001333534	1.14E-05	3.21E-11	1.03E-14	2.01E-05	0.093216332	5.31E-07	8.94E-12	2.70E-06	0.696501379	1.64E-11	1.12E-06	3.36E-07	2.43E-10	8.06E-06	4.47E-08	1.46E-07	0.000224401	1.17E-05	2.16E-05	8.30E-13	0	PAAD	PAAD	1
8058331	1.60E-10	1.68E-06	5.82E-05	4.49E-06	0.000223194	0.054108106	5.19E-13	1.06E-06	5.77E-11	8.88E-06	1.38E-07	2.54E-05	0.000281761	3.33E-12	1.53E-15	2.20E-06	0.223709538	2.74E-07	2.06E-11	9.74E-07	0.721515303	1.89E-11	9.20E-06	1.65E-08	1.07E-10	4.13E-06	6.68E-08	4.44E-08	1.73E-05	9.70E-07	2.71E-05	1.69E-12	0	PAAD	PAAD	1
8058334	2.83E-11	5.32E-05	9.81E-08	2.21E-05	4.29E-05	0.158729024	4.14E-13	9.51E-08	1.38E-12	5.77E-08	5.13E-08	1.98E-06	5.05E-05	1.44E-13	5.74E-14	1.98E-08	0.127884815	0.000136942	6.23E-11	2.78E-08	0.713073293	3.37E-11	2.10E-06	6.20E-09	1.15E-15	2.46E-07	2.11E-08	2.36E-11	4.18E-08	6.59E-08	2.42E-06	2.26E-14	0	PAAD	PAAD	1
8058337	9.40E-11	9.93E-06	4.49E-08	2.06E-05	0.011051071	0.098094125	5.71E-15	1.00E-06	2.96E-13	1.76E-06	7.35E-08	7.51E-06	2.85E-06	1.72E-12	1.51E-15	2.59E-05	0.002107729	1.65E-08	5.07E-10	5.47E-08	0.888094319	2.10E-12	4.47E-07	1.84E-08	2.65E-11	0.000567412	9.97E-07	1.35E-09	2.29E-07	1.44E-07	1.38E-05	4.40E-12	0	PAAD	PAAD	1
8058340	1.04E-09	4.60E-06	0.007503834	0.000115522	0.000222449	0.17378082	5.39E-11	4.08E-05	2.61E-10	0.001242001	3.27E-08	0.004255549	6.12E-06	3.40E-10	5.03E-15	3.35E-05	0.012014421	4.08E-08	1.81E-11	1.59E-05	0.79982471	1.07E-11	8.98E-06	5.54E-07	6.52E-10	4.06E-06	1.19E-07	1.42E-07	0.00070945	5.23E-05	0.000164142	3.02E-12	0	PAAD	PAAD	1
8058345	3.47E-10	3.38E-06	6.31E-06	5.42E-06	5.38E-05	0.252389956	2.43E-10	2.39E-06	8.14E-12	8.77E-05	6.47E-07	2.18E-05	0.000329691	7.27E-11	3.93E-14	3.99E-07	0.046063172	9.79E-07	6.83E-11	4.27E-07	0.700999365	3.17E-11	5.24E-06	2.77E-07	5.09E-10	7.18E-06	4.37E-08	2.77E-08	1.29E-05	4.52E-06	4.46E-06	3.23E-11	0	PAAD	PAAD	1
8058509	2.57E-10	7.01E-06	0.001624622	2.25E-05	0.000409752	0.02058278	1.59E-13	1.99E-07	1.17E-09	5.86E-05	2.02E-07	0.002565221	0.000785072	3.24E-12	1.44E-13	3.58E-06	0.068412782	9.55E-07	3.49E-09	3.08E-05	0.905274894	6.38E-11	7.59E-07	7.82E-07	2.24E-10	1.57E-06	1.66E-07	4.46E-07	7.58E-05	1.24E-05	0.000129117	3.72E-12	0	PAAD	PAAD	1
8061179	9.82E-09	3.27E-05	0.005070557	0.001790638	0.000173811	0.702460522	9.96E-13	0.000163171	3.78E-08	0.07946661	1.83E-06	1.47E-06	4.97E-05	9.83E-12	1.21E-13	0.00041434	0.13737622	1.53E-06	4.30E-09	0.000125196	0.072408507	8.58E-11	7.56E-06	3.35E-06	3.57E-09	0.000380498	1.46E-09	2.64E-07	1.06E-05	2.26E-05	3.83E-05	6.37E-11	0	COADREAD	PAAD	0
8064581	4.46E-07	0.000211842	0.000459047	1.16E-05	0.000398513	0.002062503	1.10E-10	1.31E-06	1.17E-06	0.000114153	8.79E-06	0.000324209	0.00017455	1.54E-10	1.04E-11	4.90E-06	0.857606734	0.000415284	3.33E-07	7.56E-06	0.134643459	7.56E-08	0.000626748	0.002856526	1.10E-09	1.85E-05	2.44E-07	1.82E-07	4.42E-05	6.75E-07	6.45E-06	1.00E-09	0	LUAD	PAAD	0
8064636	0.000128048	0.000694081	0.0022469	0.004012798	0.001398498	0.001493186	4.80E-11	5.11E-06	5.18E-08	0.002171974	0.000119875	0.000134823	0.004440012	5.86E-08	2.44E-10	0.000470397	0.974141884	2.28E-06	8.57E-10	8.12E-05	0.000962494	1.23E-08	4.82E-05	0.003104581	1.11E-05	0.000253983	8.77E-07	5.17E-05	0.000400818	0.003608936	1.37E-05	2.46E-06	0	LUAD	PAAD	0
8066038	3.37E-10	1.59E-06	5.75E-05	4.25E-05	2.97E-05	0.867470335	7.33E-13	3.13E-06	1.87E-10	0.000884521	8.89E-09	4.03E-05	2.59E-05	1.30E-11	1.24E-14	1.81E-06	0.008586434	1.79E-07	6.30E-11	5.82E-07	0.122780619	2.71E-11	5.18E-05	5.71E-08	4.65E-10	2.43E-07	3.71E-07	4.06E-09	1.68E-05	1.36E-07	5.60E-06	1.02E-12	0	COADREAD	PAAD	0
8066039	1.99E-07	1.08E-09	1.69E-05	0.139077671	0.164896467	1.52E-05	3.36E-09	3.50E-05	1.61E-08	2.72E-08	4.27E-06	0.361872706	0.000730755	1.17E-07	1.68E-05	0.004132803	0.045036887	1.16E-06	0.000119308	4.79E-05	0.102585321	1.12E-06	1.59E-06	0.001472832	9.78E-06	0.000479231	0.17931209	1.45E-06	1.77E-06	3.03E-07	1.48E-05	0.000115563	0	KIRC	PAAD	0
8066552	5.34E-09	3.33E-06	6.21E-07	1.45E-06	0.016773609	0.002319005	2.91E-13	8.23E-07	2.83E-11	7.14E-06	3.20E-07	4.11E-06	0.009726511	3.99E-11	1.23E-14	2.62E-05	0.588082766	4.06E-06	1.64E-09	3.09E-06	0.382904641	3.46E-11	2.22E-06	6.20E-07	7.80E-10	8.20E-08	1.58E-07	4.45E-08	2.93E-05	2.33E-07	0.000109641	1.60E-11	0	LUAD	PAAD	0
8066554	1.16E-11	1.40E-07	9.24E-05	6.46E-06	6.23E-05	0.054858935	1.02E-13	1.03E-07	2.99E-12	3.35E-06	4.60E-08	0.000123888	0.00019027	2.90E-14	1.47E-14	8.32E-08	0.045779261	1.66E-07	9.46E-12	1.84E-07	0.898845693	7.46E-12	4.42E-07	9.66E-08	1.29E-12	4.17E-07	1.83E-08	2.19E-09	2.51E-07	1.16E-06	3.43E-05	6.06E-13	0	PAAD	PAAD	1
8066854	1.99E-11	1.06E-07	1.60E-06	2.47E-06	7.04E-06	0.994740067	1.84E-14	1.32E-05	2.63E-11	3.13E-05	7.98E-10	1.82E-06	2.14E-06	9.87E-12	1.60E-16	1.55E-07	0.000150235	2.16E-08	2.87E-11	2.81E-07	0.005043646	8.31E-12	3.09E-06	1.64E-10	2.53E-11	6.56E-07	2.62E-09	6.60E-10	1.98E-06	2.32E-08	1.61E-07	4.63E-14	0	COADREAD	PAAD	0
8066866	6.52E-11	8.13E-07	0.000320869	4.99E-05	3.24E-05	0.128661451	1.50E-12	5.76E-07	5.70E-11	1.07E-06	5.76E-08	3.47E-05	0.001065956	2.19E-12	3.13E-14	1.58E-07	0.070182791	1.67E-08	7.08E-11	1.77E-06	0.799603063	2.81E-11	5.02E-06	3.91E-06	2.05E-12	9.30E-07	6.35E-07	1.32E-07	8.50E-06	4.82E-06	2.05E-05	1.30E-11	0	PAAD	PAAD	1
8067125	2.69E-12	3.18E-07	4.19E-05	5.29E-07	4.59E-05	0.001983406	6.57E-15	7.87E-09	1.45E-11	1.16E-06	5.03E-09	0.000204284	0.000313762	2.59E-13	5.87E-15	1.82E-07	0.002789087	1.26E-08	1.42E-11	9.38E-08	0.994612657	6.59E-13	7.10E-07	3.97E-08	2.74E-11	1.95E-07	1.21E-07	2.81E-08	4.09E-06	4.71E-08	1.46E-06	5.42E-13	0	PAAD	PAAD	1
8067177	7.28E-08	1.12E-06	0.007901528	5.68E-05	0.004988915	0.018048365	3.14E-09	7.46E-06	4.89E-09	0.001070292	1.44E-06	0.005562546	0.04807147	2.27E-09	9.20E-11	6.30E-05	0.25405381	2.07E-08	1.02E-09	3.47E-06	0.638101506	4.68E-09	0.000304937	0.000210112	9.41E-10	7.75E-07	4.50E-07	5.75E-05	0.02144418	3.41E-05	1.61E-05	1.33E-09	0	PAAD	PAAD	1
8067181	1.34E-06	0.001032205	0.054858259	0.00015353	0.000397989	0.000807813	4.65E-12	5.90E-06	6.58E-08	0.010431377	1.18E-05	0.13286394	6.49E-05	2.03E-10	3.49E-12	2.53E-05	0.003393797	0.001231855	3.28E-05	0.000291527	0.793423389	6.44E-10	9.13E-08	8.53E-05	8.30E-07	2.92E-05	1.10E-05	2.49E-06	6.64E-05	9.95E-06	0.000766728	2.81E-07	0	PAAD	PAAD	1
8067184	3.48E-08	0.000233291	0.014064859	0.001102962	0.001083074	7.22E-05	2.20E-12	0.000432894	5.26E-09	0.019472045	9.69E-08	0.00134823	1.69E-05	2.42E-11	2.20E-14	2.86E-05	0.000167795	0.000264638	5.00E-07	0.000137707	0.960214388	6.63E-11	2.82E-07	2.96E-07	2.06E-07	0.00109782	9.70E-07	1.79E-08	8.11E-05	1.19E-07	0.000178882	1.06E-10	0	PAAD	PAAD	1
8067212	2.22E-11	1.43E-07	0.00065374	6.54E-05	2.97E-06	0.139884009	5.99E-15	1.87E-06	9.10E-12	1.67E-06	3.39E-08	8.53E-05	1.78E-05	2.49E-14	3.10E-14	3.27E-08	0.032217539	6.92E-09	6.16E-13	3.85E-07	0.82702022	5.17E-13	3.34E-09	5.73E-08	2.27E-12	2.27E-07	1.36E-08	5.99E-10	3.37E-07	9.68E-06	3.85E-05	1.15E-12	0	PAAD	PAAD	1
8067234	1.84E-12	0.00025814	2.83E-07	9.33E-05	0.000104504	0.026870028	3.76E-14	6.18E-06	1.95E-13	3.47E-10	2.20E-08	1.05E-08	3.13E-06	2.96E-13	8.62E-14	1.06E-08	0.438214209	3.35E-07	8.97E-11	1.02E-09	0.534391176	8.15E-13	1.35E-08	1.23E-07	1.77E-15	5.40E-05	3.16E-07	1.12E-12	6.87E-08	1.50E-07	4.05E-06	3.18E-13	0	PAAD	PAAD	1
8067239	5.30E-11	7.23E-07	1.44E-06	3.72E-05	0.000367681	0.017829118	1.35E-15	3.88E-08	4.67E-12	1.20E-05	3.00E-08	0.000343338	0.000474911	8.01E-13	3.39E-15	6.80E-07	0.004630191	3.92E-08	5.30E-10	7.96E-08	0.976296975	9.87E-12	4.93E-07	3.61E-09	4.80E-12	3.78E-06	4.71E-08	1.82E-08	7.58E-07	5.03E-09	4.42E-07	6.69E-13	0	PAAD	PAAD	1
8067244	1.38E-11	2.07E-08	0.00015616	1.53E-07	7.58E-05	0.004836881	1.87E-13	1.39E-07	4.62E-11	4.77E-06	2.56E-08	2.24E-05	0.00040549	1.78E-12	1.30E-14	9.74E-07	0.003864512	2.46E-07	1.55E-12	2.39E-07	0.99062142	4.52E-12	2.44E-06	3.05E-08	7.46E-11	7.48E-07	8.86E-08	4.65E-08	5.34E-06	2.49E-07	1.85E-06	1.10E-12	0	PAAD	PAAD	1
8067247	4.90E-10	3.38E-06	4.14E-08	0.000204415	0.000112829	0.036326268	5.36E-14	8.83E-07	3.25E-12	1.78E-07	2.50E-08	0.000156359	4.51E-05	8.60E-13	6.35E-16	1.19E-06	0.611419354	2.86E-05	5.59E-10	9.43E-09	0.351684803	2.84E-11	2.45E-07	4.95E-07	5.05E-14	7.65E-06	5.59E-08	6.66E-11	1.81E-06	2.47E-08	6.33E-06	2.39E-14	0	LUAD	PAAD	0
8067283	1.13E-08	0.012052558	0.000109938	0.001308494	0.392201892	9.74E-05	3.06E-14	7.71E-05	2.11E-12	0.008887009	1.77E-06	3.29E-05	0.000410609	1.67E-11	2.91E-10	4.20E-05	0.001028267	0.001206796	8.06E-05	5.72E-05	0.58139724	1.72E-09	1.16E-05	1.73E-05	9.77E-09	5.80E-06	0.000107653	1.30E-06	0.000515452	1.71E-06	0.0003473	3.03E-10	0	PAAD	PAAD	1
8067543	1.90E-10	2.51E-06	0.000825564	5.85E-05	0.000261984	0.580177893	5.83E-12	5.74E-07	6.93E-11	1.14E-05	7.09E-08	0.001290895	0.001076602	5.52E-12	1.66E-13	1.44E-07	0.09127229	1.35E-06	3.93E-10	2.40E-06	0.324897716	1.23E-10	2.14E-06	7.21E-07	1.95E-11	5.09E-06	4.48E-06	5.38E-08	7.87E-06	2.38E-05	7.61E-05	2.89E-11	0	COADREAD	PAAD	0
8067820	1.68E-10	2.18E-05	0.000600527	3.74E-05	0.000202543	0.087029749	4.56E-13	1.33E-06	4.80E-10	0.000126189	1.36E-08	0.000852404	0.000110243	3.43E-12	4.77E-15	8.43E-07	0.616678013	9.00E-06	3.08E-10	2.66E-06	0.294289079	4.99E-11	1.90E-06	1.46E-07	1.15E-10	2.53E-07	2.43E-06	4.16E-08	8.92E-06	1.52E-06	2.30E-05	5.11E-13	0	LUAD	PAAD	0
8067844	1.26E-08	5.23E-07	0.002282805	8.60E-05	0.000441991	0.001765135	2.39E-13	3.75E-06	1.38E-10	1.56E-06	3.00E-06	4.46E-05	0.000534926	3.08E-13	1.01E-13	8.92E-06	0.57348335	6.04E-07	8.07E-12	2.13E-06	0.421183254	3.98E-11	1.17E-05	1.89E-06	9.09E-11	6.02E-06	4.49E-10	5.40E-08	2.87E-06	0.000120541	1.44E-05	7.98E-12	0	LUAD	PAAD	0
8067910	2.01E-09	5.17E-08	4.68E-06	6.06E-08	0.179245156	3.81E-05	6.11E-17	0.00287511	1.77E-13	1.20E-07	1.75E-07	0.005151698	1.67E-06	7.25E-13	9.77E-13	0.001874368	2.02E-06	6.61E-10	1.66E-11	2.08E-07	0.81080012	1.18E-13	6.88E-08	4.53E-11	2.88E-09	4.65E-07	5.41E-09	8.49E-10	5.78E-06	2.77E-08	1.05E-07	1.29E-15	0	PAAD	PAAD	1
8067940	2.89E-09	7.76E-05	0.022103839	5.16E-05	2.81E-06	0.002138344	1.22E-13	9.75E-06	1.99E-08	0.953027261	1.02E-06	0.000686272	3.94E-05	1.85E-12	1.66E-12	1.28E-07	3.67E-05	3.49E-06	3.70E-09	4.54E-06	0.021790346	7.31E-11	6.50E-09	3.10E-06	2.74E-08	3.42E-07	6.00E-07	4.67E-08	1.18E-05	1.07E-06	9.94E-06	4.19E-11	0	HNSC	PAAD	0
8067968	4.80E-10	1.74E-06	0.008740586	3.89E-07	0.00704348	0.000481693	3.24E-13	7.15E-07	8.08E-10	5.74E-06	7.91E-08	0.002680808	0.001144979	5.79E-12	1.38E-13	7.72E-06	0.013822226	2.29E-07	7.92E-11	1.96E-06	0.965969115	3.17E-12	1.16E-06	7.58E-07	1.42E-09	1.25E-07	7.20E-08	3.57E-07	8.14E-05	4.65E-07	1.42E-05	6.67E-13	0	PAAD	PAAD	1
8068064	5.86E-11	3.56E-06	0.000252405	2.62E-05	0.000145197	0.332238703	8.49E-12	5.27E-06	6.61E-12	0.000236393	5.91E-08	0.000142894	0.000279923	3.94E-12	2.40E-13	9.61E-08	0.173504821	2.27E-06	3.59E-10	2.48E-06	0.493038538	1.33E-10	3.85E-06	6.92E-07	6.14E-12	1.30E-06	1.11E-06	7.33E-08	1.96E-05	2.24E-05	7.22E-05	2.82E-11	0	PAAD	PAAD	1
8068565	8.12E-10	7.61E-05	0.000150515	0.000514932	0.000145954	0.003866638	5.26E-14	3.67E-06	1.15E-10	7.58E-07	1.60E-07	6.34E-05	0.000242083	1.91E-12	2.22E-15	4.78E-06	0.486285995	1.19E-07	1.40E-11	1.08E-06	0.508587223	1.17E-12	1.27E-07	4.02E-07	4.71E-11	1.48E-05	3.22E-07	1.57E-08	6.98E-06	2.09E-05	1.30E-05	7.62E-13	0	PAAD	PAAD	1
8068580	2.58E-11	4.42E-05	0.000173897	0.000767362	1.92E-05	0.126704311	1.11E-12	3.05E-06	5.22E-12	1.64E-06	8.09E-08	3.47E-06	0.000376817	2.16E-12	1.50E-15	9.76E-07	0.694770788	3.15E-08	5.23E-11	5.70E-07	0.17708728	2.28E-12	6.47E-07	7.55E-08	7.61E-11	2.40E-06	1.35E-06	5.52E-09	7.39E-06	1.48E-05	1.96E-05	2.35E-13	0	LUAD	PAAD	0
8068589	2.81E-09	1.79E-05	0.003405377	7.10E-06	0.001611814	0.006448566	9.54E-13	1.11E-05	4.11E-10	3.49E-06	7.12E-07	0.055042289	0.013050918	1.02E-11	1.25E-15	1.29E-06	0.022794856	4.77E-06	4.00E-09	3.61E-05	0.896564939	6.03E-12	2.09E-07	1.41E-07	1.34E-10	1.19E-05	4.69E-07	3.80E-08	3.62E-05	1.91E-05	0.000930739	1.55E-11	0	PAAD	PAAD	1
8068990	3.10E-10	7.52E-05	4.39E-05	0.008042304	0.004821252	0.003311339	4.63E-15	8.80E-06	3.36E-13	1.77E-07	7.01E-07	6.50E-06	4.10E-05	1.19E-13	4.38E-12	2.18E-06	0.026091788	5.10E-06	5.91E-08	9.48E-06	0.957008611	1.62E-11	6.90E-09	1.65E-05	2.97E-12	7.30E-05	0.000237745	6.34E-08	8.41E-07	2.49E-05	0.000178554	2.13E-11	0	PAAD	PAAD	1
8069050	1.28E-09	0.012151165	3.24E-06	0.009144809	0.003750696	0.000898383	1.02E-16	3.05E-05	2.28E-14	1.46E-08	4.55E-08	9.35E-08	1.01E-05	2.79E-12	6.67E-09	8.31E-05	0.000374561	0.001714193	2.49E-08	4.04E-08	0.971832204	3.36E-10	5.24E-08	1.92E-07	2.66E-12	7.32E-07	1.66E-07	1.25E-10	1.35E-06	5.59E-08	4.32E-06	1.53E-13	0	PAAD	PAAD	1
8069062	2.77E-10	2.40E-05	0.000607324	0.001224199	0.000104875	0.111932002	7.19E-15	2.69E-06	2.01E-10	2.02E-06	1.51E-06	0.000810363	0.012228549	7.70E-13	1.55E-10	3.98E-07	0.042382658	2.82E-10	1.13E-09	3.27E-05	0.828143346	7.37E-10	1.06E-05	0.00047843	9.15E-12	1.40E-05	0.00011392	1.14E-06	1.60E-05	0.001557718	0.000311529	4.49E-10	0	PAAD	PAAD	1
8069122	5.80E-11	2.83E-06	0.006623872	1.40E-05	1.25E-05	0.36821609	7.10E-15	6.11E-06	7.94E-12	3.37E-05	3.31E-08	6.33E-05	3.23E-05	1.75E-13	1.73E-14	9.90E-08	0.013644929	1.15E-08	9.54E-11	2.29E-06	0.611323103	7.27E-12	1.11E-08	1.21E-07	4.55E-12	1.38E-06	3.15E-08	1.72E-08	1.13E-06	1.96E-06	2.03E-05	6.50E-12	0	PAAD	PAAD	1
8069206	3.65E-10	0.000455511	4.09E-05	0.000955143	0.001576165	0.221513638	2.51E-15	1.88E-06	1.11E-12	1.16E-06	1.17E-06	0.000125338	0.005912679	5.53E-13	3.28E-11	1.10E-07	0.002412211	1.18E-09	3.50E-08	2.77E-06	0.766808871	3.19E-10	6.92E-09	5.01E-06	7.27E-12	5.78E-07	5.54E-06	1.05E-05	5.12E-06	6.62E-05	9.95E-05	6.20E-11	0	PAAD	PAAD	1
8069317	6.84E-12	3.43E-07	1.93E-06	2.11E-06	5.08E-05	0.00039128	5.31E-18	2.99E-07	2.65E-14	6.36E-07	1.81E-07	2.70E-05	5.84E-05	4.00E-14	3.87E-15	7.52E-08	0.006259585	2.80E-09	5.91E-12	4.22E-07	0.993195414	8.71E-14	4.94E-10	6.37E-10	1.27E-11	9.46E-06	3.61E-09	1.99E-09	1.76E-07	3.37E-07	1.50E-06	7.58E-14	0	PAAD	PAAD	1
8069322	3.34E-08	0.135703767	8.05E-05	0.005005405	0.007602018	0.736396559	5.56E-14	0.00023017	4.80E-12	0.000741304	6.00E-06	0.000346776	0.049895628	9.62E-10	6.37E-13	6.11E-05	0.003072197	2.99E-10	2.82E-09	3.89E-05	0.05881011	8.19E-11	1.25E-05	5.93E-07	1.07E-08	0.00019703	0.000360492	4.66E-06	7.92E-05	0.001225721	0.000129251	1.15E-10	0	COADREAD	PAAD	0
8069444	2.83E-10	0.003505613	0.019170259	0.002850973	0.000263647	0.186438331	2.21E-14	6.21E-06	5.78E-12	9.59E-05	5.98E-07	7.21E-05	0.006784555	2.82E-13	1.08E-12	5.98E-07	0.424095394	3.62E-06	1.44E-09	1.25E-05	0.356236302	1.28E-11	3.91E-08	4.08E-06	1.36E-10	1.06E-07	4.46E-06	4.52E-07	1.49E-05	0.000272016	0.000167403	3.00E-11	0	LUAD	PAAD	0
8069454	4.25E-10	2.17E-05	0.001516498	0.00017907	8.90E-05	0.009205666	1.38E-13	0.000159464	5.34E-13	7.62E-07	1.39E-07	3.74E-06	1.68E-05	8.93E-13	6.22E-14	5.05E-06	0.53070789	9.33E-09	1.10E-10	4.80E-06	0.457574842	3.94E-12	4.81E-09	4.66E-07	6.74E-12	0.000355869	5.91E-06	1.16E-08	1.99E-06	8.67E-05	6.36E-05	6.88E-11	0	LUAD	PAAD	0
8069460	5.22E-09	1.72E-05	4.75E-05	0.000161046	0.002836989	0.006421696	1.60E-12	6.79E-06	5.93E-13	1.50E-05	3.77E-06	0.000602417	0.004773233	3.26E-12	8.55E-12	6.32E-06	0.154790565	5.92E-07	5.58E-10	2.51E-06	0.830246498	1.20E-10	6.23E-07	1.50E-07	7.70E-13	1.58E-06	2.94E-09	1.11E-07	3.56E-06	2.35E-05	3.82E-05	2.31E-13	0	PAAD	PAAD	1
8070200	1.76E-08	0.000303261	0.030507086	0.000857216	5.58E-07	6.35E-05	3.11E-13	1.82E-06	1.96E-08	0.96713879	1.38E-06	4.51E-05	3.07E-05	5.34E-12	1.25E-12	1.11E-07	0.000606853	6.82E-05	8.62E-08	9.01E-06	0.000328711	1.78E-11	9.89E-08	5.47E-07	4.35E-08	5.35E-08	6.02E-08	1.33E-07	2.38E-05	7.83E-06	5.11E-06	1.14E-10	0	HNSC	PAAD	0
8070203	4.66E-10	1.42E-05	0.000837335	2.23E-05	0.000661012	0.03758656	5.11E-14	1.60E-06	5.40E-10	8.79E-05	3.51E-07	0.004319423	0.000385688	2.70E-12	3.20E-13	2.53E-06	0.023572731	5.13E-07	1.43E-09	1.76E-06	0.932487849	8.65E-11	1.03E-06	6.48E-07	2.10E-10	1.77E-06	9.10E-08	1.60E-07	9.93E-06	5.85E-07	4.06E-06	3.49E-12	0	PAAD	PAAD	1
8070209	4.75E-08	8.94E-05	0.184676129	0.004044861	0.000135543	0.170922061	2.97E-11	3.16E-06	7.30E-08	0.000114633	5.15E-06	0.030615598	0.000959517	4.61E-10	3.94E-12	2.02E-05	0.004784875	1.37E-07	1.64E-08	2.45E-05	0.602584059	4.18E-09	1.61E-06	0.000524708	4.45E-08	2.29E-05	2.97E-05	1.24E-05	0.000136926	9.18E-05	0.000199894	3.43E-09	0	PAAD	PAAD	1
8070211	5.07E-10	3.20E-05	0.192912434	0.00021429	0.001479304	0.002731431	8.68E-12	1.64E-06	1.84E-08	0.000542736	6.94E-07	0.01074316	0.006051278	1.40E-11	4.55E-12	9.42E-06	0.064874016	1.43E-05	1.79E-08	6.41E-05	0.7189832	1.63E-09	6.87E-05	2.11E-05	4.61E-09	2.88E-07	4.12E-06	6.31E-06	0.000490343	7.46E-05	0.000680452	9.02E-12	0	PAAD	PAAD	1
8070214	6.76E-10	2.57E-06	4.69E-05	0.000752278	0.000515407	0.063368161	2.93E-12	1.15E-06	1.09E-10	1.51E-05	1.41E-07	0.000667644	0.003056428	3.84E-12	2.53E-14	4.39E-06	0.705665706	1.86E-06	4.30E-10	3.36E-07	0.225867174	8.49E-12	1.89E-07	1.91E-07	6.06E-11	3.14E-06	4.53E-07	1.07E-08	3.37E-06	1.07E-05	1.67E-05	1.29E-12	0	LUAD	PAAD	0
MPCC_0001_Pa_C	2.54E-05	0.054797723	5.21E-07	0.943079211	7.06E-05	2.31E-06	1.11E-13	6.58E-05	1.38E-08	0.000364924	0.000402701	3.07E-05	4.04E-05	6.56E-11	6.86E-09	7.79E-05	6.34E-06	5.43E-05	9.38E-05	0.000164485	0.000116662	2.21E-08	2.45E-06	3.30E-05	0.000208734	1.54E-05	6.98E-07	2.17E-06	4.95E-06	9.02E-05	4.89E-06	0.000243703	0	CESC	PAAD	0
MPCC_0002_Pa_C	5.35E-05	0.018813182	0.000172364	0.651938641	0.004363846	5.94E-06	6.78E-13	0.107585702	9.89E-08	0.018795791	0.03216414	3.17E-05	0.110556783	2.90E-11	5.54E-08	0.000392448	4.72E-05	3.22E-05	5.04E-05	0.000151083	0.000422929	3.81E-08	1.65E-05	0.000183032	0.022861066	1.20E-05	3.45E-07	1.07E-06	0.000283876	0.030064253	0.000870648	0.000129111	0	CESC	PAAD	0
MPCC_0003_Pa_C	0.000245769	0.86570321	1.27E-06	0.046516824	0.009082396	6.89E-08	1.75E-09	0.001369797	6.44E-08	0.005844397	0.018000874	0.000315278	0.023696864	7.26E-10	7.20E-08	0.004896643	0.000465657	7.86E-06	0.00501697	0.000753574	0.000291111	8.03E-08	5.97E-05	0.000807376	0.000909058	3.42E-06	5.67E-08	4.70E-05	0.000242827	0.015170659	0.000422477	0.000128622	0	BLCA	PAAD	0
MPCC_0004_Pa_C	0.003951779	0.000397463	2.04E-05	0.887907683	0.000483825	2.40E-06	1.27E-09	0.021498872	3.98E-05	0.01153109	0.015415413	0.000592365	0.00586187	3.10E-08	5.76E-08	0.005432326	5.51E-06	4.48E-07	9.87E-05	0.000630376	5.15E-05	4.88E-06	0.000382627	0.000587722	0.000167238	0.00091562	2.11E-07	3.18E-06	3.19E-06	0.039009246	8.23E-05	0.004921932	0	CESC	PAAD	0
MPCC_0005_Pa_C	0.000234401	0.268770881	7.53E-06	0.000435004	0.000585475	6.97E-08	7.27E-11	3.43E-05	2.58E-07	0.005103241	0.052292543	5.23E-05	0.47114707	8.10E-11	1.37E-09	2.33E-05	4.29E-05	7.02E-11	0.00034306	1.24E-05	7.14E-06	9.51E-09	1.51E-06	0.007570222	8.72E-05	3.31E-06	2.01E-09	1.43E-06	2.53E-06	0.192823018	0.000265145	0.000153771	0	KIRP	PAAD	0
MPCC_0006_Pa_C	0.000280168	0.712912117	4.16E-06	0.05094307	0.00367273	6.28E-05	7.25E-09	0.069150709	1.04E-05	0.012318151	0.035927963	1.40E-05	0.000636257	1.73E-07	4.34E-07	0.005577382	0.003358702	0.000736582	0.052647265	0.000268503	0.000702555	6.61E-06	5.87E-05	0.000951424	0.029223105	0.000871451	1.95E-05	4.18E-07	0.000263243	0.000137151	0.017764687	0.001479608	0	BLCA	PAAD	0
MPCC_0007_Pa_C	3.28E-05	0.657724967	3.30E-07	0.044987877	0.002611611	4.08E-08	4.79E-12	0.285473217	2.28E-10	2.44E-05	0.002451125	1.23E-07	0.000983248	1.74E-09	6.17E-11	1.00E-04	0.003178061	9.49E-05	2.51E-05	2.82E-05	0.000172105	6.52E-10	3.31E-06	4.75E-08	3.62E-05	6.39E-05	1.23E-10	6.00E-08	6.46E-05	0.001940789	2.26E-06	7.68E-07	0	BLCA	PAAD	0
MPCC_0008_Pa_C	4.08E-06	0.834223335	1.16E-05	0.003009355	0.00051257	2.00E-05	1.50E-12	3.73E-05	8.85E-11	0.003839495	0.001024333	0.000125906	0.054484985	1.10E-10	5.07E-12	2.49E-05	0.018172615	1.05E-07	3.63E-07	2.74E-05	0.079212496	3.90E-11	7.13E-08	5.39E-06	5.67E-05	1.14E-07	1.88E-08	5.97E-07	8.24E-05	0.004487512	0.000636286	7.40E-08	0	BLCA	PAAD	0
MPCC_0009_Pa_C	8.46E-08	0.817570117	0.004765325	0.000507834	0.000770152	9.34E-05	1.35E-12	0.001351448	2.46E-10	0.005334996	0.020140586	4.03E-06	0.095400622	2.78E-11	7.89E-10	1.83E-05	0.001634554	7.90E-06	2.11E-07	1.71E-05	0.028444167	4.81E-11	2.00E-07	1.58E-06	0.000106729	5.84E-07	1.18E-07	8.14E-07	0.000194843	0.00173058	0.021903421	2.73E-07	0	BLCA	PAAD	0
MPCC_0010_Pa_C	4.54E-05	0.930022286	1.02E-05	0.047004878	0.002938524	1.65E-08	1.88E-10	0.00139302	3.41E-11	0.011643267	0.005383065	2.87E-05	0.000903194	2.15E-10	2.57E-11	0.000223224	1.14E-05	5.54E-06	3.57E-05	1.52E-05	0.000122821	2.38E-09	3.27E-06	4.42E-06	9.48E-06	4.44E-06	3.52E-09	6.25E-07	0.000112979	7.23E-05	4.78E-06	1.26E-06	0	BLCA	PAAD	0
MPCC_0011_Pa_C	6.36E-06	0.012306165	4.06E-06	0.028919902	0.015115722	5.37E-05	3.28E-11	0.854693903	3.91E-10	0.007810903	0.003627393	2.20E-05	0.025626655	1.11E-10	1.25E-12	0.000100806	0.000718313	6.35E-07	5.61E-06	8.16E-05	0.04579877	4.71E-10	2.29E-06	1.30E-06	3.34E-05	0.00078031	4.12E-09	2.71E-07	8.44E-05	0.004013372	0.000190587	1.64E-06	0	ESCA	PAAD	0
MPCC_0012_Pa_C	4.87E-09	0.984025517	3.46E-07	0.011006755	0.000112587	5.90E-07	4.80E-13	0.002579435	2.90E-12	4.70E-05	4.04E-05	5.29E-09	4.61E-05	1.56E-12	1.74E-13	1.44E-06	1.96E-06	4.60E-10	5.08E-08	1.80E-07	0.001418834	2.13E-12	4.29E-09	3.07E-09	1.26E-05	1.35E-07	4.05E-10	8.17E-10	1.27E-07	0.00070501	7.97E-07	2.31E-08	0	BLCA	PAAD	0
MPCC_0013_Pa_C	0.003859832	0.013589812	1.06E-05	0.235277272	0.002129797	9.48E-05	5.84E-08	0.003417478	3.40E-05	0.003931358	0.015290201	0.000151295	0.002756439	4.84E-08	1.84E-07	0.590486229	6.48E-05	0.000271789	0.038660126	0.000487676	0.001143407	1.77E-05	0.000107368	0.003510608	0.066287072	4.09E-05	1.55E-07	2.85E-06	1.82E-05	0.006584661	0.000375473	0.011397871	0	LIHC	PAAD	0
MPCC_0014_Pa_C	1.45E-05	0.676550335	3.28E-05	0.006987234	0.000273253	9.33E-07	7.10E-12	0.000288058	1.09E-09	0.092755155	0.002726413	5.16E-05	0.190758119	2.26E-10	1.29E-11	5.21E-05	0.004884016	1.99E-08	5.17E-06	0.000141507	0.00210057	4.53E-10	1.68E-06	1.79E-05	0.000360686	1.12E-06	4.95E-08	2.32E-06	0.000375377	0.021310834	0.00030745	8.16E-07	0	BLCA	PAAD	0
MPCC_0015_Pa_C	7.13E-06	0.496260062	6.55E-05	0.417200457	0.011681177	7.23E-06	5.45E-12	0.002575591	5.79E-10	0.000422568	0.000693214	6.31E-06	0.05978866	1.06E-09	1.17E-10	0.000522368	0.000375525	2.34E-06	0.000192854	3.10E-05	0.001602241	8.17E-10	7.10E-07	0.000145144	0.000343016	3.99E-05	2.94E-07	1.06E-06	7.06E-05	0.007751646	0.000143978	6.94E-05	0	BLCA	PAAD	0
MPCC_0016_Pa_C	3.38E-05	0.269553332	0.000162548	0.66964656	0.000260614	7.07E-07	1.94E-11	0.000179775	1.03E-08	0.016294628	0.017132754	0.000293364	0.003923879	4.58E-10	8.87E-10	3.04E-05	0.003323535	4.24E-05	0.003926186	0.001097503	0.000469978	2.17E-09	5.52E-07	8.05E-05	0.010652275	0.000382154	3.46E-07	1.44E-05	0.000132765	0.000274722	0.002074428	1.59E-05	0	CESC	PAAD	0
MPCC_0017_Pa_C	2.24E-06	0.470042613	0.000581669	0.005431966	0.001942223	2.60E-08	4.01E-11	0.000493613	5.77E-10	5.07E-05	0.049563053	1.13E-06	0.283663026	1.27E-09	6.67E-11	4.36E-07	0.166867369	2.43E-07	2.15E-06	3.18E-05	0.001275175	3.17E-11	3.49E-07	4.57E-05	0.000257206	9.31E-06	7.66E-09	5.69E-07	6.68E-06	0.019583169	0.000145244	2.36E-06	0	BLCA	PAAD	0
MPCC_0018_Pa_C	2.52E-09	0.998377056	6.89E-08	0.00080559	5.88E-06	1.39E-09	4.15E-14	9.73E-07	1.60E-13	5.37E-08	1.38E-05	2.90E-10	0.000304408	7.93E-13	9.13E-13	3.58E-07	2.10E-05	4.99E-07	6.12E-09	4.75E-07	0.000458878	1.22E-13	6.85E-09	4.40E-09	1.87E-07	8.77E-09	1.37E-10	8.22E-09	3.09E-06	7.15E-06	4.98E-07	2.03E-10	0	BLCA	PAAD	0
MPCC_0019_Pa_C	9.96E-08	0.052316964	2.10E-05	0.897325428	0.000770745	6.05E-07	4.23E-12	0.003292439	8.65E-11	0.000417859	0.000500719	2.01E-05	0.021656275	4.21E-11	3.32E-11	9.66E-06	0.001694296	1.02E-06	0.000114641	0.000411026	0.007742445	4.42E-10	2.22E-06	4.07E-06	3.82E-05	0.000138446	1.34E-08	2.81E-06	0.000657038	0.01268752	0.000174253	1.98E-07	0	CESC	PAAD	0
MPCC_0020_Pa_C	4.77E-06	0.81307661	6.48E-06	0.151124651	0.000289634	3.40E-06	3.58E-11	0.009794617	1.18E-10	0.003304401	0.00073287	3.81E-07	0.014562503	1.06E-10	6.00E-10	3.79E-05	7.68E-05	5.63E-06	4.46E-05	5.61E-05	0.005976518	1.20E-10	1.02E-06	2.94E-07	6.22E-05	3.57E-05	9.39E-08	1.35E-08	0.000457375	7.91E-05	0.000266044	3.68E-07	0	BLCA	PAAD	0
MPCC_0021_Pa_C	0.000875564	0.029991003	2.37E-06	0.508732927	0.003105576	2.72E-06	8.50E-10	0.093730956	3.91E-08	0.000317032	0.026829324	5.23E-05	0.010733355	5.43E-09	2.32E-07	0.036087319	2.33E-05	0.001940156	0.178144923	0.001383158	0.000195551	2.80E-07	3.68E-07	0.000115277	0.078033961	0.00366138	6.72E-06	1.94E-06	2.88E-05	0.015355719	0.00416962	0.006478093	0	CESC	PAAD	0
MPCC_0022_Pa_C	1.86E-08	0.000765703	1.07E-09	0.978876646	0.00034148	7.13E-05	6.55E-13	0.002145234	3.81E-12	0.00059298	5.07E-05	9.47E-08	0.002246494	2.24E-11	9.14E-14	5.95E-06	0.000145706	7.27E-06	4.60E-07	3.05E-06	0.014455731	1.27E-12	2.19E-08	3.71E-10	1.42E-05	0.000135734	8.89E-09	2.74E-09	6.21E-06	0.000110839	2.41E-05	5.92E-08	0	CESC	PAAD	0
MPCC_0023_Pa_C	4.75E-06	0.689878232	0.000175813	1.78E-05	0.001382049	1.07E-06	1.43E-12	1.71E-05	1.07E-12	2.20E-05	0.000310665	6.44E-07	0.300626267	3.82E-12	8.60E-12	6.04E-05	4.85E-05	5.88E-06	1.47E-06	5.34E-06	0.007309831	5.96E-10	8.08E-07	3.54E-07	4.63E-06	2.25E-08	1.03E-09	1.21E-06	2.16E-05	8.64E-05	1.66E-05	4.55E-07	0	BLCA	PAAD	0
MPCC_0024_Pa_C	2.03E-07	0.082801571	1.99E-06	0.905703618	0.000248477	2.08E-05	8.32E-11	0.005870942	2.73E-11	0.000588629	0.000101274	1.59E-07	0.00143558	1.13E-10	1.01E-11	1.37E-05	0.001153877	4.66E-08	6.21E-08	6.83E-06	0.000558143	2.55E-10	1.17E-05	2.42E-08	1.68E-05	0.000631408	1.27E-08	1.25E-08	1.58E-06	0.000821797	9.40E-06	1.43E-06	0	CESC	PAAD	0
MPCC_0025_Pa_C	0.000301355	0.237597951	0.000135942	0.07062284	0.001576783	1.77E-08	9.85E-12	0.003891933	7.98E-09	0.000891986	0.00842134	0.00131064	0.667744943	7.08E-10	4.08E-11	0.001283816	0.003774644	7.44E-05	5.47E-05	0.000241672	0.000532352	2.90E-09	2.12E-05	6.27E-06	0.001331502	1.28E-07	1.39E-08	3.80E-05	8.73E-05	4.48E-05	1.07E-05	2.68E-06	0	KIRP	PAAD	0
MPCC_0026_Pa_C	2.05E-06	0.023698161	1.74E-06	0.033974823	0.019478818	0.000791717	2.34E-12	0.65082497	4.25E-09	0.002214181	0.000901908	1.29E-05	0.174719499	7.18E-09	1.48E-12	7.45E-05	0.000216005	7.45E-08	7.73E-05	0.00048164	0.045027272	2.46E-11	4.48E-07	3.84E-07	0.014456428	0.026016904	3.53E-07	6.00E-08	1.02E-05	0.004702151	0.00230946	6.06E-06	0	ESCA	PAAD	0
MPCC_0027_Pa_C	2.87E-06	0.880890991	0.000175405	0.0034071	0.003185068	4.70E-08	7.50E-12	0.000549223	4.11E-11	0.00012846	0.001731074	5.05E-06	0.099473236	3.33E-10	9.03E-12	3.78E-05	0.000820517	5.98E-07	4.41E-06	0.000177749	0.008853734	1.51E-10	1.32E-06	2.32E-06	1.28E-05	2.29E-06	5.05E-09	7.64E-07	0.000214773	0.000177667	0.000144372	2.99E-07	0	BLCA	PAAD	0
MPCC_0028_Pa_C	1.57E-06	0.512863396	1.38E-06	0.085034518	0.004986818	5.65E-06	5.49E-11	0.013883813	3.20E-11	0.000451679	0.001740952	9.45E-08	0.168731887	3.17E-10	1.85E-12	0.013180847	0.000840248	3.58E-06	1.79E-06	0.001255257	0.163531314	8.25E-12	1.95E-07	3.63E-07	0.000199052	0.024870631	3.21E-07	2.16E-07	0.000401293	0.005250476	0.002761976	6.73E-07	0	BLCA	PAAD	0
MPCC_0029_Pa_C	2.95E-05	0.017221867	3.95E-06	0.000556903	0.007094621	6.48E-07	1.19E-11	0.003306229	1.16E-09	0.000603554	0.012482788	3.53E-06	0.919220142	1.61E-09	5.73E-12	3.80E-05	0.000358892	1.97E-05	4.43E-06	0.000157806	0.004942213	9.03E-11	2.45E-07	6.48E-07	0.000389408	0.000941454	1.50E-08	3.57E-07	5.16E-05	0.032355741	0.0002093	6.44E-06	0	KIRP	PAAD	0
MPCC_0030_Pa_C	6.32E-05	0.001499162	5.02E-07	0.013277929	2.00E-05	1.72E-06	1.69E-11	0.000218736	8.42E-09	0.974455346	0.000741019	9.39E-06	0.005453855	2.73E-11	1.45E-10	0.000501952	3.69E-05	2.13E-08	0.000271271	7.96E-06	0.000666287	3.27E-08	9.01E-07	0.000118685	0.001284801	2.83E-05	4.78E-09	4.58E-07	0.000108238	0.001173851	5.47E-06	5.40E-05	0	HNSC	PAAD	0
MPCC_0032_Pa_C	3.71E-10	0.999879467	5.97E-08	5.00E-05	5.04E-06	1.77E-11	3.17E-15	7.30E-09	3.67E-14	3.37E-07	5.63E-05	3.32E-09	7.24E-06	2.09E-14	6.48E-13	4.23E-10	2.17E-07	1.82E-07	6.86E-08	2.86E-08	4.84E-07	8.64E-14	1.45E-10	1.16E-09	8.30E-08	2.74E-09	2.62E-11	5.65E-10	6.97E-08	4.56E-08	2.64E-07	3.07E-11	0	BLCA	PAAD	0
MPCC_0033_Pa_C	3.88E-09	3.12E-05	0.00205833	0.986330146	1.50E-05	0.00116227	5.57E-12	1.79E-06	2.68E-15	2.42E-05	4.96E-07	1.61E-08	0.00011025	2.45E-11	3.23E-15	0.002430796	9.84E-06	1.26E-06	9.42E-08	2.06E-06	0.007182013	3.60E-13	7.21E-08	6.18E-09	1.84E-06	0.000630675	3.19E-09	6.50E-09	4.77E-06	2.02E-07	2.64E-06	3.92E-09	0	CESC	PAAD	0
MPCC_0037_Pa_C	7.51E-07	0.919193477	2.52E-05	0.000192734	0.00041159	5.78E-06	4.03E-13	0.000175746	6.18E-10	0.000341767	8.24E-05	2.04E-07	0.077145985	2.18E-11	1.64E-11	1.62E-06	5.18E-06	3.78E-07	6.07E-06	8.78E-05	0.002028784	8.03E-10	3.14E-07	2.26E-07	5.43E-06	1.25E-05	1.99E-08	6.99E-07	9.16E-05	0.000102774	8.10E-05	1.61E-07	0	BLCA	PAAD	0
MPCC_0038_Pa_C	4.41E-07	0.666388758	3.22E-06	0.2311515	0.002608933	7.83E-07	1.54E-14	0.000239204	1.01E-12	0.002516086	9.07E-05	1.36E-05	0.034658394	1.63E-12	1.38E-12	0.000136105	0.006978913	9.59E-07	5.14E-07	8.77E-05	0.052993995	1.37E-11	1.61E-08	3.52E-07	4.05E-06	7.00E-06	1.01E-07	4.99E-06	0.000124164	0.001935919	5.36E-05	5.94E-09	0	BLCA	PAAD	0
MPCC_0039_Pa_C	1.17E-05	0.004094268	1.19E-06	0.664650163	0.006488377	2.63E-08	8.25E-14	0.22421178	1.06E-09	7.40E-06	0.003384098	5.41E-08	0.001626931	2.44E-11	3.11E-12	0.003094681	0.010345587	3.27E-09	1.76E-08	0.000354797	0.00640827	1.92E-10	6.65E-07	6.52E-06	3.56E-06	0.010834497	2.10E-09	5.47E-07	6.83E-08	0.064472367	2.35E-06	4.85E-08	0	CESC	PAAD	0
MPCC_0040_Pa_C	3.73E-08	0.003565157	0.000172317	0.973876068	2.01E-05	0.000192952	4.25E-12	0.000899748	8.65E-14	0.011416453	7.56E-07	3.22E-07	3.30E-05	4.04E-11	6.58E-15	0.000200236	0.00013773	6.71E-07	4.33E-07	2.41E-06	0.009329441	9.19E-12	2.58E-07	2.37E-08	8.34E-06	0.00013914	1.67E-09	7.62E-08	1.45E-06	2.44E-07	2.66E-06	2.02E-08	0	CESC	PAAD	0
MPCC_0041_Pa_C	1.47E-06	0.1140219	5.20E-06	0.400359616	0.001450638	0.000110912	8.75E-12	0.020709449	8.99E-14	0.007926639	2.15E-05	3.96E-07	0.00172002	3.30E-10	2.05E-13	0.027253222	0.001309151	2.46E-05	7.42E-06	1.30E-05	0.42073133	1.82E-10	1.55E-06	4.16E-07	0.000172624	0.004115977	3.28E-08	1.01E-07	5.53E-06	7.88E-07	3.53E-05	1.24E-06	0	PAAD	PAAD	1
MPCC_0042_Pa_C	5.35E-07	0.110865393	0.000417248	0.255603059	6.51E-05	1.28E-06	1.58E-12	0.001499374	5.92E-11	0.616188098	0.000240062	4.38E-06	0.009357956	1.29E-12	4.13E-10	2.30E-05	4.17E-05	5.51E-05	2.09E-06	0.000103712	5.18E-05	5.54E-10	3.11E-06	1.62E-06	0.001275293	4.15E-07	1.45E-07	3.97E-07	0.001411488	0.002420562	0.00036644	6.08E-07	0	HNSC	PAAD	0
MPCC_0043_Pa_C	2.64E-05	0.000485694	1.73E-05	0.976638275	6.47E-05	1.55E-06	1.44E-14	0.006183246	1.12E-08	0.010144051	0.000107099	7.17E-06	0.004076527	4.06E-12	5.53E-09	5.54E-06	1.84E-06	1.18E-06	9.38E-06	0.000283409	2.89E-06	3.71E-09	3.16E-07	1.49E-05	0.000547665	1.72E-06	6.14E-08	3.05E-07	2.68E-05	0.001287513	5.33E-05	1.11E-05	0	CESC	PAAD	0
PCSI_0010_Pa_X	4.21E-09	0.003528777	0.000119465	0.817701003	0.000832593	0.005801718	6.35E-12	0.068709594	3.14E-12	0.000207096	0.000105985	2.75E-07	0.002177007	9.32E-11	2.32E-11	2.48E-05	0.082227218	4.09E-08	1.31E-08	3.23E-06	0.016775792	4.33E-11	3.10E-06	4.83E-07	1.96E-06	1.41E-05	1.45E-08	6.35E-07	2.62E-07	0.00175683	8.07E-06	3.62E-09	0	CESC	PAAD	0
PCSI_0014_Pa_X	3.35E-07	0.008178154	0.000142482	1.32E-05	0.000187559	6.32E-06	6.11E-14	3.26E-06	3.66E-11	0.000339459	4.21E-05	0.000358881	0.309794521	6.57E-11	3.86E-12	1.71E-05	0.014714248	1.11E-05	7.98E-08	3.65E-06	0.666154211	1.41E-11	1.53E-07	1.93E-05	3.03E-06	9.15E-08	3.86E-09	7.34E-06	1.70E-07	2.98E-06	2.48E-07	1.47E-08	0	PAAD	PAAD	1
PCSI_0015_Pa_P_526	2.13E-08	0.024995252	0.0112331	0.000186124	4.51E-06	9.08E-05	5.27E-13	0.291094063	7.79E-10	0.011926342	2.32E-05	0.000273104	0.004809058	7.56E-11	1.76E-13	1.67E-09	0.01327572	0.640899569	2.09E-07	0.000763074	0.000283996	1.54E-13	1.58E-08	2.59E-07	1.10E-07	6.90E-06	1.25E-06	7.03E-09	7.24E-06	1.24E-08	0.000126052	4.30E-08	0	LUSC	PAAD	0
PCSI_0019_Pa_P_526	1.54E-12	2.02E-05	5.44E-06	0.000302874	0.00221627	0.000260636	1.22E-14	0.027507701	4.64E-13	1.22E-08	8.28E-07	4.85E-07	4.64E-05	2.54E-11	4.26E-14	1.10E-06	0.617518012	3.39E-09	5.74E-09	1.34E-06	0.346505879	5.24E-12	1.53E-06	2.41E-09	4.54E-10	0.005608149	1.72E-07	3.39E-11	4.94E-07	1.04E-06	1.39E-06	3.26E-11	0	LUAD	PAAD	0
PCSI_0022_Pa_C	7.63E-08	0.007197869	6.19E-09	0.970761007	0.000558952	2.24E-07	1.10E-13	3.95E-05	1.38E-11	2.79E-05	8.33E-05	2.94E-05	1.33E-05	5.93E-11	6.13E-11	3.39E-05	0.020433612	2.60E-06	6.70E-07	5.69E-08	7.20E-05	3.09E-12	7.48E-08	2.00E-07	4.20E-06	4.86E-08	4.50E-08	4.98E-08	7.66E-06	0.000731738	1.60E-06	9.35E-08	0	CESC	PAAD	0
PCSI_0022_Pa_P	1.13E-09	0.000383685	0.067804715	0.000199442	2.30E-05	0.024487073	2.18E-14	8.07E-07	2.17E-11	0.000135646	2.36E-05	0.000164	0.000239254	4.59E-13	1.22E-10	2.69E-05	3.08E-05	2.47E-10	5.52E-10	1.74E-06	0.902615449	4.00E-10	3.12E-08	4.36E-06	6.93E-11	2.49E-06	8.02E-07	7.56E-08	4.52E-06	0.001921453	0.00193012	1.03E-10	0	PAAD	PAAD	1
PCSI_0022_Pa_X	2.07E-09	0.201117121	2.60E-08	0.187349258	0.02035844	5.01E-05	1.01E-14	0.003928858	7.05E-13	4.26E-05	3.86E-06	2.02E-06	0.000458544	5.78E-12	2.57E-12	0.002140393	0.077166887	5.76E-10	3.82E-09	2.76E-07	0.506596228	4.44E-13	9.52E-07	1.89E-08	3.51E-07	2.73E-06	7.94E-08	1.02E-08	5.26E-07	0.000779687	1.04E-06	4.76E-10	0	PAAD	PAAD	1
PCSI_0024_Pa_C	3.59E-09	0.941518107	5.25E-09	0.056135965	8.21E-06	9.50E-08	1.07E-14	2.10E-06	1.47E-12	0.000109297	1.32E-06	3.91E-09	0.000230431	2.29E-12	1.24E-11	2.05E-08	9.49E-05	0.001889634	5.29E-09	2.11E-08	2.24E-06	2.87E-13	5.62E-08	3.72E-10	2.94E-06	1.46E-09	1.09E-09	1.66E-08	4.40E-07	4.17E-06	4.36E-09	6.95E-09	0	BLCA	PAAD	0
PCSI_0044_Pa_P_526	1.50E-11	0.123133288	1.55E-06	0.217726428	0.000282674	0.068380603	1.41E-13	0.084784426	7.97E-12	2.95E-06	2.80E-06	3.11E-08	4.32E-05	1.34E-11	1.66E-13	1.87E-07	5.41E-06	1.08E-14	2.02E-08	5.35E-07	0.504924971	7.76E-12	2.08E-07	1.38E-09	6.80E-12	0.000170338	1.02E-08	6.41E-11	5.13E-08	5.59E-05	0.000484374	9.68E-11	0	PAAD	PAAD	1
PCSI_0046_Pa_P_526	1.98E-10	4.01E-05	3.59E-08	0.019389862	0.003295354	0.000132575	1.11E-15	0.166776675	1.76E-10	5.96E-09	7.16E-07	2.11E-05	5.30E-06	3.37E-11	1.58E-14	2.09E-06	0.032725743	2.60E-10	2.28E-08	5.95E-05	0.752434644	2.13E-12	6.39E-08	2.60E-09	1.98E-10	0.025099538	1.23E-05	2.64E-10	7.89E-07	6.52E-08	3.50E-06	1.50E-11	0	PAAD	PAAD	1
PCSI_0047_Pa_P_526	3.81E-10	4.23E-05	0.000236209	7.48E-05	0.00048101	4.08E-06	4.59E-13	0.012908386	2.46E-11	3.34E-05	3.55E-07	0.000441987	0.00024722	4.63E-10	1.56E-13	9.05E-05	0.200342813	3.23E-09	1.53E-08	3.43E-05	0.785024611	8.49E-11	1.79E-06	2.75E-07	4.80E-10	2.42E-05	1.09E-06	2.31E-09	7.70E-07	2.53E-08	9.92E-06	2.41E-09	0	PAAD	PAAD	1
PCSI_0048_Pa_P_526	1.19E-08	0.000350868	0.009543241	0.009914198	0.083014164	0.011113154	4.57E-10	0.081721945	4.82E-08	3.24E-06	2.05E-05	0.001628517	0.076688847	2.02E-09	5.83E-11	7.66E-06	0.053953461	0.003051778	8.61E-06	0.001809522	0.627711187	1.16E-09	7.39E-05	1.60E-05	1.58E-08	0.037659573	4.38E-06	4.89E-08	0.00011847	4.31E-08	0.001586212	3.73E-07	0	PAAD	PAAD	1
PCSI_0072_Pa_P_526	1.78E-12	0.000865712	0.000528774	2.85E-06	0.046091644	0.001837524	2.94E-14	0.062810961	3.82E-12	2.84E-06	8.48E-07	2.35E-07	0.000712169	2.02E-12	3.58E-13	6.02E-07	0.407414223	1.30E-05	1.05E-08	1.04E-06	0.479649293	1.80E-13	3.51E-07	7.40E-08	1.31E-08	2.37E-05	2.40E-06	1.58E-10	5.71E-07	7.98E-07	4.03E-05	1.05E-10	0	PAAD	PAAD	1
PCSI_0073_Pa_P_526	4.13E-09	0.000163695	7.25E-05	0.005662422	3.97E-05	0.000888371	3.53E-14	0.002660503	2.50E-10	1.39E-06	5.75E-06	0.000241364	0.012935206	8.47E-12	1.31E-10	2.07E-07	0.010824873	1.73E-07	1.33E-09	0.0003371	0.964993689	5.88E-11	2.25E-07	5.90E-09	9.39E-11	9.58E-06	1.93E-06	1.79E-09	2.82E-06	6.44E-05	0.001094006	5.33E-11	0	PAAD	PAAD	1
PCSI_0074_Pa_P_526	1.29E-09	1.70E-05	8.82E-08	9.92E-05	0.005611507	3.36E-05	4.36E-14	1.52E-05	5.92E-14	7.07E-07	1.95E-06	1.19E-06	0.000963659	7.23E-11	2.55E-15	4.79E-05	0.026091961	3.10E-08	7.71E-10	4.27E-07	0.880384334	8.35E-13	8.61E-06	3.60E-08	4.10E-11	0.086718894	3.97E-08	2.37E-09	3.14E-06	1.29E-09	4.73E-07	6.57E-10	0	PAAD	PAAD	1
PCSI_0075_Pa_P_526	7.33E-11	0.001049766	8.90E-05	0.007765069	4.83E-05	0.154407073	9.09E-12	0.775665162	2.49E-12	2.20E-07	4.65E-06	3.77E-07	0.00014233	6.05E-11	3.30E-15	1.51E-06	0.057098402	4.86E-09	3.04E-11	1.78E-06	0.003650887	6.03E-14	2.59E-07	1.44E-07	6.77E-10	5.83E-05	1.48E-07	1.16E-10	1.73E-09	2.27E-08	1.66E-05	9.41E-10	0	ESCA	PAAD	0
PCSI_0077_Pa_P_526	6.66E-11	0.00113375	3.32E-08	0.068208663	1.11E-05	0.000353019	3.75E-15	7.24E-08	7.17E-11	4.30E-08	9.18E-05	3.71E-05	9.97E-05	1.25E-10	3.67E-11	5.75E-09	0.000888321	9.06E-05	1.29E-07	1.26E-06	0.92540053	1.01E-11	1.39E-07	6.78E-09	1.49E-09	0.003647783	4.75E-06	4.72E-09	3.74E-07	1.03E-05	2.07E-05	3.24E-09	0	PAAD	PAAD	1
PCSI_0078_Pa_P_526	3.45E-11	2.49E-06	6.47E-06	0.001838353	0.002219797	0.00761659	1.77E-13	0.014897356	8.02E-11	4.12E-09	3.86E-07	1.01E-05	8.17E-05	4.85E-11	4.96E-15	2.10E-05	0.181668119	1.04E-06	1.81E-09	2.93E-05	0.791047876	5.48E-12	3.73E-06	1.15E-07	2.81E-11	0.000515973	3.93E-07	2.64E-09	3.51E-07	8.11E-10	3.89E-05	1.25E-11	0	PAAD	PAAD	1
PCSI_0080_Pa_P_526	1.08E-10	8.21E-05	6.92E-05	0.001445797	0.074363894	0.001687435	9.83E-15	0.036552714	6.92E-12	2.58E-06	1.76E-06	0.000349949	0.001538838	6.77E-11	3.30E-13	3.09E-06	0.156420395	1.10E-06	1.96E-06	1.56E-05	0.712395809	4.47E-13	8.94E-09	2.35E-06	6.05E-10	0.012387075	0.002631258	1.74E-07	3.16E-05	7.54E-06	7.83E-06	2.80E-09	0	PAAD	PAAD	1
PCSI_0081_Pa_P_526	6.75E-12	3.78E-05	9.53E-06	0.015976554	0.16640282	0.0001471	1.17E-14	0.021340384	1.18E-11	1.25E-09	9.89E-07	0.000522025	0.004506464	7.37E-11	1.11E-12	8.67E-06	0.562188403	2.05E-06	2.94E-07	4.96E-06	0.22639367	2.58E-12	1.94E-07	6.12E-08	7.41E-10	0.002393589	1.15E-05	5.03E-10	1.97E-06	1.21E-06	4.97E-05	1.20E-11	0	LUAD	PAAD	0
PCSI_0082_Pa_P_526	1.48E-09	2.74E-05	4.80E-07	0.014685367	0.000326212	0.000811584	7.66E-14	1.53E-07	1.46E-11	2.32E-06	1.41E-05	0.00069169	0.000276618	1.44E-09	3.38E-11	1.01E-05	0.000609202	0.000209868	3.50E-07	1.51E-06	0.979861037	1.07E-10	1.36E-06	9.23E-06	1.16E-08	0.002400081	2.61E-05	3.58E-08	1.09E-05	8.05E-06	1.56E-05	5.31E-07	0	PAAD	PAAD	1
PCSI_0083_Pa_P_526	4.82E-05	2.09E-06	4.81E-05	0.000246769	0.001572462	0.000192842	6.33E-08	0.017012771	0.000110289	3.58E-05	0.009362912	0.148379559	0.000448259	3.34E-07	2.35E-09	0.002481095	0.002787261	1.40E-05	1.36E-07	8.55E-05	0.01111403	1.36E-06	1.48E-05	0.797342489	2.86E-07	0.008347739	6.88E-05	1.83E-06	0.00012237	3.06E-08	0.000138871	1.89E-05	0	SARC	PAAD	0
PCSI_0084_Pa_P_526	1.16E-10	2.73E-05	5.14E-07	0.00281844	0.00794235	0.001101897	6.33E-14	0.021182595	3.05E-13	2.94E-08	6.09E-07	6.74E-05	7.52E-05	2.97E-11	9.14E-15	8.64E-06	0.130330205	3.64E-08	1.78E-09	7.10E-05	0.707203604	1.80E-13	2.03E-06	2.62E-09	3.29E-10	0.129132019	4.91E-06	9.74E-11	5.95E-06	6.60E-07	2.46E-05	7.94E-12	0	PAAD	PAAD	1
PCSI_0085_Pa_P_526	6.89E-13	6.01E-05	4.70E-06	0.00032693	0.001608613	7.13E-05	1.62E-16	0.05397489	4.64E-12	4.19E-09	2.80E-07	7.69E-06	1.49E-06	4.10E-12	2.03E-14	4.94E-07	0.014754204	3.03E-10	2.36E-09	2.22E-06	0.928969279	5.28E-14	7.53E-10	1.89E-10	6.94E-10	0.000214774	4.37E-07	1.17E-10	6.03E-08	6.52E-09	2.52E-06	9.37E-13	0	PAAD	PAAD	1
PCSI_0090_Pa_P_526	1.27E-05	7.15E-05	2.68E-06	4.25E-08	0.001556492	0.002813412	1.26E-10	0.014417582	1.83E-06	6.16E-05	2.67E-05	0.013104098	5.37E-05	3.09E-07	5.56E-10	2.37E-06	0.924226525	1.09E-05	3.76E-05	3.30E-07	0.042371089	2.43E-07	0.000106944	0.000447212	1.54E-07	0.000422008	1.22E-06	5.65E-08	0.000181977	5.19E-06	7.27E-06	5.62E-05	0	LUAD	PAAD	0
PCSI_0096_Pa_P_526	6.30E-10	1.05E-05	2.56E-06	1.08E-06	0.001785208	9.80E-06	2.95E-14	0.00042574	9.20E-14	2.59E-08	3.41E-07	1.87E-05	0.000214239	1.15E-09	1.68E-13	3.14E-05	0.002459115	6.03E-09	1.15E-09	1.05E-05	0.939339755	2.84E-11	2.53E-05	4.88E-08	4.68E-10	0.055610914	2.02E-07	3.61E-08	5.43E-05	2.44E-09	2.10E-07	9.46E-10	0	PAAD	PAAD	1
PCSI_0098_Pa_P_526	4.09E-12	8.14E-06	8.05E-08	7.49E-07	0.001570996	4.17E-06	1.01E-14	0.01325688	7.87E-14	1.16E-08	1.46E-08	2.44E-06	4.01E-05	5.58E-12	1.08E-16	2.04E-07	0.076680283	4.01E-09	1.28E-09	2.12E-06	0.906377542	4.89E-15	7.40E-08	1.87E-09	4.54E-12	0.002049733	2.90E-07	5.21E-11	3.49E-06	1.48E-08	2.71E-06	2.70E-11	0	PAAD	PAAD	1
PCSI_0099_Pa_P_526	7.57E-10	9.76E-06	0.000294707	1.92E-07	0.000724481	0.000121339	1.48E-11	0.051861972	9.59E-12	3.89E-07	4.04E-07	6.73E-07	0.004008432	1.43E-10	1.26E-13	3.37E-06	0.038320151	1.49E-09	2.87E-10	3.01E-05	0.902155479	4.45E-11	7.14E-06	7.08E-07	7.85E-11	0.002457558	2.38E-07	1.10E-09	5.42E-07	4.34E-08	2.32E-06	1.44E-08	0	PAAD	PAAD	1
PCSI_0101_Pa_P_526	7.74E-10	6.23E-05	3.16E-05	0.000255309	0.001825676	5.63E-06	2.59E-15	0.009448808	3.40E-12	4.51E-08	3.46E-07	0.000225751	1.50E-05	1.80E-12	3.23E-12	7.09E-08	0.001188353	2.68E-07	4.93E-09	4.43E-05	0.986241276	5.83E-13	2.26E-07	1.50E-07	1.10E-11	0.000644079	1.13E-06	1.12E-09	7.31E-08	1.98E-07	9.45E-06	1.79E-11	0	PAAD	PAAD	1
PCSI_0102_Pa_P_526	3.21E-08	0.000303972	8.01E-06	0.000193785	0.000768657	0.02839591	5.25E-13	0.087827095	1.39E-11	1.42E-05	1.72E-05	5.90E-05	0.006567684	5.84E-10	1.77E-13	1.29E-06	0.1049597	2.28E-06	4.55E-07	0.000122474	0.724179531	1.58E-11	2.22E-08	1.08E-06	8.34E-10	0.046132234	1.56E-05	1.98E-08	0.00021459	6.47E-05	0.00015036	1.31E-07	0	PAAD	PAAD	1
PCSI_0103_Pa_P_526	4.35E-10	7.96E-05	7.73E-08	5.23E-06	0.000704019	0.001903462	2.97E-12	0.045820441	1.00E-12	1.26E-06	1.64E-06	4.49E-07	0.000962951	1.17E-10	2.00E-16	3.17E-06	0.002008258	1.28E-08	1.09E-07	2.77E-05	0.097648072	3.62E-13	1.17E-07	7.55E-10	2.33E-09	0.850822514	7.24E-06	1.44E-09	1.24E-06	5.59E-07	1.85E-06	1.43E-09	0	STAD	PAAD	0
PCSI_0104_Pa_P_526	1.17E-09	1.36E-05	1.36E-07	2.52E-05	0.000367069	8.36E-05	1.93E-13	0.010905289	2.93E-13	1.59E-07	4.18E-07	1.87E-06	9.19E-06	2.56E-10	9.67E-16	4.62E-06	0.013556153	9.41E-09	3.11E-10	2.00E-05	0.811600623	2.33E-13	1.02E-06	8.24E-10	1.86E-10	0.163402584	1.95E-08	3.80E-09	6.11E-06	1.23E-07	2.20E-06	2.19E-10	0	PAAD	PAAD	1
PCSI_0105_Pa_P_526	4.66E-11	7.55E-07	1.58E-07	0.000187104	0.010269918	0.000352223	2.92E-15	0.00086977	3.77E-12	2.49E-08	1.09E-07	1.13E-06	0.000116557	8.41E-12	1.14E-16	1.28E-06	0.000879291	2.06E-07	4.97E-09	1.85E-05	0.969657222	8.35E-13	1.24E-08	1.03E-09	4.59E-11	0.0176368	4.48E-07	3.61E-08	1.05E-06	4.99E-10	7.43E-06	4.12E-11	0	PAAD	PAAD	1
PCSI_0106_Pa_P_526	1.62E-10	2.55E-05	6.01E-08	0.242304141	0.029516301	0.076203753	2.70E-13	0.024297593	3.53E-11	1.53E-08	3.20E-06	3.42E-05	2.45E-05	5.28E-11	2.70E-15	4.85E-06	0.066565533	9.69E-06	2.82E-08	3.46E-05	0.170675483	1.19E-12	4.02E-08	3.86E-08	1.44E-10	0.389922165	1.64E-06	3.28E-10	3.05E-07	1.40E-09	0.000376365	1.66E-10	0	STAD	PAAD	0
PCSI_0107_Pa_P_526	3.29E-10	0.000442663	8.34E-06	0.000187395	0.000115219	0.000151313	8.46E-14	0.001664201	2.56E-13	4.47E-07	3.27E-06	2.10E-05	0.00979937	1.41E-11	4.78E-13	1.81E-06	0.450626659	2.06E-08	2.12E-09	0.000140768	0.53606666	4.17E-12	3.23E-09	2.39E-07	1.83E-11	0.000500772	5.67E-07	2.06E-08	7.45E-06	2.37E-05	0.000238073	1.13E-09	0	PAAD	PAAD	1
PCSI_0108_Pa_P_526	3.16E-10	2.87E-09	1.21E-07	2.43E-08	0.000143828	1.98E-06	2.76E-15	1.69E-05	2.08E-13	4.60E-09	5.50E-08	1.02E-06	3.81E-05	4.58E-13	1.18E-14	4.27E-08	0.001057742	2.71E-09	3.19E-11	2.07E-06	0.997618566	4.38E-13	1.99E-08	1.67E-07	2.91E-12	0.001118308	1.57E-08	3.84E-09	7.53E-07	1.02E-09	2.47E-07	6.19E-10	0	PAAD	PAAD	1
PCSI_0109_Pa_P_526	3.72E-09	0.002149152	0.052176222	0.672775035	0.00419292	0.089698383	2.36E-11	0.020332814	4.94E-09	2.92E-06	6.75E-06	1.88E-05	0.00262808	3.60E-10	1.10E-12	1.22E-05	0.03105679	7.61E-06	4.25E-06	0.00104857	0.116660795	6.55E-11	2.04E-06	6.53E-06	3.97E-09	0.000538167	1.19E-06	1.83E-07	1.34E-05	1.47E-07	0.006666891	1.53E-07	0	CESC	PAAD	0
PCSI_0111_Pa_P_526	1.66E-11	0.000249708	1.74E-05	0.008976878	0.013746771	0.392505572	2.65E-12	0.002712602	2.64E-11	0.00061246	0.00068734	4.85E-07	0.011602845	1.72E-11	1.53E-12	2.81E-05	0.149802135	2.31E-06	1.24E-06	5.12E-05	0.379720269	2.39E-11	5.13E-07	2.12E-07	8.28E-08	0.038237602	2.11E-06	1.04E-07	2.07E-06	2.71E-09	0.001039939	3.33E-08	0	COADREAD	PAAD	0
PCSI_0132_Pa_P_526	1.13E-11	0.004866895	1.36E-09	0.141218146	0.090871858	0.001451779	8.28E-14	0.144300388	1.50E-12	2.20E-09	9.80E-07	0.006324688	0.003858967	1.53E-11	2.99E-12	9.57E-07	0.111194981	2.90E-05	9.25E-08	0.000123229	0.486345813	2.85E-13	6.78E-08	1.95E-10	2.50E-11	0.009085422	2.77E-06	3.75E-08	1.36E-08	0.000213239	0.0001107	9.62E-13	0	PAAD	PAAD	1
PCSI_0142_Pa_P_526	4.02E-09	0.000453277	7.56E-07	0.009781043	0.000947351	0.005337382	4.86E-13	0.109530191	7.31E-11	4.01E-06	1.13E-05	0.01192429	0.050729409	6.28E-09	2.70E-13	2.56E-06	0.736351362	8.24E-06	3.50E-08	0.001886593	0.059774738	1.96E-12	1.72E-05	5.67E-09	5.27E-08	0.012948304	2.41E-05	2.14E-07	5.16E-05	1.18E-05	0.000204202	9.59E-10	0	LUAD	PAAD	0
PCSI_0145_Pa_P_526	3.54E-10	0.138732237	0.351329577	0.188030504	3.01E-06	0.000308591	1.65E-08	0.000160512	1.01E-06	0.003949941	9.79E-06	2.72E-06	0.00014189	1.40E-08	2.00E-09	2.29E-07	0.167418176	0.111984109	3.85E-05	0.002131296	5.51E-06	2.33E-09	8.68E-07	0.00042321	4.26E-05	0.000142369	0.028144697	5.43E-07	0.0023098	0.001037488	0.003595539	5.52E-05	0	BRCA	PAAD	0
[truncated: 522 more rows]
